# Supplementary material for: Gut microbiome dysbiosis across early Parkinson’s disease, REM sleep behavior disorder and their first-degree relatives
Source: Nat Commun. 2023 May 2;14:2501. doi: 10.1038/s41467-023-38248-4 (PMC10154387; doi:10.1038/s41467-023-38248-4)
Supplement: Supplementary file 4 — Supplementary Dataset 1 [file 41467_2023_38248_MOESM4_ESM.xlsx]

## Sheet: Sheet1
Supplementary Dataset 1. Sociodemographic, gastrointestinal, and clinical characteristics
	Control1	RBD-FDR2	RBD3	Early PD4	p-value	Post hoc analysis
	N = 108	N = 127	N = 170	N = 36
Sociodemographic characteristics
Age, y	67.3 ± 7.0	58.0 ± 9.5	68.6 ± 7.6	67.8 ± 5.6	3.39E-27&	2<1=3=4
Male sex	69 (63.9)	62 (48.8)	125 (73.5)	31 (86.1)	5.37E-06&	2<1=3=4
BMI, kg/m2	24.8 ± 3.7	24.4 ± 3.1	24.5 ± 3.7	24.5 ± 2.7	0.94$	na
RBD features
RBDQ-HK, total score	6.3 ± 7.0	9.2 ± 8.4	39.2 ± 17.7	32.8 ± 16.1	0.0E0$	1=2<3=4
RBDQ-HK, factor 1	4.8 ± 4.4	6.1 ± 4.7	13.3 ± 6.3	11.1 ± 5.8	0.0E0$	1=2<3=4
RBDQ-HK, factor 2	1.5 ± 3.8	3.1 ± 5.4	25.9 ± 12.7	21.7 ± 12.0	0.0E0$	1<2<3=4
Gastrointestinal features
Constipation symptoms
Functional Constipation, Rome-IV	9 (8.3)	12 (9.4)	77 (45.3)	25 (69.4)	2.83E-14$	1=2<3<4
Straining with defecation, ≥ 50% bowel movement	9 (8.8)	19 (15.8)	74 (45.4)	24 (68.6)	1.00E-13$	1<2<3<4
Incomplete evacuation, ≥ 50% bowel movement	14 (13.7)	15 (12.5)	51 (31.3)	13 (38.2)	4.14E-06$	1=2<3=4
Anorectal obstruction/blockage, ≥ 40% bowel movement	14 (14.0)	10 (8.3)	52 (32.1)	13 (38.2)	3.86E-07$	1=2<3=4
Manual maneuvers, ≥ 20% bowel movement	9 (8.8)	18 (15.0)	51 (31.3)	14 (41.2)	5.77E-07$	1=2<3=4
Bowel movement frequency score	2.0 ± 0.81	2.1 ± 0.70	2.7 ± 1.0	3.4 ± 1.2	0.0E0$	1=2<3<4
Stool consistency, reversed Bristol Stool Form Scale	2.9 ± 1.0	3.1 ± 1.1	3.8 ± 1.4	4.4 ± 1.1	2.22E-15$	1=2<3<4
Other GI symptoms and dysfunctions
Swallowing/choking, SCOPA-AUT 1st item ≥ 2	16 (15.1)	21 (16.5)	39 (23.9)	8 (22.9)	0.58$	na
Sialorrhea, SCOPA-AUT 2nd item ≥ 2	3 (2.8)	1 (0.8)	9 (5.5)	4 (11.8)	0.07$	na
Early satiety, SCOPA-AUT 4th item ≥ 2	7 (6.7)	11 (8.7)	11 (6.7)	3 (8.8)	0.89$	na
Irritable bowel syndrome, Rome-IV	2 (1.9)	6 (5.0)	6 (3.6)	1 (2.8)	0.60$	na
Functional diarrhea, Rome-IV	7 (6.5)	7 (5.8)	7 (4.2)	0	0.44$	na
Clinical characteristics
Comorbidities
Cardiovascular disease	16 (14.8)	7 (5.7)	33 (19.4)	5 (13.9)	0.19$	na
Diabetes, type 2	15 (13.9)	19 (15.0)	28 (16.5)	5 (13.9)	0.30$	na
Dyslipidemia	36 (33.3)	39 (30.7)	54 (31.8)	13 (36.1)	0.51$	na
Fatty liver	4 (3.7)	14 (11.0)	10 (5.9)	2 (5.6)	0.98$	na
Depression, lifetime	15 (13.9)	28 (22.0)	54 (31.8)	10 (27.8)	1.95E-04$	1=2<3=4
Anxiety disorder, lifetime	5 (4.6)	14 (11.0)	34 (20.0)	5 (13.9)	0.001$	1=2<3
Gout	2 (1.9)	5 (3.9)	14 (8.2)	2 (5.6)	0.31$	na
Medications
Proton pump inhibitors	8 (7.4)	8 (6.3)	21 (12.4)	2 (5.6)	0.51$	na
Statins	26 (24.1)	18 (14.2)	58 (34.1)	5 (13.9)	0.12$	na
Osmotic laxatives	1 (0.9)	2 (1.6)	9 (5.3)	11 (30.6)	4.84E-06$	1=2=3<4
Beta blockers	11 (10.2)	5 (3.9)	13 (7.6)	6 (16.7)	0.19$	na
Antidepressants	5 (4.6)	6 (4.7)	43 (25.3)	5 (13.9)	1.65E-06$	1=2<3
Benzodiazepines	2 (1.9)	4 (3.1)	99 (58.2)	21 (58.3)	0.0E0$	1=2<3=4
Metformin	7 (6.5)	11 (8.7)	18 (10.6)	3 (8.3)	0.42$	na
Urate-lowering drugs	2 (1.9)	1 (0.8)	6 (3.5)	0	0.78$	na
Carbidopa/Levodopa	0	0	2 (1.2)	17 (47.2)	na	na
MAO-B inhibitors	0	0	0	15 (41.7)	na	na
Dopamine agonists	2 (1.9)	1 (0.8)	0	3 (8.3)	0.002&	3<4
Benzhexol hydrochloride	0	0	0	2 (5.6)	na	na
COMT inhibitors	0	0	0	1 (2.8)	na	na
Supplements
Vitamin	13 (12.6)	16 (13.4)	25 (15.3)	6 (17.1)	0.58$	na
Calcium	13 (12.6)	13 (10.9)	25 (15.3)	6 (17.1)	0.13$	na
Probiotics, ≥ 1 time/week	17 (15.7)	13 (10.2)	24 (14.1)	7 (19.4)	0.11$	na
Prebiotics, ≥ 1 time/week	2 (1.9)	6 (4.7)	13 (7.6)	2 (5.6)	0.12$	na
Neurodegenerative markers of PD
Risk factors
Male sex	69 (63.9)	62 (48.8)	125 (73.5)	31 (86.1)	5.37E-06&	2<1=3=4
Regular pesticide exposure	10 (8.5)	4 (3.3)	12 (7.1)	3 (8.3)	0.54&	na
Nonuse of caffeine%	42 (35.3)	42 (34.1)	63 (37.3)	15 (42.9)	0.68$	na
First-degree relative with PD	2 (1.9)	32 (25.2)	11 (6.5)	5 (13.9)	0.002$	1=3<2, 1<4
Diabetes, type 2	15 (13.9)	19 (15.0)	28 (16.5)	5 (13.9)	0.30$	na
Physical inactivity*	33 (33.7)	52 (42.6)	70 (42.4)	10 (27.8)	0.24$	na
Smoking status
Never	89 (84.0)	101 (80.2)	121 (72.5)	25 (69.4)	0.32$	na
Former	11 (10.4)	15 (11.9)	32 (19.2)	10 (27.8)	0.03&	1=2=3=4
Current	6 (5.7)	10 (7.9)	14 (8.4)	1 (2.8)	0.36$	na
Prodromal markers
UPDRS-III total score excluding action tremor	3.6 ± 3.9	2.9 ± 3.9	5.6 ± 6.7	22.7 ± 11.6	0.0e0$	1<3<4
Olfactory impairment, OIT < 3	21 (21.0)	20 (16.0)	108 (74.5)	29 (85.3)	0.0e0$	1=2<3=4
Excessive daytime somnolence, ESS ≥ 14	19 (17.8)	23 (18.1)	32 (19.3)	5 (13.9)	0.80$	na
Orthostatic hypotension	1 (0.9)	0	11 (6.5)	2 (5.6)	0.002&	2<3
Erectile dysfunction, male only	14 (21.9)	6 (10.0)	45 (42.9)	13 (50.0)	0.007$	1=2<3=4
Urinary dysfunction	6 (5.7)	5 (3.9)	17 (10.3)	4 (11.4)	0.54$	na
Depression, lifetime	15 (13.9)	28 (22.0)	54 (31.8)	10 (27.8)	1.95E-04$	1=2<3=4
Anxiety disorder, lifetime	5 (4.6)	14 (11.0)	34 (20.0)	5 (13.9)	0.001$	1=2<3
HK-MoCA, total score	25.6 ± 3.1	26.8 ± 2.5	25.4 ± 2.8	24.8 ± 3.0	0.50$	na
MDS likelihood ratio of prodromal PD excluding RBD
Total estimated LR with log transformation^	0.58 ± 0.72	0.46 ± 0.55	1.4 ± 0.98	na	0.0E0#	1=2<3
Probable prodromal PD (probability > 80%)	6 (5.6)	2 (1.6)	32 (18.8)	na	1.45E-05#	1=2<3
Possible prodromal PD (probability 30 - 80%)	12 (11.1)	6 (4.7)	48 (28.2)	na	2.74E-10#	1=2<3
Data are presented as mean ± standard deviation or n (%).
& P value was calculated with one-way ANOVA, Chi-square test or Fisher's exact test. All two-sided tests.
$ P value was calculated with Generalized Estimating Equations model with adjustment of age and sex.
# P value was calculated with Generalized Estimating Equations model
% Nonuse of caffeine was defined as consumption of caffeinated beverage (tea, milk tea or coffee) ≤ 3 times/week.
* Physical inactivity refers to moderate to vigorous physical activity less than one hour per week.
^ Log transformed LR = Log10 (raw total LR of PD + a pseudocount 1)
Benjamini-Hochberg False Discovery Rate was used to adjust p values generated by multiple comparisons, a false positive rate less than 5% (q value <0.05) was accepted and indicated statistical significance.
Abbreviations: RBD, REM sleep behavior disorder; RBD-FDR, first-degree relatives of patients with RBD; PD, Parkinson’s disease; RBDQ-HK, RBD Questionnaire–Hong Kong; Rome IV, Rome IV diagnostic questionnaire for adult functional gastrointestinal disorders; FC, functional constipation; SCOPA-AUT, Scales for Outcomes in Parkinson's Disease–Autonomic; BMI, body mass index; HT, hypertension; MAO-B, M…
