# Supplementary material for: Gut microbiome dysbiosis across early Parkinson’s disease, REM sleep behavior disorder and their first-degree relatives
Source: Nat Commun. 2023 May 2;14:2501. doi: 10.1038/s41467-023-38248-4 (PMC10154387; doi:10.1038/s41467-023-38248-4)
Supplement: Supplementary file 5 — Supplementary Dataset 2 [file 41467_2023_38248_MOESM5_ESM.xlsx]

## Sheet: Sheet1
Supplementary Dataset 2. Analysis of alpha-diversity between groups
Alpha diversity at the genus level was assessed by using R package vegan.
	Control1	RBD-FDR2	RBD3	Early PD4	p-value	Post hoc analysis@
	N = 108	N = 127	N = 170	N = 36
Chao 1	38.6 ± 13.2	37.9 ± 12.0	39.8 ± 14.6	44.2 ± 20.2	0.4	na
Gini Simpson index	0.86 ± 0.06	0.87 ± 0.05	0.85 ± 0.09	0.86 ± 0.11	0.32	na
Shannon index	2.61 ± 0.38	2.63 ± 0.36	2.56 ± 0.47	2.68 ± 0.59	0.6	na
Data are presented as mean ± standard deviation
P value was calculated with Kruskal-Wallis test
@ Benjamini-Hochberg False Discovery Rate was used to adjust p values generated by multiple comparisons, a false positive rate less than 5% (q value <0.05) was accepted and indicated statistical significance.
Abbreviations: RBD, REM sleep behavior disorder; RBD-FDR, first-degree relatives of patients with RBD; PD, Parkinson’s disease; na, not applicable
