# Supplementary material for: Gut microbiome dysbiosis across early Parkinson’s disease, REM sleep behavior disorder and their first-degree relatives
Source: Nat Commun. 2023 May 2;14:2501. doi: 10.1038/s41467-023-38248-4 (PMC10154387; doi:10.1038/s41467-023-38248-4)
Supplement: Supplementary file 6 — Supplementary Dataset 3 [file 41467_2023_38248_MOESM6_ESM.xlsx]

## Sheet: Sheet1
Supplementary Dataset 3. Pairwise comparisons of overall microbial composition
Based on permutational multivariate analysis of variance test (PERMANOVA, 99,999 permutations, two-sided test) ("adonis2" function, R package vegan)
No. of genus = 249
No. of samples (control = 108, RBD-FDR = 127, RBD = 170, Early PD = 36)
Distance = Bray-Curtis dissimilarity of relative abundance of whole genera
Multiple comparison correction = BH
Formula for univariate analysis: distance ～Group + Age + Sex
	RBD-FDR			RBD			Early PD
	R2	p-value	q-value	R2	p-value	q-value	R2	p-value	q-value
Control	0.00754	0.05027	0.060324	0.01713	2e-05	3e-05	0.03531	2e-05	3e-05
RBD-FDR	/	/	/	0.01639	1e-05	3e-05	0.02979	1e-05	3e-05
RBD	/	/	/	/	/	/	0.00805	0.06562	0.06562
