# Supplementary material for: Gut microbiome dysbiosis across early Parkinson’s disease, REM sleep behavior disorder and their first-degree relatives
Source: Nat Commun. 2023 May 2;14:2501. doi: 10.1038/s41467-023-38248-4 (PMC10154387; doi:10.1038/s41467-023-38248-4)
Supplement: Supplementary file 7 — Supplementary Dataset 4 [file 41467_2023_38248_MOESM7_ESM.xlsx]

## Sheet: Sheet1
Supplementary Dataset 4. Interactions between overall microbial composition and host factors
Based on permutational multivariate analysis of variance test (PERMANOVA, 99,999 permutations, two-sided test) ("adonis2" function, R package vegan)
No. of genus = 249
Distance = Bray-Curtis dissimilarity of relative abundance of whole genera
Multiple comparison correction = BH
a) Formula: Distance ～individual host factor
b, c, e) Formula (without early PD): Distance ～Group + Age + Sex + Bowel movement frequency score + PPI use + Antidepressant use + Statin use + Osmotic laxative use + Benzodiazepine use
d, f, g) Formula (with early PD): Distance ～Group + Age + Sex + Bowel movement frequency score + PPI use + Antidepressant use + Statin use + Osmotic laxative use + Benzodiazepine use + Carbidopa/Levodopa + MAOB inhibitor + Dopamine agonist
a)	No. of samples (control = 108, RBD-FDR = 127, RBD = 170, Early PD = 36)
		Statistics				b)	No. of samples (control = 108, RBD-FDR = 127)
	Variable	Univariate R2	p-value	q-value				Statistics
	Four stages	0.0258	1e-05	4e-05			Variable	R2	p-value	q-value
	Bowel movement frequency score	0.0211	1e-05	4e-05			Bowel movement frequency score	0.0124	0.0018	0.0164
	Benzodiazepine use	0.0124	1e-05	4e-05			Age	0.0089	0.0184	0.0827
	Osmotic laxative use	0.0111	2e-05	6e-05			Statin use	0.0077	0.0435	0.1062
	Age	0.0093	4e-05	9.6e-05			Control vs RBD-FDR	0.0075	0.0472	0.1062
	Carbidopa/Levodopa	0.006	0.0032	0.0064			PPIs use	0.0072	0.0625	0.1125
	PPI use	0.0058	0.0043	0.0074			Male sex	0.0057	0.1637	0.2456
	Antidepressant use	0.0055	0.0061	0.0092			Benzodiazepine use	0.0038	0.2743	0.3527
	MAOB inhibitor	0.0049	0.0159	0.0212			Osmotic laxative use	0.0044	0.3826	0.4304
	Statin use	0.0047	0.0173	0.0207			Antidepressant use	0.0049	0.9105	0.9105
	Male sex	0.0036	0.0877	0.0957
	Dopamine agonist	0.0019	0.5793	0.5793		c)	No. of samples (control = 108, RBD = 170)
								Statistics
							Variable	R2	p-value	q-value
							Control vs RBD	0.0171	1e-05	9e-05
							Bowel movement frequency score	0.0117	0.00024	0.0011
							PPIs use	0.0078	0.0103	0.031
							Male sex	0.0069	0.0239	0.0433
							Osmotic laxative use	0.0069	0.024	0.0433
							Statin use	0.0064	0.037	0.0556
							Age	0.0056	0.0808	0.1038
							Benzodiazepine use	0.0048	0.1465	0.1649
							Antidepressant use	0.0037	0.3503	0.3503
						d)	No. of samples (control = 108, Early PD = 36)
								Statistics
							Variable	R2	p-value	q-value
							Control vs Early PD	0.0353	1e-05	0.00012
							PPIs use	0.0151	0.0095	0.057
							Osmotic laxative use	0.0137	0.0169	0.0675
							Statin use	0.0129	0.0261	0.0782
							Benzodiazepine use	0.0123	0.0329	0.0789
							Bowel movement frequency score	0.0109	0.0665	0.1329
							Male sex	0.0098	0.1075	0.1843
							Age	0.0095	0.1277	0.1916
							Carbidopa/Levodopa	0.0088	0.1685	0.2246
							MAOB inhibitor	0.0071	0.3465	0.4158
							Antidepressant use	0.0055	0.6034	0.6583
							Dopamine agonist	0.0025	0.9836	0.9836
						e)	No. of samples (RBD-FDR = 127, RBD = 170)
								Statistics
							Variable	R2	p-value	q-value
							RBD-FDR vs RBD	0.0164	1e-05	9e-05
							Bowel movement frequency score	0.0118	0.00017	0.000765
							Osmotic laxative use	0.0073	0.0141	0.0318
							Age	0.0071	0.0141	0.0318
							PPIs use	0.0062	0.0332	0.0598
							Antidepressant use	0.0052	0.0814	0.1221
							Benzodiazepine use	0.0048	0.1178	0.1515
							Statin use	0.0045	0.1545	0.1738
							Male sex	0.0043	0.1823	0.1823
						f)	No. of samples (RBD-FDR = 127, Early PD = 36)
								Statistics
							Variable	R2	p-value	q-value
							RBD-FDR vs Early PD	0.0298	1e-05	0.00012
							Benzodiazepine use	0.0145	0.0065	0.039
							Osmotic laxative use	0.0131	0.0126	0.0502
							Bowel movement frequency score	0.011	0.0375	0.1125
							Age	0.0102	0.0573	0.1375
							Carbidopa/Levodopa	0.0073	0.2311	0.4099
							Antidepressant use	0.0072	0.2391	0.4099
							PPIs use	0.0068	0.2898	0.4249
							Male sex	0.0066	0.3186	0.4249
							MAOB inhibitor	0.0061	0.3829	0.4595
							Statin use	0.0058	0.4377	0.4775
							Dopamine agonist	0.0031	0.9107	0.9107
						g)	No. of samples (RBD = 170, Early PD = 36)
								Statistics
							Variable	R2	p-value	q-value
							Bowel movement frequency score	0.0149	0.00053	0.0064
							Osmotic laxative use	0.0118	0.0046	0.0276
							Statin use	0.0081	0.0568	0.173
							RBD vs Early PD	0.0081	0.0577	0.173
							PPIs use	0.0077	0.0728	0.1741
							Benzodiazepine use	0.0072	0.0968	0.1741
							Antidepressant use	0.0072	0.1016	0.1741
							Male sex	0.0069	0.1224	0.1835
							Carbidopa/Levodopa	0.0062	0.1915	0.235
							Age	0.0061	0.1958	0.235
							MAOB inhibitor	0.0046	0.4472	0.4878
							Dopamine agonist	0.0022	0.9508	0.9508
