# Supplementary material for: Gut microbiome dysbiosis across early Parkinson’s disease, REM sleep behavior disorder and their first-degree relatives
Source: Nat Commun. 2023 May 2;14:2501. doi: 10.1038/s41467-023-38248-4 (PMC10154387; doi:10.1038/s41467-023-38248-4)
Supplement: Supplementary file 8 — Supplementary Dataset 5 [file 41467_2023_38248_MOESM8_ESM.xlsx]

## Sheet: Sheet1
Supplementary Dataset 5. Differential genera across prodromal and early stages of α-synucleinopathy
		two-sided Mann-Kendall trend test			Kruskal-Wallis Test
Genus	Prevalence	Coefficient	p-value	q-value	p-value	q-value
Butyricicoccus	0.646	-0.204	1.701e-08	1.497e-06	1.338e-07	2.944e-06
Faecalibacterium	0.914	-0.198	4.204e-08	1.85e-06	8.379e-08	2.944e-06
Oscillospiraceae_UCG-002	0.587	0.175	1.302e-06	2.291e-05	1.697e-06	2.986e-05
Family_XIII_AD3011_group	0.209	0.176	1.092e-06	2.403e-05	1.48e-08	1.302e-06
Roseburia	0.748	-0.173	1.774e-06	2.602e-05	4.474e-05	0.0004921
Lachnospiraceae_ND3007_group	0.528	-0.176	1.074e-06	3.149e-05	1.336e-07	2.944e-06
Oscillospiraceae_UCG-005	0.304	0.164	5.307e-06	6.672e-05	6.451e-06	9.461e-05
Uncultured_Oscillospiraceae_g061	0.463	0.162	6.887e-06	6.734e-05	1.502e-05	0.0001888
UBA1819	0.188	0.163	6.778e-06	7.456e-05	0.0001018	0.0007671
Lachnospira	0.388	-0.154	1.993e-05	0.0001594	0.0001816	0.000999
Fusicatenibacter	0.83	-0.155	1.818e-05	0.00016	0.0001046	0.0007671
Monoglobus	0.483	-0.145	5.703e-05	0.0004182	9.964e-05	0.0007671
Uncultured_Ruminococcaceae_g071	0.134	0.142	8.586e-05	0.0005397	0.0001371	0.0009282
[Eubacterium]_ventriosum_group	0.488	-0.142	8.136e-05	0.0005507	0.000377	0.0018
Clostridia_UCG-014	0.297	0.14	0.0001034	0.0006065	0.0005308	0.0025
Incertae_Sedis	0.438	0.138	0.0001328	0.0007303	0.0001688	0.000999
Akkermansia	0.172	0.133	0.000222	0.0011	0.0011	0.005
Desulfovibrio	0.2	0.134	0.0002155	0.0011	5.941e-05	0.0005809
Collinsella	0.383	0.133	0.0002424	0.0011	0.0016	0.0065
[Eubacterium]_coprostanoligenes_group	0.769	0.128	0.0003999	0.0018	0.0002903	0.0015
Christensenellaceae_R-7_group	0.388	0.125	0.0005392	0.0023	0.0001777	0.000999
Unclassified_Lachnospiraceae_g024	0.932	-0.124	0.0006208	0.0025	0.0016	0.0065
Lachnoclostridium	0.562	-0.109	0.0025	0.0097	0.0272	0.0798
Agathobacter	0.63	-0.103	0.0042	0.0153	0.0119	0.0403
Oscillibacter	0.159	0.102	0.0045	0.016	0.0375	0.1
Eubacterium	0.134	0.099	0.0062	0.0211	0.0043	0.0166
CAG-352	0.227	0.098	0.0065	0.0213	0.0401	0.104
NK4A214_group	0.32	0.094	0.0091	0.0287	0.0073	0.0256
Butyricimonas	0.111	0.092	0.011	0.0332	0.0665	0.145
Alistipes	0.619	0.09	0.012	0.0365	0.032	0.088
Blautia	0.998	-0.088	0.015	0.0426	0.0566	0.128
Intestinibacter	0.356	0.085	0.019	0.0523	0.113	0.201
Odoribacter	0.084	0.082	0.022	0.0598	0.0793	0.159
Klebsiella	0.136	0.079	0.029	0.0741	0.0293	0.0831
Bilophila	0.211	0.078	0.031	0.0784	0.133	0.221
Tyzzerella	0.274	-0.074	0.041	0.0947	0.0463	0.11
Escherichia-Shigella	0.406	0.075	0.039	0.0951	0.114	0.201
Megamonas	0.204	-0.074	0.041	0.0969	0.0751	0.154
Parasutterella	0.215	-0.071	0.048	0.104	0.0239	0.0726
Unclassified_Clostridia_g019	0.107	0.071	0.048	0.106	0.0682	0.145
Marvinbryantia	0.111	0.071	0.048	0.108	0.0531	0.123
Parabacteroides	0.653	0.069	0.056	0.117	0.177	0.268
CAG-56	0.331	-0.068	0.059	0.121	0.017	0.0535
Anaerostipes	0.803	-0.067	0.062	0.124	0.153	0.24
Enterococcus	0.088	0.065	0.071	0.139	0.253	0.348
Lachnospiraceae_UCG-004	0.145	-0.064	0.077	0.147	0.312	0.403
Flavonifractor	0.218	0.063	0.079	0.148	0.346	0.434
[Ruminococcus]_gauvreauii_group	0.408	-0.062	0.084	0.153	0.16	0.247
Barnesiella	0.163	0.059	0.101	0.182	0.136	0.222
[Ruminococcus]_torques_group	0.73	-0.058	0.11	0.19	0.0167	0.0535
Ruminococcus	0.669	-0.058	0.109	0.192	0.286	0.387
Sellimonas	0.138	0.055	0.126	0.209	0.308	0.403
Uncultured_Lachnospiraceae_g051	0.125	0.055	0.13	0.211	0.085	0.166
Uncultured_Coriobacteriales_Incertae_Sedis_g003	0.125	0.055	0.125	0.211	0.204	0.295
Unclassified_Enterobacteriaceae_g085	0.154	0.049	0.177	0.284	0.118	0.204
Lactobacillus	0.154	0.047	0.193	0.298	0.0412	0.104
Dorea	0.855	-0.047	0.191	0.299	0.597	0.657
Sutterella	0.265	-0.046	0.201	0.305	0.364	0.439
Coprococcus	0.712	-0.045	0.215	0.315	0.485	0.562
Negativibacillus	0.306	0.045	0.215	0.32	0.0694	0.145
[Eubacterium]_siraeum_group	0.088	0.042	0.24	0.346	0.534	0.61
Colidextribacter	0.177	0.041	0.253	0.358	0.0046	0.0168
Unclassified_Peptostreptococcaceae_g074	0.311	-0.041	0.257	0.36	0.384	0.457
[Eubacterium]_eligens_group	0.24	-0.035	0.326	0.442	0.583	0.649
Bacteroides	0.973	-0.035	0.326	0.448	0.112	0.201
Subdoligranulum	0.719	-0.032	0.369	0.492	0.107	0.201
Bifidobacterium	0.853	0.032	0.375	0.492	0.0439	0.107
Lachnospiraceae_FCS020_group	0.109	-0.03	0.403	0.521	0.772	0.799
Acidaminococcus	0.152	-0.029	0.418	0.525	0.445	0.523
Clostridium_sensu_stricto_1	0.442	0.03	0.413	0.527	0.204	0.295
Prevotella	0.229	-0.028	0.435	0.532	0.606	0.658
Family_XIII_UCG-001	0.073	0.028	0.434	0.538	0.631	0.676
[Eubacterium]_hallii_group	0.853	-0.026	0.47	0.551	0.637	0.676
Fusobacterium	0.193	-0.026	0.469	0.557	0.751	0.787
Phascolarctobacterium	0.408	-0.026	0.464	0.559	0.189	0.283
[Ruminococcus]_gnavus_group	0.383	-0.025	0.496	0.574	0.144	0.23
Dialister	0.317	-0.02	0.58	0.662	0.815	0.834
Unclassified_Ruminococcaceae_g062	0.467	0.018	0.614	0.692	0.316	0.403
Holdemanella	0.234	0.017	0.643	0.716	0.556	0.628
Erysipelotrichaceae_UCG-003	0.537	-0.016	0.653	0.718	0.359	0.439
Streptococcus	0.642	0.016	0.662	0.719	0.129	0.218
Lachnospiraceae_UCG-001	0.145	0.011	0.751	0.796	0.23	0.322
Turicibacter	0.109	0.012	0.745	0.799	0.873	0.873
Lachnospiraceae_NK4A136_group	0.302	-0.01	0.779	0.816	0.837	0.847
Megasphaera	0.22	-0.003	0.94	0.974	0.306	0.403
Romboutsia	0.662	0.001	0.98	0.992	0.35	0.434
Lachnospiraceae_UCG-010	0.118	0	0.995	0.995	0.218	0.31
[Eubacterium]_ruminantium_group	0.188	0.001	0.974	0.997	0.113	0.201
