# Supplementary material for: Gut microbiome dysbiosis across early Parkinson’s disease, REM sleep behavior disorder and their first-degree relatives
Source: Nat Commun. 2023 May 2;14:2501. doi: 10.1038/s41467-023-38248-4 (PMC10154387; doi:10.1038/s41467-023-38248-4)
Supplement: Supplementary file 9 — Supplementary Dataset 6 [file 41467_2023_38248_MOESM9_ESM.xlsx]

## Sheet: Sheet1
Supplementary Dataset 6. Correlations of first two principal components and genera abundance
Genus	PCOA1			PCOA2
	Spearman correlation	two-sided p-value	q-value	Spearman correlation	two-sided p-value	q-value
Faecalibacterium	0.717	7.23e-71	6.37e-69	0.219	3.46e-06	3.38e-05
Blautia	-0.522	3.64e-32	1.6e-30	0.622	1.7e-48	1.49e-46
UBA1819	-0.505	6.48e-30	1.9e-28	-0.002	0.964	0.964
Eubacterium	-0.462	1.17e-24	2.56e-23	0.031	0.512	0.683
Sellimonas	-0.413	1.42e-19	2.5e-18	0.106	0.0257	0.0611
Akkermansia	-0.402	1.56e-18	2.29e-17	0.009	0.853	0.938
Oscillibacter	-0.398	3.68e-18	4.63e-17	-0.021	0.655	0.769
Family_XIII_AD3011_group	-0.393	9.01e-18	9.91e-17	0.004	0.935	0.956
[Ruminococcus]_gnavus_group	-0.388	2.56e-17	2.51e-16	0.094	0.0478	0.0979
Lachnospiraceae_ND3007_group	0.385	5.37e-17	4.72e-16	0.125	0.0088	0.0278
Flavonifractor	-0.377	2.56e-16	2.05e-15	0.033	0.492	0.677
Roseburia	0.373	5.42e-16	3.98e-15	0.099	0.037	0.0815
Bifidobacterium	-0.37	9.19e-16	6.22e-15	-0.472	6.83e-26	3.01e-24
Uncultured_Ruminococcaceae_g071	-0.366	1.89e-15	1.18e-14	0.007	0.89	0.922
Unclassified_Clostridia_g019	-0.363	3.21e-15	1.88e-14	0.202	1.86e-05	0.000148
Agathobacter	0.357	1.14e-14	6.29e-14	0.241	3.09e-07	3.4e-06
Fusobacterium	-0.333	6.7e-13	3.47e-12	0.113	0.0178	0.0461
Enterococcus	-0.31	2.69e-11	1.32e-10	0.027	0.571	0.718
Coprococcus	0.307	4.56e-11	2.11e-10	0.089	0.0609	0.122
Colidextribacter	-0.297	2.05e-10	9.02e-10	-0.025	0.603	0.747
Fusicatenibacter	0.295	2.71e-10	1.13e-09	0.188	6.94e-05	0.00047
Oscillospiraceae_UCG-005	-0.29	5.64e-10	2.25e-09	-0.042	0.382	0.569
Ruminococcus	0.276	3.93e-09	1.5e-08	0.022	0.645	0.767
Lactobacillus	-0.27	8.3e-09	3.04e-08	0.007	0.881	0.946
Marvinbryantia	-0.269	9.07e-09	3.19e-08	0.071	0.135	0.234
Family_XIII_UCG-001	-0.266	1.35e-08	4.58e-08	0.158	0.000876	0.0043
Uncultured_Lachnospiraceae_g051	-0.262	2.23e-08	7.27e-08	0.139	0.0035	0.0142
Uncultured_Oscillospiraceae_g061	-0.261	2.65e-08	8.32e-08	0.024	0.614	0.75
Acidaminococcus	-0.26	3.08e-08	9.35e-08	0.078	0.0998	0.183
Collinsella	-0.255	5.93e-08	1.74e-07	-0.125	0.0084	0.0273
Desulfovibrio	-0.245	1.8e-07	5.12e-07	0.008	0.869	0.944
Escherichia-Shigella	-0.239	3.69e-07	1.01e-06	-0.143	0.0027	0.0113
Lachnoclostridium	-0.233	7.51e-07	2e-06	0.064	0.18	0.298
Subdoligranulum	0.225	1.91e-06	4.94e-06	0.029	0.541	0.711
CAG-56	0.221	2.84e-06	7.15e-06	0.168	0.000402	0.0022
Bilophila	-0.22	3.12e-06	7.62e-06	-0.036	0.449	0.648
Butyricimonas	-0.215	5.23e-06	1.24e-05	-0.035	0.469	0.656
Odoribacter	-0.211	7.53e-06	1.74e-05	-0.076	0.111	0.195
Klebsiella	-0.203	1.74e-05	3.92e-05	0.016	0.736	0.852
Uncultured_Coriobacteriales_Incertae_Sedis_g003	-0.202	1.91e-05	4.2e-05	0.01	0.841	0.937
Tyzzerella	-0.2	2.29e-05	4.91e-05	0.119	0.0122	0.0347
[Ruminococcus]_gauvreauii_group	0.198	2.89e-05	6.05e-05	0.175	0.000222	0.0013
Lachnospiraceae_FCS020_group	-0.197	2.96e-05	6.06e-05	0.155	0.0011	0.0052
Incertae_Sedis	-0.196	3.33e-05	6.67e-05	-0.103	0.0299	0.0674
Megasphaera	-0.193	4.37e-05	8.54e-05	-0.007	0.882	0.935
Monoglobus	0.185	9.03e-05	0.000173	0.127	0.0077	0.026
Unclassified_Enterobacteriaceae_g085	-0.184	0.000105	0.000196	0.04	0.401	0.588
[Eubacterium]_siraeum_group	-0.177	0.00018	0.00033	0.064	0.183	0.298
Turicibacter	-0.174	0.000239	0.000429	-0.059	0.22	0.352
Lachnospira	0.171	0.000313	0.000551	-0.012	0.806	0.91
Unclassified_Peptostreptococcaceae_g074	-0.171	0.000321	0.000555	0.134	0.0047	0.018
Lachnospiraceae_NK4A136_group	0.169	0.000367	0.000622	0.106	0.0263	0.061
Intestinibacter	-0.152	0.0014	0.0023	-0.178	0.000168	0.0011
Unclassified_Lachnospiraceae_g024	-0.15	0.0015	0.0025	0.355	1.41e-14	4.14e-13
Lachnospiraceae_UCG-010	-0.15	0.0016	0.0026	0.189	6.34e-05	0.000465
CAG-352	-0.144	0.0024	0.0037	0.132	0.0056	0.0196
Negativibacillus	-0.144	0.0025	0.0039	0.112	0.0186	0.0466
Bacteroides	0.139	0.0035	0.0053	-0.31	2.7e-11	4.75e-10
[Ruminococcus]_torques_group	-0.137	0.004	0.006	0.016	0.736	0.841
Phascolarctobacterium	-0.135	0.0046	0.0068	-0.029	0.542	0.701
Parasutterella	-0.134	0.0047	0.0068	-0.004	0.935	0.946
[Eubacterium]_hallii_group	-0.12	0.0117	0.0167	0.312	2.17e-11	4.77e-10
Unclassified_Ruminococcaceae_g062	-0.119	0.0123	0.0172	-0.078	0.101	0.181
[Eubacterium]_ventriosum_group	0.115	0.0157	0.0216	0.081	0.0877	0.168
Lachnospiraceae_UCG-004	-0.111	0.0196	0.0265	0.098	0.0389	0.0834
Clostridium_sensu_stricto_1	0.111	0.0201	0.0268	-0.084	0.0794	0.155
Butyricicoccus	0.107	0.0245	0.0322	0.206	1.3e-05	0.000115
Lachnospiraceae_UCG-001	-0.104	0.0297	0.0384	0.096	0.0446	0.0934
Holdemanella	-0.097	0.0418	0.0533	0.047	0.326	0.495
Alistipes	0.091	0.056	0.0705	-0.08	0.0946	0.177
NK4A214_group	-0.087	0.0666	0.0825	-0.007	0.884	0.926
Sutterella	0.082	0.0859	0.105	-0.028	0.555	0.708
Barnesiella	-0.076	0.113	0.136	-0.023	0.634	0.765
Streptococcus	-0.066	0.169	0.201	-0.054	0.26	0.408
Anaerostipes	-0.057	0.233	0.274	0.153	0.0013	0.0057
Romboutsia	0.056	0.239	0.276	-0.133	0.005	0.0183
Megamonas	-0.054	0.255	0.292	0.122	0.0101	0.0307
Dialister	0.054	0.262	0.295	-0.054	0.262	0.405
[Eubacterium]_eligens_group	0.051	0.281	0.313	0.114	0.0169	0.045
Prevotella	0.047	0.324	0.357	0.12	0.0119	0.035
Dorea	-0.045	0.347	0.377	0.261	2.79e-08	3.51e-07
[Eubacterium]_ruminantium_group	-0.04	0.401	0.431	0.111	0.0198	0.0485
Christensenellaceae_R-7_group	-0.029	0.545	0.578	-0.165	0.000517	0.0027
Oscillospiraceae_UCG-002	-0.028	0.564	0.591	-0.119	0.0126	0.0347
[Eubacterium]_coprostanoligenes_group	-0.025	0.605	0.626	-0.031	0.512	0.693
Clostridia_UCG-014	-0.023	0.623	0.637	-0.067	0.161	0.272
Parabacteroides	-0.013	0.783	0.792	-0.264	1.79e-08	2.62e-07
Erysipelotrichaceae_UCG-003	0.007	0.882	0.882	0.035	0.469	0.666
