# Supplementary material for: Gut microbiome dysbiosis across early Parkinson’s disease, REM sleep behavior disorder and their first-degree relatives
Source: Nat Commun. 2023 May 2;14:2501. doi: 10.1038/s41467-023-38248-4 (PMC10154387; doi:10.1038/s41467-023-38248-4)
Supplement: Supplementary file 10 — Supplementary Dataset 7 [file 41467_2023_38248_MOESM10_ESM.xlsx]

## Sheet: Sheet1
Supplementary Dataset 7. Differential family across prodromal and early stages of α-synucleinopathy
	Trend analysis			Kruskal-Wallis Test
Family	Coefficient	p-value	q-value	p-value	q-value
Oscillospiraceae	0.19	1.37e-07	1.6e-06	9.43e-09	3.39e-07
Butyricicoccaceae	-0.218	1.5e-09	5.4e-08	3.51e-08	6.31e-07
Lachnospiraceae	-0.202	2.39e-08	4.29e-07	3.82e-07	4.58e-06
Ruminococcaceae	-0.189	1.78e-07	1.6e-06	1.18e-06	1.06e-05
Monoglobaceae	-0.169	3.02e-06	2.18e-05	6.6e-06	4.75e-05
Sutterellaceae	-0.123	0.0007	0.004	6.62e-05	0.000397
Anaerovoracaceae	0.121	0.0008	0.004	9.9e-05	0.000509
Christensenellaceae	0.105	0.0036	0.015	0.0014	0.0063
Selenomonadaceae	-0.105	0.0038	0.015	0.006	0.0238
[Eubacterium]_coprostanoligenes_group	0.091	0.0114	0.0315	0.007	0.0251
Bacteroidaceae	-0.084	0.0205	0.0461	0.0079	0.0257
Erysipelotrichaceae	0.002	0.957	0.957	0.0199	0.0447
Clostridia_UCG-014	0.102	0.0048	0.015	0.0163	0.0452
Desulfovibrionaceae	0.101	0.005	0.015	0.0192	0.0461
Veillonellaceae	-0.06	0.0968	0.158	0.0158	0.0474
Coriobacteriaceae	0.103	0.0042	0.015	0.0186	0.0478
Prevotellaceae	-0.087	0.0155	0.0372	0.0323	0.0645
Enterobacteriaceae	0.076	0.0348	0.0696	0.0308	0.0652
Bifidobacteriaceae	0.007	0.852	0.934	0.0396	0.0751
Acidaminococcaceae	-0.079	0.0287	0.0608	0.0445	0.08
Akkermansiaceae	0.09	0.0126	0.0325	0.0504	0.0864
Eubacteriaceae	0.059	0.101	0.158	0.0776	0.127
Eggerthellaceae	0.071	0.0486	0.0834	0.108	0.169
Lactobacillaceae	0.018	0.61	0.748	0.123	0.177
Streptococcaceae	-0.007	0.856	0.934	0.118	0.177
Erysipelatoclostridiaceae	-0.028	0.432	0.576	0.128	0.178
Rikenellaceae	0.055	0.131	0.196	0.179	0.238
Fusobacteriaceae	-0.074	0.0396	0.0751	0.197	0.253
Marinifilaceae	0.072	0.0449	0.0808	0.259	0.321
Clostridiaceae	0.002	0.955	0.957	0.272	0.327
Tannerellaceae	0.052	0.153	0.22	0.343	0.398
Coriobacteriales_Incertae_Sedis	0.022	0.544	0.7	0.459	0.501
Unclassified_Clostridia	0.018	0.623	0.748	0.451	0.508
Barnesiellaceae	0.029	0.427	0.576	0.802	0.825
Peptostreptococcaceae	0.005	0.893	0.945	0.794	0.841
Enterococcaceae	0.007	0.855	0.934	0.903	0.903
