# Supplementary material for: Gut microbiome dysbiosis across early Parkinson’s disease, REM sleep behavior disorder and their first-degree relatives
Source: Nat Commun. 2023 May 2;14:2501. doi: 10.1038/s41467-023-38248-4 (PMC10154387; doi:10.1038/s41467-023-38248-4)
Supplement: Supplementary file 11 — Supplementary Dataset 8 [file 41467_2023_38248_MOESM11_ESM.xlsx]

## Sheet: Sheet1
Supplementary Dataset 8. Associations of different stages of α-synucleinopathy and taxa abundance (unadjusted model)
Based on the Microbiome Multivariable Associations with Linear Models (two-sided test, R package MaAsLin2)
Input data: a) CLR abundance of differential genera (N = 26); b) CLR abundance of differential family (N = 16)
Fixed effect: Group (reference = control)
Random effect: family id
Multiple comparison correction = BH
Transformation: None
Normalization: None
a)	Genus	metadata	value	coefficient	standard error	p-value	q-value		b)	Family	metadata	value	coefficient	standard error	p-value	q-value
	[Eubacterium]_coprostanoligenes_group	Group	Early PD	0.667618	0.300531	0.0268	0.0523497			[Eubacterium]_coprostanoligenes_group	Group	Early PD	0.45949	0.300573	0.127079	0.20277
	[Eubacterium]_coprostanoligenes_group	Group	RBD	0.374306	0.195076	0.0557509	0.0887463			Anaerovoracaceae	Group	Early PD	0.404066	0.219977	0.06691	0.118951
	[Eubacterium]_coprostanoligenes_group	Group	RBD-FDR	-0.265065	0.211771	0.211589	0.284551			Bacteroidaceae	Group	Early PD	-0.683988	0.276723	0.013844	0.0415319
	[Eubacterium]_ventriosum_group	Group	RBD	-0.892683	0.205049	1.73404e-05	0.000303166			Butyricicoccaceae	Group	Early PD	-1.40548	0.312255	8.68233e-06	0.000138917
	[Eubacterium]_ventriosum_group	Group	Early PD	-0.832061	0.316884	0.00895967	0.0218392			Christensenellaceae	Group	Early PD	1.13743	0.30362	0.000205107	0.0015658
	[Eubacterium]_ventriosum_group	Group	RBD-FDR	-0.440175	0.221787	0.0481124	0.0821156			Clostridia_UCG-014	Group	Early PD	1.07237	0.31657	0.000774147	0.0037159
	Agathobacter	Group	RBD	-0.6518	0.273316	0.0176012	0.0378468			Coriobacteriaceae	Group	Early PD	0.547555	0.283563	0.0541613	0.115538
	Agathobacter	Group	Early PD	-0.734331	0.424731	0.0845533	0.131903			Desulfovibrionaceae	Group	Early PD	0.335395	0.21984	0.127851	0.20277
	Agathobacter	Group	RBD-FDR	0.0859656	0.293501	0.76983	0.842436			Erysipelotrichaceae	Group	Early PD	0.325448	0.327546	0.320993	0.39512
	Akkermansia	Group	Early PD	0.999976	0.27614	0.000329856	0.00171525			Lachnospiraceae	Group	Early PD	-0.601281	0.116127	3.49805e-07	8.39532e-06
	Akkermansia	Group	RBD	0.576852	0.177324	0.00126434	0.00429388			Monoglobaceae	Group	Early PD	-0.771639	0.293623	0.00890347	0.0305262
	Akkermansia	Group	RBD-FDR	0.118269	0.189853	0.534056	0.640867			Oscillospiraceae	Group	Early PD	0.902443	0.242748	0.000228346	0.0015658
	Butyricicoccus	Group	RBD	-0.942	0.19553	2.20483e-06	0.000171977			Ruminococcaceae	Group	Early PD	-0.462018	0.21668	0.0335904	0.0780779
	Butyricicoccus	Group	Early PD	-1.22008	0.305018	7.496e-05	0.000531534			Selenomonadaceae	Group	Early PD	-0.938579	0.364101	0.0102805	0.0328977
	Butyricicoccus	Group	RBD-FDR	-0.184877	0.208814	0.377	0.482029			Sutterellaceae	Group	Early PD	-0.794176	0.276113	0.0042209	0.0155849
	Christensenellaceae_R-7_group	Group	Early PD	1.33501	0.308909	1.94337e-05	0.000303166			Veillonellaceae	Group	Early PD	0.00414786	0.363997	0.990913	0.990913
	Christensenellaceae_R-7_group	Group	RBD	0.41884	0.198796	0.0358904	0.0666536			[Eubacterium]_coprostanoligenes_group	Group	RBD	0.236779	0.1951	0.225628	0.295803
	Christensenellaceae_R-7_group	Group	RBD-FDR	-0.0603699	0.213495	0.777633	0.842436			Anaerovoracaceae	Group	RBD	0.440693	0.140652	0.00184532	0.00738128
	Clostridia_UCG-014	Group	Early PD	1.28799	0.318562	6.31e-05	0.000492032			Bacteroidaceae	Group	RBD	-0.222012	0.181244	0.221382	0.295803
	Clostridia_UCG-014	Group	RBD	0.583882	0.204563	0.00460724	0.0119788			Butyricicoccaceae	Group	RBD	-1.04677	0.199654	2.4666e-07	8.39532e-06
	Clostridia_UCG-014	Group	RBD-FDR	0.139513	0.219014	0.524937	0.639767			Christensenellaceae	Group	RBD	0.30661	0.19561	0.117973	0.202239
	Colidextribacter	Group	RBD-FDR	-0.281865	0.136068	0.0393	0.0712918			Clostridia_UCG-014	Group	RBD	0.445492	0.204025	0.0297418	0.0751371
	Colidextribacter	Group	RBD	0.158325	0.125971	0.209643	0.284551			Coriobacteriaceae	Group	RBD	0.654176	0.183129	0.000402922	0.00241753
	Colidextribacter	Group	Early PD	-0.153488	0.194891	0.431401	0.542731			Desulfovibrionaceae	Group	RBD	0.313007	0.141477	0.0275577	0.0734871
	Collinsella	Group	RBD	0.790478	0.190264	4.1e-05	0.000369824			Erysipelotrichaceae	Group	RBD	-0.401818	0.21101	0.0576816	0.115538
	Collinsella	Group	Early PD	0.753655	0.295114	0.01101	0.0252582			Lachnospiraceae	Group	RBD	-0.307483	0.0748747	5.00173e-05	0.000480166
	Collinsella	Group	RBD-FDR	0.485739	0.204836	0.0184826	0.037938			Monoglobaceae	Group	RBD	-0.831125	0.189022	1.44846e-05	0.000173816
	Desulfovibrio	Group	RBD	0.31573	0.132798	0.017953	0.0378468			Oscillospiraceae	Group	RBD	0.548904	0.155346	0.000465201	0.00248107
	Desulfovibrio	Group	Early PD	0.473035	0.206467	0.0224517	0.0449035			Ruminococcaceae	Group	RBD	-0.4664	0.138769	0.000882418	0.00385055
	Desulfovibrio	Group	RBD-FDR	-0.189246	0.142509	0.185379	0.258206			Selenomonadaceae	Group	RBD	-0.432079	0.234701	0.0664217	0.118951
	Eubacterium	Group	RBD	0.401679	0.139885	0.00436	0.0119108			Sutterellaceae	Group	RBD	-0.335868	0.176545	0.0577688	0.115538
	Eubacterium	Group	Early PD	0.237592	0.218713	0.277974	0.367491			Veillonellaceae	Group	RBD	-0.32971	0.234769	0.161049	0.234253
	Eubacterium	Group	RBD-FDR	-0.0725007	0.14887	0.627	0.72978			[Eubacterium]_coprostanoligenes_group	Group	RBD-FDR	-0.293189	0.211791	0.167198	0.236045
	Faecalibacterium	Group	RBD	-1.01915	0.232518	1.53179e-05	0.000303166			Anaerovoracaceae	Group	RBD-FDR	-0.180614	0.149616	0.228015	0.295803
	Faecalibacterium	Group	Early PD	-1.10381	0.357061	0.00212563	0.00637689			Bacteroidaceae	Group	RBD-FDR	0.11272	0.198438	0.570403	0.651889
	Faecalibacterium	Group	RBD-FDR	-0.023634	0.253278	0.925718	0.927147			Butyricicoccaceae	Group	RBD-FDR	-0.321369	0.212379	0.130956	0.20277
	Family_XIII_AD3011_group	Group	RBD	0.503488	0.118977	2.82646e-05	0.00036744			Christensenellaceae	Group	RBD-FDR	-0.0878867	0.210392	0.676565	0.738071
	Family_XIII_AD3011_group	Group	Early PD	0.53233	0.186077	0.00442838	0.0119108			Clostridia_UCG-014	Group	RBD-FDR	0.118029	0.219548	0.591466	0.660241
	Family_XIII_AD3011_group	Group	RBD-FDR	-0.209731	0.12656	0.0982028	0.147304			Coriobacteriaceae	Group	RBD-FDR	0.452379	0.197592	0.0228595	0.0645444
	Fusicatenibacter	Group	Early PD	-1.01082	0.344875	0.00355617	0.0102734			Desulfovibrionaceae	Group	RBD-FDR	-0.0148909	0.151938	0.922001	0.962088
	Fusicatenibacter	Group	RBD	-0.443567	0.22051	0.0448813	0.0795624			Erysipelotrichaceae	Group	RBD-FDR	-0.48329	0.226935	0.0341591	0.0780779
	Fusicatenibacter	Group	RBD-FDR	0.0466331	0.234565	0.842506	0.888047			Lachnospiraceae	Group	RBD-FDR	-0.0801602	0.0806177	0.321035	0.39512
	Incertae_Sedis	Group	RBD	0.438919	0.17851	0.0144025	0.032097			Monoglobaceae	Group	RBD-FDR	-0.00838245	0.203091	0.967109	0.987686
	Incertae_Sedis	Group	Early PD	0.580506	0.27514	0.035462	0.0666536			Oscillospiraceae	Group	RBD-FDR	-0.16039	0.16547	0.333424	0.400109
	Incertae_Sedis	Group	RBD-FDR	-0.183684	0.193683	0.343726	0.446843			Ruminococcaceae	Group	RBD-FDR	-0.0378509	0.147985	0.798476	0.851708
	Lachnospira	Group	RBD	-0.838483	0.202804	4.27e-05	0.000369824			Selenomonadaceae	Group	RBD-FDR	0.184714	0.252619	0.465263	0.544698
	Lachnospira	Group	Early PD	-0.86726	0.317183	0.00651	0.0163703			Sutterellaceae	Group	RBD-FDR	0.34969	0.187797	0.0632654	0.118951
	Lachnospira	Group	RBD-FDR	-0.12465	0.21573	0.563694	0.666184			Veillonellaceae	Group	RBD-FDR	0.364186	0.252885	0.150977	0.226466
	Lachnospiraceae_ND3007_group	Group	Early PD	-1.22048	0.309104	9.22674e-05	0.000599738
	Lachnospiraceae_ND3007_group	Group	RBD	-0.62789	0.19938	0.00177608	0.00554137
	Lachnospiraceae_ND3007_group	Group	RBD-FDR	0.314636	0.214788	0.144183	0.208265
	Monoglobus	Group	RBD	-0.692513	0.183197	0.000183	0.0010992
	Monoglobus	Group	Early PD	-0.563312	0.284594	0.0484271	0.0821156
	Monoglobus	Group	RBD-FDR	0.0254247	0.196815	0.897	0.927147
	NK4A214_group	Group	Early PD	0.461848	0.238264	0.0532194	0.0864815
	NK4A214_group	Group	RBD	0.223244	0.152344	0.143532	0.208265
	NK4A214_group	Group	RBD-FDR	-0.226685	0.162054	0.162575	0.230561
	Oscillospiraceae_UCG-002	Group	RBD	0.646854	0.186617	0.000591496	0.00256315
	Oscillospiraceae_UCG-002	Group	Early PD	0.941738	0.29017	0.00126614	0.00429388
	Oscillospiraceae_UCG-002	Group	RBD-FDR	-0.0638802	0.200236	0.749966	0.839903
	Oscillospiraceae_UCG-005	Group	Early PD	0.943799	0.267579	0.000467293	0.00221996
	Oscillospiraceae_UCG-005	Group	RBD	0.592178	0.174244	0.000757	0.00310717
	Oscillospiraceae_UCG-005	Group	RBD-FDR	-0.0624212	0.189798	0.742501	0.839903
	Roseburia	Group	Early PD	-1.38502	0.393792	0.000483838	0.00221996
	Roseburia	Group	RBD	-0.656792	0.254872	0.0103625	0.0244932
	Roseburia	Group	RBD-FDR	-0.0252364	0.275751	0.927147	0.927147
	UBA1819	Group	RBD	0.687941	0.154495	1.13548e-05	0.000303166
	UBA1819	Group	Early PD	0.872779	0.239113	0.000295327	0.00164539
	UBA1819	Group	RBD-FDR	0.124325	0.166798	0.456718	0.56546
	Unclassified_Lachnospiraceae_g024	Group	Early PD	-0.840626	0.261468	0.00140385	0.00456252
	Unclassified_Lachnospiraceae_g024	Group	RBD	-0.29002	0.16907	0.0870846	0.133188
	Unclassified_Lachnospiraceae_g024	Group	RBD-FDR	-0.0573646	0.182711	0.753759	0.839903
	Uncultured_Oscillospiraceae_g061	Group	RBD	0.664347	0.158151	3.37523e-05	0.000369824
	Uncultured_Oscillospiraceae_g061	Group	Early PD	0.481105	0.245949	0.0511151	0.0848293
	Uncultured_Oscillospiraceae_g061	Group	RBD-FDR	0.0361781	0.169654	0.831313	0.888047
	Uncultured_Ruminococcaceae_g071	Group	Early PD	0.602037	0.181663	0.000999626	0.00389854
	Uncultured_Ruminococcaceae_g071	Group	RBD	0.380302	0.116924	0.00125473	0.00429388
	Uncultured_Ruminococcaceae_g071	Group	RBD-FDR	0.013649	0.125594	0.913549	0.927147
