# Supplementary material for: Gut microbiome dysbiosis across early Parkinson’s disease, REM sleep behavior disorder and their first-degree relatives
Source: Nat Commun. 2023 May 2;14:2501. doi: 10.1038/s41467-023-38248-4 (PMC10154387; doi:10.1038/s41467-023-38248-4)
Supplement: Supplementary file 12 — Supplementary Dataset 9 [file 41467_2023_38248_MOESM12_ESM.xlsx]

## Sheet: Sheet1
Supplementary Dataset 9. Associations of different stages of α-synucleinopathy and taxa abundance (adjusted model)
Based on the Microbiome Multivariable Associations with Linear Models (two-sided test, R package MaAsLin2)
Input data: a) CLR abundance of differential genera (N = 26); b) CLR abundance of differential family (N = 16)
Fixed effect: Group (reference = control), age, sex
Random effect: family id
Multiple comparison correction = BH
Transformation: None
Normalization: None
a)	Genus	metadata	value	coefficient	standard error	p-value	q-value		b)	Family	metadata	value	coefficient	standard error	p-value	q-value
	Agathobacter	Age	Age	-0.0130278	0.0132998	0.327854	0.47939			Butyricicoccaceae	Group	RBD	-1.04377	0.200787	3.09878e-07	2.47903e-05
	Akkermansia	Age	Age	0.0205156	0.00862066	0.0177515	0.0562853			Lachnospiraceae	Group	Early PD	-0.586387	0.116168	6.67588e-07	2.67035e-05
	Butyricicoccus	Age	Age	-0.00885159	0.00957788	0.35591	0.514092			Butyricicoccaceae	Group	Early PD	-1.42768	0.314525	7.31911e-06	0.000195176
	Christensenellaceae_R-7_group	Age	Age	0.0189285	0.00964449	0.0503289	0.123811			Monoglobaceae	Group	RBD	-0.835189	0.188712	1.27232e-05	0.000254465
	Clostridia_UCG-014	Age	Age	0.012	0.00996639	0.229227	0.381022			Lachnospiraceae	Group	RBD	-0.291866	0.0745835	0.000109223	0.00174756
	Colidextribacter	Age	Age	0.000642845	0.0060882	0.915958	0.953879			Oscillospiraceae	Group	Early PD	0.926441	0.242498	0.000153296	0.00204395
	Collinsella	Age	Age	0.00459817	0.00918766	0.616997	0.722609			Christensenellaceae	Group	Early PD	1.09144	0.305436	0.000393922	0.00450196
	Desulfovibrio	Age	Age	0.000163915	0.00648225	0.979838	0.997766			Oscillospiraceae	Group	RBD	0.537199	0.154942	0.000590767	0.00590767
	Eubacterium	Age	Age	0.00963852	0.00682562	0.158633	0.28642			Coriobacteriaceae	Group	RBD	0.621669	0.18341	0.000777282	0.00690917
	Faecalibacterium	Age	Age	-0.0323823	0.0109025	0.00315	0.0138568			Ruminococcaceae	Group	RBD	-0.451635	0.13967	0.00135452	0.0108362
	Family_XIII_AD3011_group	Age	Age	-0.00117987	0.00586648	0.840698	0.910756			Clostridia_UCG-014	Group	Early PD	0.997648	0.31813	0.00183612	0.0133536
	Fusicatenibacter	Age	Age	-0.0217961	0.0108133	0.0444476	0.113298			Anaerovoracaceae	Group	RBD	0.43438	0.141482	0.00227301	0.0151534
	Incertae_Sedis	Age	Age	-0.00429465	0.00855097	0.615757	0.722609			Sutterellaceae	Group	Early PD	-0.781904	0.277602	0.00507374	0.0299784
	Lachnospira	Age	Age	0.00137872	0.00999439	0.890344	0.948728			Monoglobaceae	Group	Early PD	-0.824313	0.293753	0.00524621	0.0299784
	Lachnospiraceae_ND3007_group	Age	Age	-0.0101329	0.00963954	0.293762	0.457423			Selenomonadaceae	Group	Early PD	-1.00449	0.363339	0.0059478	0.0317216
	Monoglobus	Age	Age	-0.0122718	0.00887188	0.167308	0.297946			Oscillospiraceae	Age	Age	0.0203909	0.00756889	0.0073324	0.036662
	NK4A214_group	Age	Age	0.00628033	0.00750402	0.403092	0.552286			Ruminococcaceae	Age	Age	-0.0176012	0.00676817	0.00962463	0.0452924
	Oscillospiraceae_UCG-002	Age	Age	0.0241055	0.00903477	0.00791445	0.0302611			Coriobacteriaceae	Sex	Male	0.375021	0.149601	0.0125737	0.0558832
	Oscillospiraceae_UCG-005	Age	Age	0.0155633	0.00823779	0.0595531	0.138248			Lachnospiraceae	Age	Age	-0.00889398	0.00361363	0.0142341	0.059933
	Roseburia	Age	Age	-0.0101375	0.0122358	0.407842	0.552286			Coriobacteriaceae	Group	RBD-FDR	0.511543	0.215747	0.0183753	0.0735013
	UBA1819	Age	Age	0.0113407	0.00737326	0.124759	0.238509			Bacteroidaceae	Sex	Male	-0.319128	0.140713	0.0239314	0.0911672
	Unclassified_Lachnospiraceae_g024	Age	Age	-0.00654613	0.00816085	0.422914	0.561008			Bacteroidaceae	Group	Early PD	-0.624816	0.278101	0.0251779	0.091556
	Uncultured_Oscillospiraceae_g061	Age	Age	0.003364	0.00771575	0.66306	0.762812			Selenomonadaceae	Age	Age	-0.0245738	0.0112902	0.0300516	0.104527
	Uncultured_Ruminococcaceae_g071	Age	Age	0.011126	0.00567253	0.0504766	0.123811			Ruminococcaceae	Group	Early PD	-0.465628	0.217562	0.03293	0.109767
	[Eubacterium]_coprostanoligenes_group	Age	Age	0.0058514	0.00932577	0.530702	0.664918			Desulfovibrionaceae	Group	RBD	0.300873	0.142388	0.0352688	0.11286
	[Eubacterium]_ventriosum_group	Age	Age	-0.0176572	0.00978135	0.0717	0.152			Clostridia_UCG-014	Group	RBD	0.40669	0.204769	0.0478704	0.142723
	Agathobacter	Group	Early PD	-0.769013	0.42696	0.0724	0.151794			Erysipelotrichaceae	Group	RBD-FDR	-0.4946	0.249238	0.0481689	0.142723
	Akkermansia	Group	Early PD	1.00249	0.276541	0.000324762	0.00263869			Sutterellaceae	Age	Age	-0.0168222	0.00866875	0.0529586	0.146093
	Butyricicoccus	Group	Early PD	-1.25165	0.306715	5.33948e-05	0.000722971			Lachnospiraceae	Group	RBD-FDR	-0.170057	0.0873065	0.052478	0.146093
	Christensenellaceae_R-7_group	Group	Early PD	1.28925	0.310151	3.92e-05	0.000722971			Selenomonadaceae	Sex	Male	0.367252	0.192406	0.0569822	0.147051
	Clostridia_UCG-014	Group	Early PD	1.21481	0.320065	0.000169538	0.00157429			Clostridia_UCG-014	Sex	Male	0.322798	0.168117	0.0555709	0.147051
	Colidextribacter	Group	Early PD	-0.151755	0.196612	0.44064	0.57498			Veillonellaceae	Age	Age	-0.0213396	0.0113486	0.060729	0.149749
	Collinsella	Group	Early PD	0.675748	0.296214	0.0230321	0.0673121			Monoglobaceae	Age	Age	-0.0167472	0.00913312	0.0673872	0.149749
	Desulfovibrio	Group	Early PD	0.47297	0.20839	0.0237341	0.0673121			Selenomonadaceae	Group	RBD	-0.432415	0.233566	0.0649044	0.149749
	Eubacterium	Group	Early PD	0.296536	0.218579	0.175594	0.307985			Erysipelotrichaceae	Group	RBD	-0.397883	0.212563	0.0620399	0.149749
	Faecalibacterium	Group	Early PD	-1.13163	0.354639	0.00152477	0.00901002			Monoglobaceae	Sex	Male	0.287313	0.155712	0.0657274	0.149749
	Family_XIII_AD3011_group	Group	Early PD	0.539598	0.187864	0.00427447	0.0179252			Sutterellaceae	Group	RBD	-0.312203	0.177217	0.0788214	0.167811
	Fusicatenibacter	Group	Early PD	-1.03025	0.346276	0.00309	0.0139			Butyricicoccaceae	Group	RBD-FDR	-0.410106	0.233482	0.0797101	0.167811
	Incertae_Sedis	Group	Early PD	0.585904	0.277429	0.0352835	0.0917371			Anaerovoracaceae	Group	Early PD	0.377026	0.221625	0.0896218	0.18384
	Lachnospira	Group	Early PD	-0.897154	0.320053	0.00528704	0.0208277			Coriobacteriaceae	Group	Early PD	0.46866	0.284262	0.0999598	0.19992
	Lachnospiraceae_ND3007_group	Group	Early PD	-1.27019	0.310372	5.11841e-05	0.000722971			Christensenellaceae	Age	Age	0.0146469	0.00948024	0.123081	0.240157
	Monoglobus	Group	Early PD	-0.614356	0.285374	0.0318999	0.0863956			Desulfovibrionaceae	Group	Early PD	0.323667	0.22163	0.144926	0.27605
	NK4A214_group	Group	Early PD	0.44045	0.240303	0.0675019	0.148518			[Eubacterium]_coprostanoligenes_group	Group	Early PD	0.433501	0.303022	0.153281	0.285174
	Oscillospiraceae_UCG-002	Group	Early PD	0.908788	0.290719	0.0018945	0.00972836			Christensenellaceae	Group	RBD	0.273045	0.196581	0.165765	0.301391
	Oscillospiraceae_UCG-005	Group	Early PD	0.94368	0.268473	0.000488348	0.00373443			Veillonellaceae	Group	RBD	-0.296229	0.235852	0.209912	0.365064
	Roseburia	Group	Early PD	-1.44668	0.395262	0.000284231	0.00246333			Anaerovoracaceae	Group	RBD-FDR	-0.206804	0.164519	0.209419	0.365064
	UBA1819	Group	Early PD	0.94406	0.237748	8.42464e-05	0.000995639			Butyricicoccaceae	Age	Age	-0.0115813	0.00982175	0.238985	0.390179
	Unclassified_Lachnospiraceae_g024	Group	Early PD	-0.834593	0.263445	0.00164577	0.00930219			Ruminococcaceae	Group	RBD-FDR	-0.194874	0.163482	0.234613	0.390179
	Uncultured_Oscillospiraceae_g061	Group	Early PD	0.454902	0.248088	0.0674149	0.148518			Oscillospiraceae	Sex	Male	-0.153136	0.129507	0.237693	0.390179
	Uncultured_Ruminococcaceae_g071	Group	Early PD	0.595926	0.182803	0.00120523	0.00783945			[Eubacterium]_coprostanoligenes_group	Group	RBD	0.224649	0.196339	0.253249	0.403732
	[Eubacterium]_coprostanoligenes_group	Group	Early PD	0.642667	0.302981	0.0344879	0.0914986			Bacteroidaceae	Group	RBD	-0.201538	0.182284	0.269591	0.403732
	[Eubacterium]_ventriosum_group	Group	Early PD	-0.898857	0.315703	0.00462606	0.0187934			[Eubacterium]_coprostanoligenes_group	Group	RBD-FDR	-0.259756	0.231757	0.26313	0.403732
	Agathobacter	Sex	Male	0.233584	0.227103	0.304291	0.459975			Christensenellaceae	Sex	Male	0.177382	0.161433	0.272519	0.403732
	Akkermansia	Sex	Male	-0.0755478	0.147307	0.608325	0.722609			Anaerovoracaceae	Sex	Male	0.132249	0.118486	0.264973	0.403732
	Butyricicoccus	Sex	Male	0.170478	0.163978	0.299084	0.457423			Desulfovibrionaceae	Age	Age	0.00685707	0.00689039	0.320211	0.449419
	Christensenellaceae_R-7_group	Sex	Male	0.162279	0.16445	0.324331	0.47939			Erysipelotrichaceae	Group	Early PD	0.333238	0.33055	0.313971	0.449419
	Clostridia_UCG-014	Sex	Male	0.303952	0.170129	0.0747534	0.154253			Clostridia_UCG-014	Group	RBD-FDR	0.240242	0.240326	0.318519	0.449419
	Colidextribacter	Sex	Male	-0.0107699	0.103519	0.917191	0.953879			Sutterellaceae	Group	RBD-FDR	0.190607	0.206073	0.355505	0.490352
	Collinsella	Sex	Male	0.354755	0.15638	0.0238181	0.0673121			Clostridia_UCG-014	Age	Age	0.00761211	0.00987337	0.441145	0.598162
	Desulfovibrio	Sex	Male	-9.64136e-05	0.110558	0.999305	0.999305			Anaerovoracaceae	Age	Age	-0.00496846	0.00692074	0.473199	0.601018
	Eubacterium	Sex	Male	-0.288456	0.116858	0.013954	0.0465132			[Eubacterium]_coprostanoligenes_group	Sex	Male	0.118786	0.158172	0.453089	0.601018
	Faecalibacterium	Sex	Male	0.273719	0.184702	0.139	0.258428			Lachnospiraceae	Sex	Male	-0.0442391	0.0616334	0.473301	0.601018
	Family_XIII_AD3011_group	Sex	Male	-0.0301929	0.100437	0.763851	0.848724			Butyricicoccaceae	Sex	Male	0.124537	0.168153	0.459327	0.601018
	Fusicatenibacter	Sex	Male	0.133787	0.185128	0.470271	0.605299			Veillonellaceae	Group	RBD-FDR	0.154074	0.277081	0.578577	0.719905
	Incertae_Sedis	Sex	Male	-0.00966874	0.145036	0.946882	0.976942			Monoglobaceae	Group	RBD-FDR	-0.120873	0.221044	0.584923	0.719905
	Lachnospira	Sex	Male	0.131588	0.171109	0.442292	0.57498			Ruminococcaceae	Sex	Male	0.0484119	0.115443	0.675182	0.818402
	Lachnospiraceae_ND3007_group	Sex	Male	0.247701	0.164217	0.132227	0.249123			Christensenellaceae	Group	RBD-FDR	0.0803586	0.230695	0.727885	0.856335
	Monoglobus	Sex	Male	0.267824	0.151248	0.077334	0.157085			Veillonellaceae	Sex	Male	-0.0696357	0.193105	0.718576	0.856335
	NK4A214_group	Sex	Male	0.0829321	0.128472	0.518928	0.661378			Desulfovibrionaceae	Group	RBD-FDR	0.0546513	0.166793	0.743403	0.861916
	Oscillospiraceae_UCG-002	Sex	Male	0.0840168	0.153983	0.585619	0.7115			Desulfovibrionaceae	Sex	Male	0.0367194	0.11747	0.754753	0.862575
	Oscillospiraceae_UCG-005	Sex	Male	-0.0506669	0.139444	0.716548	0.810011			Bacteroidaceae	Group	RBD-FDR	0.0543102	0.216397	0.801974	0.903633
	Roseburia	Sex	Male	0.342765	0.208012	0.100163	0.197291			Erysipelotrichaceae	Sex	Male	-0.0339835	0.174946	0.846075	0.940083
	UBA1819	Sex	Male	-0.372152	0.125487	0.0032	0.0138568			[Eubacterium]_coprostanoligenes_group	Age	Age	0.0015957	0.00933004	0.864282	0.947159
	Unclassified_Lachnospiraceae_g024	Sex	Male	-0.00256788	0.138792	0.985248	0.997766			Sutterellaceae	Sex	Male	-0.0194418	0.148413	0.895838	0.968473
	Uncultured_Oscillospiraceae_g061	Sex	Male	0.109755	0.131578	0.404681	0.552286			Erysipelotrichaceae	Age	Age	-0.000653892	0.010268	0.949252	0.991419
	Uncultured_Ruminococcaceae_g071	Sex	Male	0.0115273	0.0965781	0.905051	0.953879			Coriobacteriaceae	Age	Age	0.00023148	0.00879986	0.979026	0.991419
	[Eubacterium]_coprostanoligenes_group	Sex	Male	0.0988902	0.158076	0.531935	0.664918			Veillonellaceae	Group	Early PD	0.0318348	0.366044	0.930737	0.991419
	[Eubacterium]_ventriosum_group	Sex	Male	0.399463	0.16637	0.0167905	0.0545691			Selenomonadaceae	Group	RBD-FDR	0.0117244	0.273767	0.965868	0.991419
	Agathobacter	Group	RBD	-0.648547	0.273639	0.0183015	0.0566476			Oscillospiraceae	Group	RBD-FDR	0.00586865	0.180369	0.974069	0.991419
	Akkermansia	Group	RBD	0.557866	0.177048	0.00177673	0.00962395			Bacteroidaceae	Age	Age	8.03482e-06	0.00836709	0.999234	0.999234
	Butyricicoccus	Group	RBD	-0.943863	0.195802	1.98249e-06	0.000257724
	Christensenellaceae_R.7_group	Group	RBD	0.379377	0.19921	0.0577223	0.136435
	Clostridia_UCG-014	Group	RBD	0.540119	0.205229	0.00891048	0.0321767
	Colidextribacter	Group	RBD	0.15887	0.126825	0.211146	0.361171
	Collinsella	Group	RBD	0.753453	0.190777	9.43257e-05	0.00102186
	Desulfovibrio	Group	RBD	0.315551	0.133797	0.0188806	0.0570809
	Eubacterium	Group	RBD	0.416545	0.139537	0.00299	0.0139
	Faecalibacterium	Group	RBD	-0.993094	0.230023	2.03357e-05	0.000660911
	Family_XIII_AD3011_group	Group	RBD	0.507927	0.119929	2.78819e-05	0.000722971
	Fusicatenibacter	Group	RBD	-0.428231	0.221057	0.0533687	0.12848
	Incertae_Sedis	Group	RBD	0.445287	0.179624	0.01362	0.0465132
	Lachnospira	Group	RBD	-0.852955	0.204317	3.60599e-05	0.000722971
	Lachnospiraceae_ND3007_group	Group	RBD	-0.637954	0.199625	0.00151777	0.00901002
	Monoglobus	Group	RBD	-0.700871	0.183347	0.000155075	0.00155075
	NK4A214_group	Group	RBD	0.207114	0.153406	0.177684	0.307985
	Oscillospiraceae_UCG-002	Group	RBD	0.609706	0.186858	0.00120607	0.00783945
	Oscillospiraceae_UCG-005	Group	RBD	0.576096	0.174346	0.0010509	0.00758987
	Roseburia	Group	RBD	-0.672578	0.255033	0.00871456	0.0321767
	UBA1819	Group	RBD	0.706144	0.153141	5.56982e-06	0.000362038
	Unclassified_Lachnospiraceae_g024	Group	RBD	-0.280517	0.169878	0.0994975	0.197291
	Uncultured_Oscillospiraceae_g061	Group	RBD	0.649952	0.159318	5.56131e-05	0.000722971
	Uncultured_Ruminococcaceae_g071	Group	RBD	0.367344	0.117683	0.00194567	0.00972836
	[Eubacterium]_coprostanoligenes_group	Group	RBD	0.358639	0.196357	0.068547	0.148518
	[Eubacterium]_ventriosum_group	Group	RBD	-0.898139	0.203542	1.33829e-05	0.000579927
	Agathobacter	Group	RBD-FDR	0.00397415	0.319697	0.99009	0.997766
	Akkermansia	Group	RBD-FDR	0.293034	0.206598	0.157464	0.28642
	Butyricicoccus	Group	RBD-FDR	-0.237903	0.227684	0.296659	0.457423
	Christensenellaceae_R-7_group	Group	RBD-FDR	0.139659	0.233297	0.549985	0.677447
	Clostridia_UCG-014	Group	RBD-FDR	0.298063	0.239903	0.21545	0.363747
	Colidextribacter	Group	RBD-FDR	-0.277253	0.149151	0.0640629	0.146108
	Collinsella	Group	RBD-FDR	0.582137	0.224035	0.00984992	0.0346078
	Desulfovibrio	Group	RBD-FDR	-0.187786	0.156626	0.231544	0.381022
	Eubacterium	Group	RBD-FDR	-0.0267611	0.162258	0.869076	0.933718
	Faecalibacterium	Group	RBD-FDR	-0.286541	0.27172	0.292427	0.457423
	Family_XIII_AD3011_group	Group	RBD-FDR	-0.225233	0.139457	0.10702	0.207651
	Fusicatenibacter	Group	RBD-FDR	-0.13553	0.257052	0.59829	0.720164
	Incertae_Sedis	Group	RBD-FDR	-0.22538	0.211907	0.28832	0.457423
	Lachnospira	Group	RBD-FDR	-0.0920216	0.237585	0.698709	0.796773
	Lachnospiraceae_ND3007_group	Group	RBD-FDR	0.252832	0.234112	0.281074	0.456746
	Monoglobus	Group	RBD-FDR	-0.0481538	0.214782	0.82276	0.898813
	NK4A214_group	Group	RBD-FDR	-0.155889	0.178385	0.382658	0.540712
	Oscillospiraceae_UCG-002	Group	RBD-FDR	0.176281	0.218988	0.421482	0.561008
	Oscillospiraceae_UCG-005	Group	RBD-FDR	0.0731431	0.206121	0.722948	0.810201
	Roseburia	Group	RBD-FDR	-0.0722857	0.3	0.809755	0.892102
	UBA1819	Group	RBD-FDR	0.176155	0.17986	0.328198	0.47939
	Unclassified_Lachnospiraceae_g024	Group	RBD-FDR	-0.118794	0.19972	0.55238	0.677447
	Uncultured_Oscillospiraceae_g061	Group	RBD-FDR	0.0841138	0.186542	0.652406	0.757257
	Uncultured_Ruminococcaceae_g071	Group	RBD-FDR	0.121157	0.138139	0.381192	0.540712
	[Eubacterium]_coprostanoligenes_group	Group	RBD-FDR	-0.19412	0.231816	0.402943	0.552286
	[Eubacterium]_ventriosum_group	Group	RBD-FDR	-0.539657	0.239263	0.0247907	0.0685699
