# Supplementary material for: Gut microbiome dysbiosis across early Parkinson’s disease, REM sleep behavior disorder and their first-degree relatives
Source: Nat Commun. 2023 May 2;14:2501. doi: 10.1038/s41467-023-38248-4 (PMC10154387; doi:10.1038/s41467-023-38248-4)
Supplement: Supplementary file 13 — Supplementary Dataset 10 [file 41467_2023_38248_MOESM13_ESM.xlsx]

## Sheet: Sheet1
Supplementary Dataset 10. Associations of host factors and taxa abundance
Based on the Microbiome Multivariable Associations with Linear Models (two-sided test, R package MaAsLin2)
Input data: a) CLR abundance of differential genera (N = 26); b) CLR abundance of differential family (N = 16)
Fixed effect: Group (reference = control), age, sex, bowel movement frequency (BMF) score, proton pump inhibitors use, antidepressant use, statin use, osmotic laxative use, benzodiazepine use
Random effect: family id
Multiple comparison correction = BH
Transformation: None
Normalization: None
a)	Genus	metadata	value	coefficient	standard error	p-value	q-value		b)	Family	metadata	value	coefficient	standard error	p-value	q-value
	Faecalibacterium	Age	Age	-0.031606	0.0112104	0.00504072	0.0851103			Ruminococcaceae	Age	Age	-0.0173305	0.00703917	0.0142108	0.156319
	Oscillospiraceae_UCG-002	Age	Age	0.0196667	0.00925383	0.0341389	0.212135			Oscillospiraceae	Age	Age	0.0171799	0.00780149	0.0281876	0.261106
	Akkermansia	Age	Age	0.0179699	0.00883809	0.0426434	0.230114			Veillonellaceae	Age	Age	-0.0215737	0.0117393	0.0667989	0.317746
	Uncultured_Ruminococcaceae_g071	Age	Age	0.0113441	0.00583429	0.052508	0.258919			Selenomonadaceae	Age	Age	-0.0205565	0.0116642	0.0787244	0.329893
	Oscillospiraceae_UCG-005	Age	Age	0.016052	0.00837363	0.055934	0.266619			Sutterellaceae	Age	Age	-0.0157973	0.00894594	0.0781306	0.343774
	Christensenellaceae_R-7_group	Age	Age	0.0181217	0.0098371	0.0661415	0.288495			Monoglobaceae	Age	Age	-0.0155104	0.00930977	0.0964375	0.346388
	Fusicatenibacter	Age	Age	-0.020731	0.0112419	0.0658607	0.288495			Christensenellaceae	Age	Age	0.0146254	0.00966549	0.130981	0.377912
	[Eubacterium]_ventriosum_group	Age	Age	-0.0141549	0.0101688	0.164651	0.469966			Lachnospiraceae	Age	Age	-0.00538206	0.0036773	0.144041	0.396114
	Clostridia_UCG-014	Age	Age	0.0145548	0.0103354	0.159785	0.469966			Desulfovibrionaceae	Age	Age	0.0104717	0.00712572	0.142418	0.397865
	Monoglobus	Age	Age	-0.0121031	0.00906128	0.182357	0.496707			Anaerovoracaceae	Age	Age	-0.00909315	0.00711117	0.201689	0.443716
	UBA1819	Age	Age	0.00665982	0.00735311	0.365597	0.673477			Clostridia_UCG-014	Age	Age	0.0111976	0.0102343	0.27452	0.493016
	Agathobacter	Age	Age	-0.0114469	0.0138085	0.407579	0.692974			Bacteroidaceae	Age	Age	-0.0028599	0.00859466	0.739505	0.936351
	Eubacterium	Age	Age	0.00576872	0.00702353	0.411908	0.692974			Erysipelotrichaceae	Age	Age	-0.00172803	0.0105973	0.870546	0.969722
	Family_XIII_AD3011_group	Age	Age	-0.00431985	0.00603629	0.474599	0.750959			Butyricicoccaceae	Age	Age	-0.00167764	0.00993885	0.866037	0.977067
	Incertae_Sedis	Age	Age	-0.00619585	0.00881426	0.482487	0.758195			Coriobacteriaceae	Age	Age	-0.00153308	0.00906405	0.865768	0.983066
	Lachnospira	Age	Age	0.00606914	0.0103793	0.559035	0.797959			[Eubacterium]_coprostanoligenes_group	Age	Age	0.000770003	0.00957682	0.935955	0.992338
	Lachnospiraceae_ND3007_group	Age	Age	-0.00576662	0.00982588	0.557593	0.797959			Coriobacteriaceae	Antidepressants	YES	-0.405803	0.219039	0.0646192	0.315916
	Desulfovibrio	Age	Age	0.0036878	0.00670866	0.582806	0.809978			Erysipelotrichaceae	Antidepressants	YES	-0.447021	0.256072	0.0815826	0.32633
	NK4A214_group	Age	Age	0.00402585	0.00768763	0.600772	0.818141			Christensenellaceae	Antidepressants	YES	-0.395869	0.233409	0.0906063	0.332223
	[Eubacterium]_coprostanoligenes_group	Age	Age	0.00396961	0.00956954	0.678487	0.870167			Lachnospiraceae	Antidepressants	YES	0.131811	0.088785	0.138384	0.392832
	Roseburia	Age	Age	-0.00443862	0.0126381	0.725606	0.894886			Desulfovibrionaceae	Antidepressants	YES	0.248337	0.172021	0.149571	0.392902
	Collinsella	Age	Age	0.0016316	0.00944759	0.862969	0.945323			Veillonellaceae	Antidepressants	YES	-0.399418	0.283886	0.160162	0.408529
	Colidextribacter	Age	Age	-0.000740839	0.00633829	0.907008	0.963015			[Eubacterium]_coprostanoligenes_group	Antidepressants	YES	-0.302685	0.23242	0.193507	0.442301
	Butyricicoccus	Age	Age	-0.000957439	0.00976965	0.921977	0.965881			Sutterellaceae	Antidepressants	YES	0.249155	0.215594	0.248461	0.470205
	Unclassified_Lachnospiraceae_g024	Age	Age	0.000602893	0.00832267	0.942286	0.975661			Monoglobaceae	Antidepressants	YES	0.221993	0.224631	0.323586	0.552923
	Uncultured_Oscillospiraceae_g061	Age	Age	-0.000134568	0.00800846	0.986601	0.986601			Anaerovoracaceae	Antidepressants	YES	0.123813	0.171377	0.470406	0.732668
	UBA1819	Antidepressants	YES	0.435917	0.177515	0.0144589	0.155904			Ruminococcaceae	Antidepressants	YES	-0.0992223	0.169882	0.559483	0.787752
	Unclassified_Lachnospiraceae_g024	Antidepressants	YES	0.467963	0.201261	0.0205299	0.178964			Clostridia_UCG-014	Antidepressants	YES	0.150953	0.24718	0.541722	0.78796
	Akkermansia	Antidepressants	YES	0.477609	0.212995	0.0254491	0.207955			Butyricicoccaceae	Antidepressants	YES	0.0894709	0.239523	0.708933	0.917442
	Uncultured_Ruminococcaceae_g071	Antidepressants	YES	0.290908	0.140937	0.0396095	0.226566			Selenomonadaceae	Antidepressants	YES	0.0607671	0.281847	0.8294	0.960357
	Lachnospiraceae_ND3007_group	Antidepressants	YES	-0.484311	0.237066	0.0416705	0.230114			Oscillospiraceae	Antidepressants	YES	0.00526122	0.188013	0.977689	0.994643
	Collinsella	Antidepressants	YES	-0.410702	0.227992	0.0723454	0.299867			Bacteroidaceae	Antidepressants	YES	-0.0198884	0.211852	0.925249	0.999042
	Desulfovibrio	Antidepressants	YES	0.2629	0.161819	0.104973	0.366126			Lachnospiraceae	Benzodiazepines	YES	-0.168391	0.0820984	0.0408659	0.248014
	Christensenellaceae_R-7_group	Antidepressants	YES	-0.378733	0.23737	0.11133	0.379053			[Eubacterium]_coprostanoligenes_group	Benzodiazepines	YES	-0.416863	0.214843	0.0529963	0.282647
	Family_XIII_AD3011_group	Antidepressants	YES	0.202842	0.145473	0.163929	0.469966			Christensenellaceae	Benzodiazepines	YES	-0.341434	0.215821	0.114382	0.359486
	Incertae_Sedis	Antidepressants	YES	0.297947	0.21384	0.164245	0.469966			Bacteroidaceae	Benzodiazepines	YES	0.313918	0.196112	0.110178	0.365875
	[Eubacterium]_coprostanoligenes_group	Antidepressants	YES	-0.307596	0.232246	0.186061	0.502015			Monoglobaceae	Benzodiazepines	YES	-0.301734	0.207749	0.147124	0.398366
	Lachnospira	Antidepressants	YES	0.305706	0.250139	0.222323	0.53885			Selenomonadaceae	Benzodiazepines	YES	0.331322	0.260582	0.204252	0.438394
	NK4A214_group	Antidepressants	YES	-0.214082	0.185269	0.248521	0.565138			Coriobacteriaceae	Benzodiazepines	YES	0.268655	0.20251	0.185338	0.440804
	Agathobacter	Antidepressants	YES	-0.346867	0.333124	0.298344	0.592545			Oscillospiraceae	Benzodiazepines	YES	-0.221297	0.173983	0.204083	0.443439
	Faecalibacterium	Antidepressants	YES	-0.286629	0.271945	0.292479	0.592545			Butyricicoccaceae	Benzodiazepines	YES	-0.26969	0.221649	0.224372	0.453901
	Monoglobus	Antidepressants	YES	0.218454	0.218674	0.318361	0.608197			Anaerovoracaceae	Benzodiazepines	YES	-0.177413	0.158588	0.263893	0.494097
	Oscillospiraceae_UCG-002	Antidepressants	YES	-0.224301	0.223454	0.316048	0.608197			Clostridia_UCG-014	Benzodiazepines	YES	-0.137152	0.228549	0.548757	0.791649
	Eubacterium	Antidepressants	YES	0.152532	0.169265	0.368018	0.673477			Sutterellaceae	Benzodiazepines	YES	0.0997941	0.199506	0.617187	0.842053
	[Eubacterium]_ventriosum_group	Antidepressants	YES	0.214015	0.24589	0.384586	0.687448			Erysipelotrichaceae	Benzodiazepines	YES	0.0723471	0.236752	0.760071	0.935472
	Roseburia	Antidepressants	YES	0.25866	0.305942	0.398328	0.692974			Desulfovibrionaceae	Benzodiazepines	YES	0.0467882	0.159071	0.768797	0.939641
	Butyricicoccus	Antidepressants	YES	0.168244	0.235445	0.475257	0.750959			Ruminococcaceae	Benzodiazepines	YES	-0.0532081	0.157104	0.735017	0.944255
	Fusicatenibacter	Antidepressants	YES	-0.189124	0.270926	0.485516	0.758784			Veillonellaceae	Benzodiazepines	YES	0.00780877	0.262443	0.976277	0.998981
	Clostridia_UCG-014	Antidepressants	YES	0.149787	0.249311	0.548289	0.797959			Butyricicoccaceae	BMF score	BMF score	-0.371653	0.0878235	2.84e-05	0.00499258
	Oscillospiraceae_UCG-005	Antidepressants	YES	0.109613	0.203442	0.59031	0.810266			Monoglobaceae	BMF score	BMF score	-0.30364	0.0824141	0.000258829	0.022777
	Uncultured_Oscillospiraceae_g061	Antidepressants	YES	-0.0637703	0.193181	0.741481	0.894886			Christensenellaceae	BMF score	BMF score	0.262154	0.0856577	0.00234952	0.103379
	Colidextribacter	Antidepressants	YES	0.0431309	0.153199	0.778436	0.905616			Lachnospiraceae	BMF score	BMF score	-0.0954556	0.0325811	0.00357403	0.104838
	NK4A214_group	Benzodiazepines	YES	-0.32408	0.171444	0.0593918	0.273969			Oscillospiraceae	BMF score	BMF score	0.205553	0.0689369	0.00302921	0.106628
	Unclassified_Lachnospiraceae_g024	Benzodiazepines	YES	-0.326451	0.186059	0.0800503	0.317897			Anaerovoracaceae	BMF score	BMF score	0.196617	0.062837	0.00187372	0.109925
	[Eubacterium]_coprostanoligenes_group	Benzodiazepines	YES	-0.358189	0.214681	0.0959516	0.356392			Sutterellaceae	BMF score	BMF score	-0.200424	0.0790498	0.0115855	0.145646
	Incertae_Sedis	Benzodiazepines	YES	-0.319693	0.197666	0.106541	0.367118			[Eubacterium]_coprostanoligenes_group	BMF score	BMF score	0.221643	0.0853518	0.0097325	0.15572
	Collinsella	Benzodiazepines	YES	0.332541	0.210848	0.115496	0.381758			Selenomonadaceae	BMF score	BMF score	-0.257205	0.10345	0.0132898	0.155934
	Oscillospiraceae_UCG-005	Benzodiazepines	YES	-0.270163	0.188062	0.15157	0.456306			Coriobacteriaceae	BMF score	BMF score	0.174723	0.0803983	0.0303129	0.242503
	Christensenellaceae_R-7_group	Benzodiazepines	YES	-0.287733	0.219526	0.190661	0.504897			Bacteroidaceae	BMF score	BMF score	-0.155439	0.0777063	0.046097	0.261712
	Akkermansia	Benzodiazepines	YES	0.241685	0.197101	0.220796	0.53885			Erysipelotrichaceae	BMF score	BMF score	0.174136	0.09399	0.0646138	0.324915
	Monoglobus	Benzodiazepines	YES	-0.241887	0.202229	0.232317	0.547468			Ruminococcaceae	BMF score	BMF score	-0.0725551	0.0623321	0.245075	0.46884
	Uncultured_Ruminococcaceae_g071	Benzodiazepines	YES	-0.148205	0.130309	0.256033	0.572075			Clostridia_UCG-014	BMF score	BMF score	0.0969914	0.0907154	0.285593	0.502643
	Roseburia	Benzodiazepines	YES	-0.296163	0.282811	0.295593	0.592545			Desulfovibrionaceae	BMF score	BMF score	-0.0614788	0.0631232	0.330633	0.559534
	Oscillospiraceae_UCG-002	Benzodiazepines	YES	-0.208025	0.20662	0.314598	0.608197			Veillonellaceae	BMF score	BMF score	-0.00753058	0.104215	0.942429	0.993218
	UBA1819	Benzodiazepines	YES	0.165232	0.16415	0.3147	0.608197			Bacteroidaceae	Sex	Male	-0.418004	0.144132	0.00396843	0.0997776
	Desulfovibrio	Benzodiazepines	YES	-0.115962	0.149674	0.438906	0.716623			Coriobacteriaceae	Sex	Male	0.428458	0.153832	0.00560145	0.123232
	Family_XIII_AD3011_group	Benzodiazepines	YES	-0.0913838	0.134617	0.497603	0.765132			Clostridia_UCG-014	Sex	Male	0.377868	0.173819	0.030305	0.253985
	Agathobacter	Benzodiazepines	YES	-0.207244	0.308105	0.501537	0.767057			Anaerovoracaceae	Sex	Male	0.207131	0.121276	0.0883725	0.330927
	Uncultured_Oscillospiraceae_g061	Benzodiazepines	YES	-0.102473	0.178679	0.566605	0.802189			Christensenellaceae	Sex	Male	0.289766	0.164193	0.0783643	0.336393
	Lachnospiraceae_ND3007_group	Benzodiazepines	YES	-0.120333	0.219255	0.583411	0.809978			[Eubacterium]_coprostanoligenes_group	Sex	Male	0.220643	0.16187	0.173614	0.424391
	Colidextribacter	Benzodiazepines	YES	-0.0591508	0.141635	0.676428	0.870167			Selenomonadaceae	Sex	Male	0.26199	0.197982	0.186474	0.437593
	Butyricicoccus	Benzodiazepines	YES	-0.0714238	0.217876	0.743209	0.894886			Monoglobaceae	Sex	Male	0.175831	0.158358	0.267502	0.49042
	Clostridia_UCG-014	Benzodiazepines	YES	-0.0755949	0.230596	0.743204	0.894886			Lachnospiraceae	Sex	Male	-0.0638375	0.0624856	0.307562	0.530695
	Lachnospira	Benzodiazepines	YES	-0.0680124	0.231473	0.769034	0.905616			Sutterellaceae	Sex	Male	-0.106341	0.152567	0.486175	0.744059
	Eubacterium	Benzodiazepines	YES	-0.0374333	0.156634	0.81123	0.921206			Veillonellaceae	Sex	Male	-0.117099	0.19907	0.556704	0.790161
	Fusicatenibacter	Benzodiazepines	YES	-0.060352	0.250709	0.809883	0.921206			Oscillospiraceae	Sex	Male	-0.0715344	0.133049	0.591094	0.825656
	[Eubacterium]_ventriosum_group	Benzodiazepines	YES	0.0379455	0.227318	0.867506	0.945323			Ruminococcaceae	Sex	Male	0.0201236	0.119692	0.866568	0.97144
	Faecalibacterium	Benzodiazepines	YES	-0.0098714	0.251377	0.968694	0.975661			Erysipelotrichaceae	Sex	Male	0.0347619	0.179869	0.84685	0.974155
	UBA1819	BMF score	BMF score	0.295134	0.06514	7.64e-06	0.00218459			Butyricicoccaceae	Sex	Male	0.00306715	0.1695	0.985571	0.991203
	Oscillospiraceae_UCG-005	BMF score	BMF score	0.323454	0.0747122	1.86e-05	0.00266503			Desulfovibrionaceae	Sex	Male	0.0112985	0.121107	0.925716	0.993451
	Butyricicoccus	BMF score	BMF score	-0.340335	0.0863284	9.42e-05	0.00898159			Oscillospiraceae	Group	Early PD	0.771917	0.284324	0.00689668	0.121382
	Oscillospiraceae_UCG-002	BMF score	BMF score	0.30079	0.0820033	0.000275299	0.0183125			Oscillospiraceae	Group	RBD	0.504232	0.18452	0.00654207	0.127934
	Lachnospiraceae_ND3007_group	BMF score	BMF score	-0.309586	0.0869736	0.000413314	0.0197013			Butyricicoccaceae	Group	RBD	-0.603435	0.235073	0.0105962	0.143456
	Monoglobus	BMF score	BMF score	-0.274146	0.0802334	0.000694248	0.028365			Lachnospiraceae	Group	Early PD	-0.347227	0.134557	0.0102047	0.149669
	Christensenellaceae_R-7_group	BMF score	BMF score	0.287343	0.0870897	0.00105051	0.033383			Monoglobaceae	Group	RBD	-0.50862	0.221498	0.0221987	0.229822
	Faecalibacterium	BMF score	BMF score	-0.316717	0.0998646	0.00162566	0.0357646			Ruminococcaceae	Group	RBD	-0.348644	0.167628	0.0382719	0.240566
	NK4A214_group	BMF score	BMF score	0.216929	0.0679308	0.00150976	0.0357646			Erysipelotrichaceae	Group	RBD-FDR	-0.52588	0.249658	0.0360268	0.253629
	[Eubacterium]_coprostanoligenes_group	BMF score	BMF score	0.250178	0.0852876	0.00353314	0.0721771			Anaerovoracaceae	Group	RBD	0.350783	0.168193	0.0376055	0.25456
	Uncultured_Ruminococcaceae_g071	BMF score	BMF score	0.140676	0.0517264	0.0068022	0.108079			Butyricicoccaceae	Group	Early PD	-0.767092	0.36222	0.0347708	0.254986
	Collinsella	BMF score	BMF score	0.205518	0.083652	0.014415	0.155904			Christensenellaceae	Group	Early PD	0.75342	0.353807	0.0338019	0.258658
	Eubacterium	BMF score	BMF score	0.153212	0.0620626	0.0139502	0.155904			Coriobacteriaceae	Group	RBD-FDR	0.465174	0.213632	0.0302742	0.266413
	Family_XIII_AD3011_group	BMF score	BMF score	0.132996	0.053339	0.0130283	0.155904			Coriobacteriaceae	Group	RBD	0.427953	0.216932	0.0492487	0.270868
	Incertae_Sedis	BMF score	BMF score	0.177855	0.0785273	0.0240184	0.202037			Clostridia_UCG-014	Group	Early PD	0.825453	0.374737	0.0281621	0.275363
	Akkermansia	BMF score	BMF score	0.171187	0.0780967	0.0289169	0.208957			Selenomonadaceae	Group	Early PD	-0.812511	0.427486	0.0580274	0.300377
	Roseburia	BMF score	BMF score	-0.199163	0.112329	0.0769334	0.314328			Desulfovibrionaceae	Group	RBD	0.291727	0.16989	0.0867612	0.331956
	Uncultured_Oscillospiraceae_g061	BMF score	BMF score	0.115802	0.0708679	0.102987	0.364287			Clostridia_UCG-014	Group	RBD	0.405595	0.244446	0.0979367	0.344737
	Unclassified_Lachnospiraceae_g024	BMF score	BMF score	-0.111153	0.0738833	0.133204	0.418642			Erysipelotrichaceae	Group	RBD	-0.449695	0.253564	0.0769404	0.347218
	Clostridia_UCG-014	BMF score	BMF score	0.126317	0.0914584	0.167964	0.470958			Bacteroidaceae	Group	Early PD	-0.528043	0.325577	0.105585	0.357363
	Agathobacter	BMF score	BMF score	-0.141545	0.12221	0.247428	0.565138			Lachnospiraceae	Group	RBD-FDR	-0.140585	0.0861473	0.103858	0.35841
	Fusicatenibacter	BMF score	BMF score	-0.114676	0.0993377	0.248977	0.565138			[Eubacterium]_coprostanoligenes_group	Group	RBD	0.369699	0.232205	0.112145	0.358864
	Lachnospira	BMF score	BMF score	-0.0968604	0.0917158	0.29152	0.592545			Lachnospiraceae	Group	RBD	-0.139986	0.0877199	0.111362	0.362959
	[Eubacterium]_ventriosum_group	BMF score	BMF score	-0.0741898	0.0902655	0.411588	0.692974			Sutterellaceae	Group	Early PD	-0.50046	0.326034	0.125522	0.368198
	Desulfovibrio	BMF score	BMF score	0.0193432	0.0593615	0.744695	0.894886			Selenomonadaceae	Group	RBD	-0.430778	0.279072	0.123492	0.368384
	Colidextribacter	BMF score	BMF score	0.00594364	0.0562343	0.915875	0.963015			Christensenellaceae	Group	RBD	0.357682	0.230732	0.121954	0.370068
	Collinsella	Sex	Male	0.415305	0.160659	0.010084	0.144041			Butyricicoccaceae	Group	RBD-FDR	-0.32752	0.22878	0.152988	0.395969
	[Eubacterium]_ventriosum_group	Sex	Male	0.377607	0.172451	0.0291167	0.208957			Anaerovoracaceae	Group	RBD-FDR	-0.229299	0.16369	0.161993	0.407296
	UBA1819	Sex	Male	-0.273127	0.124966	0.0294094	0.208957			Desulfovibrionaceae	Group	Early PD	0.348734	0.260667	0.18167	0.437999
	Clostridia_UCG-014	Sex	Male	0.366715	0.175892	0.0377112	0.22011			Sutterellaceae	Group	RBD	-0.276967	0.211589	0.191241	0.442873
	Eubacterium	Sex	Male	-0.219567	0.119782	0.067486	0.288495			Bacteroidaceae	Group	RBD	-0.279352	0.215824	0.196307	0.44295
	Christensenellaceae_R-7_group	Sex	Male	0.280623	0.16731	0.0942661	0.356392			[Eubacterium]_coprostanoligenes_group	Group	RBD-FDR	-0.283217	0.230574	0.220152	0.450544
	Roseburia	Sex	Male	0.313105	0.214078	0.144367	0.443966			[Eubacterium]_coprostanoligenes_group	Group	Early PD	0.417167	0.353794	0.239012	0.462264
	NK4A214_group	Sex	Male	0.178965	0.131107	0.172959	0.480255			Ruminococcaceae	Group	RBD-FDR	-0.183026	0.164363	0.266752	0.494193
	[Eubacterium]_coprostanoligenes_group	Sex	Male	0.208061	0.161746	0.19906	0.517557			Sutterellaceae	Group	RBD-FDR	0.223551	0.205924	0.278267	0.494698
	Oscillospiraceae_UCG-002	Sex	Male	0.195821	0.157214	0.213633	0.532354			Ruminococcaceae	Group	Early PD	-0.281812	0.257346	0.274127	0.497384
	Uncultured_Oscillospiraceae_g061	Sex	Male	0.148263	0.136289	0.277295	0.589758			Clostridia_UCG-014	Group	RBD-FDR	0.233765	0.240332	0.331693	0.55598
	Monoglobus	Sex	Male	0.163521	0.154085	0.289205	0.592545			Anaerovoracaceae	Group	Early PD	0.206004	0.259165	0.427126	0.689671
	Uncultured_Ruminococcaceae_g071	Sex	Male	0.0853557	0.0990654	0.389412	0.687481			Veillonellaceae	Group	RBD	-0.210263	0.281631	0.455765	0.722655
	Faecalibacterium	Sex	Male	0.155926	0.189546	0.41122	0.692974			Monoglobaceae	Group	Early PD	-0.200216	0.340204	0.5565	0.796293
	Lachnospiraceae_ND3007_group	Sex	Male	0.132884	0.16716	0.4271	0.710178			Erysipelotrichaceae	Group	Early PD	0.194492	0.3884	0.616809	0.848113
	Agathobacter	Sex	Male	0.178888	0.234949	0.446858	0.717985			Veillonellaceae	Group	RBD-FDR	0.139738	0.27785	0.615383	0.852814
	Oscillospiraceae_UCG-005	Sex	Male	0.0968386	0.141421	0.493918	0.765132			Desulfovibrionaceae	Group	RBD-FDR	0.0743584	0.166765	0.656021	0.874695
	Lachnospira	Sex	Male	0.118021	0.177013	0.505299	0.7687			Bacteroidaceae	Group	RBD-FDR	0.0582095	0.216579	0.788259	0.931098
	Incertae_Sedis	Sex	Male	0.0713098	0.149021	0.632545	0.837537			Monoglobaceae	Group	RBD-FDR	-0.0618548	0.216992	0.775814	0.941677
	Fusicatenibacter	Sex	Male	0.0891345	0.191723	0.64223	0.846441			Selenomonadaceae	Group	RBD-FDR	0.0430673	0.274759	0.875547	0.969159
	Butyricicoccus	Sex	Male	0.0481137	0.166615	0.772896	0.905616			Christensenellaceae	Group	RBD-FDR	0.032117	0.22674	0.887472	0.970156
	Desulfovibrio	Sex	Male	0.0231739	0.114179	0.839266	0.941294			Veillonellaceae	Group	Early PD	-0.0761297	0.430892	0.859845	0.98268
	Family_XIII_AD3011_group	Sex	Male	0.0179937	0.102945	0.861327	0.945323			Coriobacteriaceae	Group	Early PD	0.0227785	0.332251	0.945374	0.984532
	Colidextribacter	Sex	Male	-0.0119587	0.107545	0.911516	0.963015			Oscillospiraceae	Group	RBD-FDR	-0.0154141	0.17958	0.931638	0.993748
	Akkermansia	Sex	Male	-0.0118888	0.150728	0.937168	0.974655			Erysipelotrichaceae	Osmotic_laxative	YES	-0.496711	0.395648	0.210005	0.44001
	Unclassified_Lachnospiraceae_g024	Sex	Male	0.00900537	0.141134	0.949155	0.975661			Veillonellaceae	Osmotic_laxative	YES	0.533356	0.438395	0.224423	0.448847
	[Eubacterium]_coprostanoligenes_group	Group	RBD	0.446453	0.232033	0.0550524	0.266619			Christensenellaceae	Osmotic_laxative	YES	0.427287	0.360796	0.236956	0.46338
	[Eubacterium]_coprostanoligenes_group	Group	Early PD	0.556619	0.35353	0.116129	0.381758			[Eubacterium]_coprostanoligenes_group	Osmotic_laxative	YES	-0.259005	0.358177	0.470002	0.738575
	[Eubacterium]_coprostanoligenes_group	Group	RBD-FDR	-0.225752	0.230406	0.327862	0.612866			Lachnospiraceae	Osmotic_laxative	YES	-0.0857397	0.137261	0.532535	0.781051
	[Eubacterium]_ventriosum_group	Group	RBD	-0.885537	0.243898	0.000320149	0.0183125			Coriobacteriaceae	Osmotic_laxative	YES	0.139675	0.338412	0.680006	0.886526
	[Eubacterium]_ventriosum_group	Group	Early PD	-0.812847	0.373197	0.0299554	0.208957			Clostridia_UCG-014	Osmotic_laxative	YES	0.160772	0.382042	0.674096	0.892037
	[Eubacterium]_ventriosum_group	Group	RBD-FDR	-0.517758	0.240583	0.0321536	0.212135			Monoglobaceae	Osmotic_laxative	YES	0.0933743	0.347461	0.788264	0.924896
	Agathobacter	Group	RBD	-0.367435	0.328296	0.263739	0.580226			Anaerovoracaceae	Osmotic_laxative	YES	-0.0725603	0.26541	0.784686	0.93314
	Agathobacter	Group	Early PD	-0.533342	0.504422	0.290966	0.592545			Oscillospiraceae	Osmotic_laxative	YES	-0.0827724	0.291175	0.776341	0.935863
	Agathobacter	Group	RBD-FDR	0.0194176	0.321389	0.951865	0.975661			Ruminococcaceae	Osmotic_laxative	YES	-0.0884756	0.262726	0.736463	0.939257
	Akkermansia	Group	Early PD	0.527021	0.322103	0.102534	0.364287			Sutterellaceae	Osmotic_laxative	YES	-0.106497	0.33389	0.749914	0.942749
	Akkermansia	Group	RBD-FDR	0.252838	0.203442	0.214619	0.532354			Butyricicoccaceae	Osmotic_laxative	YES	0.053504	0.370948	0.885382	0.97392
	Akkermansia	Group	RBD	0.18771	0.209038	0.369706	0.673477			Bacteroidaceae	Osmotic_laxative	YES	0.0222347	0.324196	0.945354	0.99037
	Butyricicoccus	Group	RBD	-0.666448	0.231072	0.00412216	0.0785959			Selenomonadaceae	Osmotic_laxative	YES	0.00472872	0.435477	0.991341	0.991341
	Butyricicoccus	Group	Early PD	-0.78587	0.356054	0.0278311	0.208957			Desulfovibrionaceae	Osmotic_laxative	YES	0.00643438	0.265971	0.980711	0.991983
	Butyricicoccus	Group	RBD-FDR	-0.172158	0.224885	0.444372	0.717985			Veillonellaceae	Proton_pump_inhibitors	YES	-0.604813	0.334872	0.0716079	0.331657
	Christensenellaceae_R-7_group	Group	Early PD	0.880635	0.359521	0.0147182	0.155904			Desulfovibrionaceae	Proton_pump_inhibitors	YES	-0.355179	0.203218	0.0812213	0.332441
	Christensenellaceae_R-7_group	Group	RBD	0.409438	0.234106	0.0811416	0.317897			Butyricicoccaceae	Proton_pump_inhibitors	YES	-0.365234	0.283401	0.198178	0.441511
	Christensenellaceae_R-7_group	Group	RBD-FDR	0.0870991	0.229404	0.704523	0.891564			Erysipelotrichaceae	Proton_pump_inhibitors	YES	0.285397	0.302262	0.345599	0.573824
	Clostridia_UCG-014	Group	Early PD	0.969353	0.377464	0.0105764	0.144041			Lachnospiraceae	Proton_pump_inhibitors	YES	-0.0914977	0.104875	0.383453	0.630727
	Clostridia_UCG-014	Group	RBD	0.479738	0.245605	0.051568	0.258745			Coriobacteriaceae	Proton_pump_inhibitors	YES	0.209279	0.258532	0.418685	0.682302
	Clostridia_UCG-014	Group	RBD-FDR	0.28708	0.240318	0.233535	0.547468			Monoglobaceae	Proton_pump_inhibitors	YES	-0.205783	0.26549	0.438706	0.701929
	Colidextribacter	Group	RBD-FDR	-0.273447	0.149573	0.0685932	0.288495			Clostridia_UCG-014	Proton_pump_inhibitors	YES	-0.197661	0.291888	0.498658	0.750118
	Colidextribacter	Group	RBD	0.173871	0.151801	0.252775	0.569241			Sutterellaceae	Proton_pump_inhibitors	YES	-0.16231	0.255088	0.524928	0.776364
	Colidextribacter	Group	Early PD	-0.0840025	0.232425	0.71797	0.894886			Bacteroidaceae	Proton_pump_inhibitors	YES	-0.110441	0.246188	0.653961	0.878605
	Collinsella	Group	RBD-FDR	0.528554	0.220493	0.0172105	0.164073			[Eubacterium]_coprostanoligenes_group	Proton_pump_inhibitors	YES	0.072208	0.273356	0.79179	0.922881
	Collinsella	Group	RBD	0.495336	0.224925	0.0282535	0.208957			Anaerovoracaceae	Proton_pump_inhibitors	YES	-0.0638006	0.202771	0.753185	0.933525
	Collinsella	Group	Early PD	0.15066	0.345353	0.662881	0.861745			Oscillospiraceae	Proton_pump_inhibitors	YES	-0.0618527	0.222455	0.781111	0.935208
	Desulfovibrio	Group	RBD	0.339287	0.15939	0.0339186	0.212135			Ruminococcaceae	Proton_pump_inhibitors	YES	0.0253903	0.200743	0.89941	0.977137
	Desulfovibrio	Group	Early PD	0.500028	0.244987	0.0418711	0.230114			Selenomonadaceae	Proton_pump_inhibitors	YES	0.0194165	0.332691	0.953488	0.981367
	Desulfovibrio	Group	RBD-FDR	-0.172514	0.155928	0.269526	0.58513			Christensenellaceae	Proton_pump_inhibitors	YES	-0.0165429	0.275661	0.952174	0.98578
	Eubacterium	Group	RBD	0.282042	0.16612	0.0902672	0.348871			Monoglobaceae	Statins	YES	0.379004	0.181933	0.0378236	0.246554
	Eubacterium	Group	Early PD	0.198284	0.255972	0.438983	0.716623			Bacteroidaceae	Statins	YES	0.343836	0.169423	0.0430604	0.252621
	Eubacterium	Group	RBD-FDR	-0.0454067	0.161673	0.778957	0.905616			Christensenellaceae	Statins	YES	-0.326628	0.18894	0.0845761	0.330787
	Faecalibacterium	Group	RBD	-0.710506	0.271484	0.00921601	0.138725			Clostridia_UCG-014	Statins	YES	-0.312515	0.200069	0.119019	0.367496
	Faecalibacterium	Group	Early PD	-0.633133	0.413823	0.12678	0.402879			Anaerovoracaceae	Statins	YES	0.200606	0.138915	0.149441	0.398509
	Faecalibacterium	Group	RBD-FDR	-0.249038	0.269408	0.355987	0.661118			Coriobacteriaceae	Statins	YES	-0.242686	0.177229	0.171612	0.425404
	Family_XIII_AD3011_group	Group	RBD	0.402297	0.14277	0.005059	0.0851103			Lachnospiraceae	Statins	YES	-0.0905746	0.0718784	0.208316	0.44173
	Family_XIII_AD3011_group	Group	RBD-FDR	-0.242992	0.138948	0.0810404	0.317897			Sutterellaceae	Statins	YES	0.217437	0.174756	0.214095	0.443303
	Family_XIII_AD3011_group	Group	Early PD	0.342684	0.219992	0.120038	0.388969			Butyricicoccaceae	Statins	YES	-0.22994	0.194152	0.23694	0.468555
	Fusicatenibacter	Group	Early PD	-0.95384	0.409709	0.0203714	0.178964			Erysipelotrichaceae	Statins	YES	-0.217983	0.207203	0.293379	0.511235
	Fusicatenibacter	Group	RBD	-0.287347	0.265893	0.280444	0.589758			Oscillospiraceae	Statins	YES	0.107997	0.1524	0.47893	0.739401
	Fusicatenibacter	Group	RBD-FDR	-0.129241	0.258774	0.617729	0.829373			Desulfovibrionaceae	Statins	YES	-0.0955409	0.139276	0.493096	0.748146
	Incertae_Sedis	Group	RBD	0.419175	0.213513	0.0503363	0.257074			[Eubacterium]_coprostanoligenes_group	Statins	YES	-0.122912	0.18757	0.512635	0.764609
	Incertae_Sedis	Group	Early PD	0.435765	0.325426	0.181277	0.496707			Selenomonadaceae	Statins	YES	-0.109388	0.228061	0.631727	0.855262
	Incertae_Sedis	Group	RBD-FDR	-0.239531	0.21191	0.259183	0.574623			Ruminococcaceae	Statins	YES	0.0576734	0.13757	0.675259	0.886908
	Lachnospira	Group	RBD	-0.793429	0.245492	0.00132408	0.034426			Veillonellaceae	Statins	YES	0.0727256	0.229598	0.751587	0.938151
	Lachnospira	Group	Early PD	-0.800688	0.378274	0.0348614	0.212135
	Lachnospira	Group	RBD-FDR	-0.0633691	0.238919	0.790958	0.912153
	Lachnospiraceae_ND3007_group	Group	Early PD	-0.655556	0.359006	0.0685558	0.288495
	Lachnospiraceae_ND3007_group	Group	RBD-FDR	0.285888	0.228871	0.212694	0.532354
	Lachnospiraceae_ND3007_group	Group	RBD	-0.230551	0.233699	0.3245	0.610572
	Monoglobus	Group	RBD	-0.433751	0.215744	0.0450753	0.234391
	Monoglobus	Group	Early PD	-0.0615589	0.331244	0.852659	0.945195
	Monoglobus	Group	RBD-FDR	0.00361271	0.211507	0.986384	0.986601
	NK4A214_group	Group	RBD	0.265976	0.181827	0.144257	0.443966
	NK4A214_group	Group	RBD-FDR	-0.184568	0.176959	0.297539	0.592545
	NK4A214_group	Group	Early PD	0.24672	0.280174	0.379031	0.686095
	Oscillospiraceae_UCG-002	Group	RBD	0.541708	0.220855	0.0146179	0.155904
	Oscillospiraceae_UCG-002	Group	Early PD	0.565319	0.338698	0.0958425	0.356392
	Oscillospiraceae_UCG-002	Group	RBD-FDR	0.12803	0.216992	0.555632	0.797959
	Oscillospiraceae_UCG-005	Group	RBD	0.491003	0.203622	0.0163727	0.161469
	Oscillospiraceae_UCG-005	Group	Early PD	0.627385	0.309929	0.0435786	0.230805
	Oscillospiraceae_UCG-005	Group	RBD-FDR	0.038442	0.202478	0.849548	0.945195
	Roseburia	Group	Early PD	-0.884608	0.464787	0.0576904	0.270483
	Roseburia	Group	RBD	-0.391553	0.304207	0.198818	0.517557
	Roseburia	Group	RBD-FDR	-0.0132685	0.300809	0.964846	0.975661
	UBA1819	Group	Early PD	0.651021	0.269001	0.0159374	0.161469
	UBA1819	Group	RBD	0.325409	0.175331	0.0642193	0.288495
	UBA1819	Group	RBD-FDR	0.150003	0.172123	0.384208	0.687448
	Unclassified_Lachnospiraceae_g024	Group	Early PD	-0.366853	0.305479	0.230459	0.547468
	Unclassified_Lachnospiraceae_g024	Group	RBD	-0.0677295	0.199658	0.734619	0.894886
	Unclassified_Lachnospiraceae_g024	Group	RBD-FDR	-0.0631938	0.196972	0.748551	0.895756
	Uncultured_Oscillospiraceae_g061	Group	RBD	0.616108	0.190315	0.00131234	0.034426
	Uncultured_Oscillospiraceae_g061	Group	Early PD	0.321637	0.292485	0.272106	0.58513
	Uncultured_Oscillospiraceae_g061	Group	RBD-FDR	0.0620134	0.186225	0.739389	0.894886
	Uncultured_Ruminococcaceae_g071	Group	Early PD	0.458858	0.213705	0.032354	0.212135
	Uncultured_Ruminococcaceae_g071	Group	RBD	0.293647	0.139446	0.035874	0.213749
	Uncultured_Ruminococcaceae_g071	Group	RBD-FDR	0.113488	0.137176	0.408754	0.692974
	UBA1819	Osmotic_laxative	YES	-0.9206	0.27446	0.000866715	0.0309851
	Unclassified_Lachnospiraceae_g024	Osmotic_laxative	YES	-0.661866	0.310803	0.0337802	0.212135
	Eubacterium	Osmotic_laxative	YES	-0.374464	0.262139	0.153878	0.458429
	Christensenellaceae_R-7_group	Osmotic_laxative	YES	0.441817	0.367145	0.229492	0.547468
	Fusicatenibacter	Osmotic_laxative	YES	0.495164	0.419582	0.238599	0.554792
	Roseburia	Osmotic_laxative	YES	-0.471067	0.472148	0.318984	0.608197
	Agathobacter	Osmotic_laxative	YES	0.429341	0.515351	0.40525	0.692974
	Oscillospiraceae_UCG-005	Osmotic_laxative	YES	-0.24949	0.313342	0.426348	0.710178
	[Eubacterium]_coprostanoligenes_group	Osmotic_laxative	YES	-0.264561	0.357907	0.460197	0.735287
	Family_XIII_AD3011_group	Osmotic_laxative	YES	0.14405	0.225293	0.52291	0.782996
	NK4A214_group	Osmotic_laxative	YES	0.185687	0.286926	0.517875	0.782996
	Uncultured_Ruminococcaceae_g071	Osmotic_laxative	YES	-0.126784	0.217803	0.560803	0.797959
	Desulfovibrio	Osmotic_laxative	YES	-0.140272	0.250373	0.575602	0.806971
	Butyricicoccus	Osmotic_laxative	YES	0.187605	0.364633	0.607165	0.819101
	Colidextribacter	Osmotic_laxative	YES	-0.108634	0.236659	0.646444	0.848087
	Uncultured_Oscillospiraceae_g061	Osmotic_laxative	YES	0.132164	0.298884	0.658573	0.860055
	Collinsella	Osmotic_laxative	YES	0.143236	0.352612	0.684789	0.874329
	Clostridia_UCG-014	Osmotic_laxative	YES	0.1545	0.385728	0.688957	0.875741
	Lachnospiraceae_ND3007_group	Osmotic_laxative	YES	-0.136928	0.366719	0.709046	0.893335
	Faecalibacterium	Osmotic_laxative	YES	0.147037	0.419187	0.725937	0.894886
	Incertae_Sedis	Osmotic_laxative	YES	0.113432	0.329604	0.730906	0.894886
	Akkermansia	Osmotic_laxative	YES	0.10147	0.329864	0.758528	0.900162
	Lachnospira	Osmotic_laxative	YES	0.111271	0.387388	0.774072	0.905616
	[Eubacterium]_ventriosum_group	Osmotic_laxative	YES	-0.101019	0.379736	0.790349	0.912153
	Monoglobus	Osmotic_laxative	YES	0.0861762	0.338195	0.798991	0.917716
	Oscillospiraceae_UCG-002	Osmotic_laxative	YES	0.0821464	0.345424	0.81214	0.921206
	Eubacterium	Proton_pump_inhibitors	YES	0.26267	0.200272	0.190367	0.504897
	Butyricicoccus	Proton_pump_inhibitors	YES	-0.347606	0.278576	0.212786	0.532354
	Desulfovibrio	Proton_pump_inhibitors	YES	-0.205667	0.191307	0.282952	0.590688
	Collinsella	Proton_pump_inhibitors	YES	0.267386	0.269425	0.321547	0.609022
	Faecalibacterium	Proton_pump_inhibitors	YES	0.271336	0.319957	0.396897	0.692974
	Roseburia	Proton_pump_inhibitors	YES	0.23174	0.360572	0.520765	0.782996
	Monoglobus	Proton_pump_inhibitors	YES	-0.161703	0.258409	0.531804	0.792166
	[Eubacterium]_ventriosum_group	Proton_pump_inhibitors	YES	-0.178393	0.290069	0.538881	0.797959
	Family_XIII_AD3011_group	Proton_pump_inhibitors	YES	-0.102421	0.172121	0.552122	0.797959
	Clostridia_UCG-014	Proton_pump_inhibitors	YES	-0.159163	0.294731	0.589457	0.810266
	UBA1819	Proton_pump_inhibitors	YES	-0.112438	0.209704	0.592117	0.810266
	Incertae_Sedis	Proton_pump_inhibitors	YES	-0.130725	0.251573	0.603593	0.818141
	[Eubacterium]_coprostanoligenes_group	Proton_pump_inhibitors	YES	0.113467	0.273149	0.678055	0.870167
	NK4A214_group	Proton_pump_inhibitors	YES	0.0794311	0.219208	0.717265	0.894886
	Lachnospira	Proton_pump_inhibitors	YES	-0.0605369	0.295961	0.838026	0.941294
	Oscillospiraceae_UCG-005	Proton_pump_inhibitors	YES	-0.0458388	0.239064	0.848037	0.945195
	Uncultured_Oscillospiraceae_g061	Proton_pump_inhibitors	YES	0.0383398	0.228374	0.866755	0.945323
	Akkermansia	Proton_pump_inhibitors	YES	0.0388402	0.252013	0.877588	0.95072
	Unclassified_Lachnospiraceae_g024	Proton_pump_inhibitors	YES	0.034253	0.23741	0.885349	0.955509
	Colidextribacter	Proton_pump_inhibitors	YES	-0.0195232	0.180791	0.914056	0.963015
	Fusicatenibacter	Proton_pump_inhibitors	YES	0.0345521	0.320556	0.914214	0.963015
	Agathobacter	Proton_pump_inhibitors	YES	-0.0327266	0.393774	0.933803	0.974655
	Christensenellaceae_R-7_group	Proton_pump_inhibitors	YES	-0.0109655	0.28053	0.968838	0.975661
	Lachnospiraceae_ND3007_group	Proton_pump_inhibitors	YES	0.0174706	0.280206	0.950314	0.975661
	Oscillospiraceae_UCG-002	Proton_pump_inhibitors	YES	0.0118248	0.263919	0.964284	0.975661
	Uncultured_Ruminococcaceae_g071	Proton_pump_inhibitors	YES	0.00808784	0.166402	0.961257	0.975661
	Monoglobus	Statins	YES	0.411362	0.177087	0.0206496	0.178964
	Oscillospiraceae_UCG-005	Statins	YES	-0.267969	0.164077	0.103172	0.364287
	Unclassified_Lachnospiraceae_g024	Statins	YES	-0.265895	0.162775	0.103097	0.364287
	UBA1819	Statins	YES	0.227307	0.143722	0.114486	0.381758
	Christensenellaceae_R-7_group	Statins	YES	-0.298647	0.192242	0.121043	0.388969
	Family_XIII_AD3011_group	Statins	YES	0.170754	0.117917	0.148324	0.451283
	Clostridia_UCG-014	Statins	YES	-0.280244	0.201957	0.165967	0.469966
	Desulfovibrio	Statins	YES	-0.166903	0.131087	0.203629	0.524666
	Colidextribacter	Statins	YES	0.153599	0.123942	0.21592	0.532354
	Collinsella	Statins	YES	-0.20385	0.184636	0.270184	0.58513
	Eubacterium	Statins	YES	0.148425	0.137203	0.279953	0.589758
	Lachnospira	Statins	YES	-0.207718	0.202757	0.306192	0.603937
	Uncultured_Oscillospiraceae_g061	Statins	YES	0.134882	0.156488	0.389208	0.687481
	Butyricicoccus	Statins	YES	-0.148884	0.190847	0.43575	0.716623
	Uncultured_Ruminococcaceae_g071	Statins	YES	-0.0879673	0.114062	0.440999	0.716623
	Roseburia	Statins	YES	-0.168114	0.247278	0.496963	0.765132
	[Eubacterium]_ventriosum_group	Statins	YES	-0.118533	0.198877	0.551482	0.797959
	Incertae_Sedis	Statins	YES	0.100837	0.17261	0.559402	0.797959
	Faecalibacterium	Statins	YES	0.124997	0.219525	0.569386	0.802189
	[Eubacterium]_coprostanoligenes_group	Statins	YES	-0.0928499	0.187428	0.62058	0.829373
	NK4A214_group	Statins	YES	-0.0728973	0.150175	0.62763	0.834894
	Lachnospiraceae_ND3007_group	Statins	YES	-0.0591871	0.192013	0.758046	0.900162
	Fusicatenibacter	Statins	YES	-0.0514401	0.219607	0.814913	0.921206
	Akkermansia	Statins	YES	0.0284259	0.172649	0.869301	0.945323
	Oscillospiraceae_UCG-002	Statins	YES	0.0251467	0.180889	0.889502	0.956381
	Agathobacter	Statins	YES	-0.0336186	0.269831	0.900906	0.963015
