# Supplementary material for: Gut microbiome dysbiosis across early Parkinson’s disease, REM sleep behavior disorder and their first-degree relatives
Source: Nat Commun. 2023 May 2;14:2501. doi: 10.1038/s41467-023-38248-4 (PMC10154387; doi:10.1038/s41467-023-38248-4)
Supplement: Supplementary file 14 — Supplementary Dataset 11 [file 41467_2023_38248_MOESM14_ESM.xlsx]

## Sheet: Sheet1
Supplementary Dataset 11. The effect of PD specific drugs on taxa and pathway abundance
Based on the Microbiome Multivariable Associations with Linear Models (two-sided test, R package MaAsLin2)
Input data: a) CLR abundance of differential genera (N = 26); b) CLR abundance of differential family (N = 16); and c) CLR abundance of differential pathways (N = 18)
Fixed effect: Carbidopa/Levodopa use, MAOB inhibitor use, Dopamine agonist use
Random effect: None
Multiple comparison correction = BH
Transformation: None
Normalization: None
a)	Genus	metadata	value	coefficient	standard error	p-value	q-value		b)	Family	metadata	value	coefficient	standard error	p-value	q-value		c)	MetaCyc Pathway	metadata	value	coefficient	standard error	p-value	q-value
	Uncultured_Oscillospiraceae_g061	MAOB_inhibitor	YES	1.12354	0.532298	0.0427003	0.90457			Desulfovibrionaceae	Carbidopa_Levodopa	YES	1.2228	0.381066	0.0030251	0.13613			PWY-6588	MAOB_inhibitor	YES	0.278051	0.317176	0.387213	0.844262
	Incertae_Sedis	MAOB_inhibitor	YES	0.768659	0.455412	0.101168	0.90457			Coriobacteriaceae	Carbidopa_Levodopa	YES	0.990514	0.540406	0.0761349	0.64417			P122-PWY	MAOB_inhibitor	YES	-0.223747	0.285697	0.439291	0.844262
	[Eubacterium]_coprostanoligenes_group	MAOB_inhibitor	YES	0.823806	0.518281	0.121781	0.90457			Ruminococcaceae	Carbidopa_Levodopa	YES	-0.686261	0.389254	0.0874469	0.64417			PWY-7220	MAOB_inhibitor	YES	-0.0944753	0.121228	0.441519	0.844262
	Clostridia_UCG-014	MAOB_inhibitor	YES	1.11287	0.709927	0.126815	0.90457			Veillonellaceae	Carbidopa_Levodopa	YES	-1.26269	0.750508	0.102216	0.64417			PWY-7222	MAOB_inhibitor	YES	-0.0944753	0.121228	0.441519	0.844262
	Lachnospira	MAOB_inhibitor	YES	0.809647	0.548014	0.149338	0.90457			Sutterellaceae	Carbidopa_Levodopa	YES	-0.772346	0.529146	0.154146	0.770728			P124-PWY	MAOB_inhibitor	YES	-0.224922	0.301853	0.461627	0.844262
	Family_XIII_AD3011_group	MAOB_inhibitor	YES	-0.551571	0.392659	0.169741	0.90457			Butyricicoccaceae	Carbidopa_Levodopa	YES	-0.628674	0.563563	0.272929	0.814347			PWY-6703	MAOB_inhibitor	YES	0.0738924	0.101929	0.473755	0.844262
	UBA1819	MAOB_inhibitor	YES	-0.686428	0.53875	0.2118	0.90457			Erysipelotrichaceae	Carbidopa_Levodopa	YES	0.528427	0.66812	0.434816	0.814347			PWY-6269	MAOB_inhibitor	YES	0.114605	0.158109	0.473812	0.844262
	Monoglobus	MAOB_inhibitor	YES	-0.633854	0.50706	0.220344	0.90457			Lachnospiraceae	Carbidopa_Levodopa	YES	-0.154683	0.227872	0.502135	0.814347			PWY-5509	MAOB_inhibitor	YES	0.11456	0.158212	0.474273	0.844262
	Oscillospiraceae_UCG-005	MAOB_inhibitor	YES	0.678385	0.600628	0.2671	0.92566			Oscillospiraceae	Carbidopa_Levodopa	YES	0.22357	0.354432	0.532661	0.814347			COBALSYN-PWY	MAOB_inhibitor	YES	0.112997	0.15676	0.47625	0.844262
	Christensenellaceae_R-7_group	MAOB_inhibitor	YES	0.708202	0.649769	0.283885	0.92566			Monoglobaceae	Carbidopa_Levodopa	YES	-0.348486	0.561224	0.539037	0.814347			RIBOSYN2-PWY	MAOB_inhibitor	YES	0.0381639	0.123407	0.759134	0.977162
	NK4A214_group	MAOB_inhibitor	YES	0.503827	0.491598	0.313107	0.92566			Clostridia_UCG-014	Carbidopa_Levodopa	YES	0.41119	0.714318	0.568885	0.814347			PWY-5676	MAOB_inhibitor	YES	-0.112754	0.389907	0.774307	0.977162
	Butyricicoccus	MAOB_inhibitor	YES	-0.535373	0.55274	0.340019	0.92566			Christensenellaceae	Carbidopa_Levodopa	YES	0.340246	0.642555	0.6001	0.814347			PWY-6891	MAOB_inhibitor	YES	0.0328465	0.201287	0.871401	0.977162
	Uncultured_Ruminococcaceae_g071	MAOB_inhibitor	YES	0.343946	0.375267	0.366242	0.92566			Anaerovoracaceae	Carbidopa_Levodopa	YES	0.23981	0.489154	0.627299	0.814347			TCA	MAOB_inhibitor	YES	0.0533434	0.334533	0.874312	0.977162
	Colidextribacter	MAOB_inhibitor	YES	-0.332067	0.386739	0.396929	0.92566			[Eubacterium]_coprostanoligenes_group	Carbidopa_Levodopa	YES	0.265029	0.558831	0.638537	0.814347			PWY-6891	Dopamine_agonist	YES	0.696745	0.375967	0.0730933	0.794274
	Akkermansia	MAOB_inhibitor	YES	-0.525018	0.668341	0.437907	0.92566			Bacteroidaceae	Carbidopa_Levodopa	YES	0.257446	0.59307	0.667136	0.814347			P122-PWY	Dopamine_agonist	YES	0.673947	0.533628	0.215731	0.844262
	[Eubacterium]_ventriosum_group	MAOB_inhibitor	YES	0.398736	0.567696	0.487523	0.92566			Veillonellaceae	Dopamine_agonist	YES	2.9633	1.36146	0.0370043	0.64417			P124-PWY	Dopamine_agonist	YES	0.679636	0.563806	0.23687	0.844262
	Collinsella	MAOB_inhibitor	YES	-0.308961	0.554048	0.580969	0.92566			Clostridia_UCG-014	Dopamine_agonist	YES	-1.63402	1.29581	0.216423	0.814347			PWY-7220	Dopamine_agonist	YES	0.185628	0.226432	0.418396	0.844262
	Oscillospiraceae_UCG-002	MAOB_inhibitor	YES	-0.298719	0.548436	0.589753	0.92566			Desulfovibrionaceae	Dopamine_agonist	YES	-0.741844	0.691274	0.291228	0.814347			PWY-7222	Dopamine_agonist	YES	0.185628	0.226432	0.418396	0.844262
	Lachnospiraceae_ND3007_group	MAOB_inhibitor	YES	0.254182	0.534142	0.6374	0.92566			Sutterellaceae	Dopamine_agonist	YES	0.978147	0.959897	0.31584	0.814347			PWY-6703	Dopamine_agonist	YES	0.0636163	0.190383	0.740447	0.977162
	Agathobacter	MAOB_inhibitor	YES	0.379414	0.843337	0.655818	0.92566			Erysipelotrichaceae	Dopamine_agonist	YES	-1.22172	1.212	0.321009	0.814347			TCA	Dopamine_agonist	YES	0.0707859	0.624845	0.910512	0.977162
	Desulfovibrio	MAOB_inhibitor	YES	0.188798	0.432393	0.665307	0.92566			[Eubacterium]_coprostanoligenes_group	Dopamine_agonist	YES	-0.948294	1.01375	0.356571	0.814347			PWY-6588	Dopamine_agonist	YES	0.0487152	0.592425	0.934976	0.977162
	Eubacterium	MAOB_inhibitor	YES	0.119713	0.517808	0.818638	0.986837			Butyricicoccaceae	Dopamine_agonist	YES	0.832976	1.02233	0.421221	0.814347			PWY-5676	Dopamine_agonist	YES	0.0435043	0.728273	0.952737	0.977162
	Faecalibacterium	MAOB_inhibitor	YES	0.145872	0.725729	0.84197	0.986837			Ruminococcaceae	Dopamine_agonist	YES	0.5647	0.706127	0.429773	0.814347			PWY-6269	Dopamine_agonist	YES	-0.0123041	0.295317	0.967025	0.977162
	Unclassified_Lachnospiraceae_g024	MAOB_inhibitor	YES	0.0483131	0.514141	0.92572	0.986837			Lachnospiraceae	Dopamine_agonist	YES	-0.31062	0.413372	0.457885	0.814347			PWY-5509	Dopamine_agonist	YES	-0.0113458	0.295511	0.969612	0.977162
	Roseburia	MAOB_inhibitor	YES	0.0556129	0.670691	0.934433	0.986837			Anaerovoracaceae	Dopamine_agonist	YES	-0.633175	0.88735	0.480673	0.814347			RIBOSYN2-PWY	Dopamine_agonist	YES	-0.00706895	0.230501	0.975725	0.977162
	Fusicatenibacter	MAOB_inhibitor	YES	-0.000875603	0.669182	0.998964	0.998964			Monoglobaceae	Dopamine_agonist	YES	0.455114	1.01809	0.657866	0.814347			COBALSYN-PWY	Dopamine_agonist	YES	-0.00844784	0.292799	0.977162	0.977162
	Roseburia	Dopamine_agonist	YES	-2.28007	1.25273	0.0781104	0.90457			Christensenellaceae	Dopamine_agonist	YES	0.11306	1.16563	0.923335	0.984548			COBALSYN-PWY	Carbidopa_Levodopa	YES	-0.253958	0.161406	0.12546	0.794274
	Lachnospiraceae_ND3007_group	Dopamine_agonist	YES	-1.67579	0.997677	0.102756	0.90457			Bacteroidaceae	Dopamine_agonist	YES	0.0474973	1.07586	0.965061	0.984548			PWY-5509	Carbidopa_Levodopa	YES	-0.24986	0.162901	0.134905	0.794274
	UBA1819	Dopamine_agonist	YES	-1.27849	1.00628	0.213065	0.90457			Coriobacteriaceae	Dopamine_agonist	YES	-0.0250566	0.980323	0.979767	0.984548			PWY-6269	Carbidopa_Levodopa	YES	-0.249307	0.162794	0.135492	0.794274
	Faecalibacterium	Dopamine_agonist	YES	1.70343	1.35553	0.217973	0.90457			Oscillospiraceae	Dopamine_agonist	YES	0.0125504	0.642958	0.984548	0.984548			PWY-7220	Carbidopa_Levodopa	YES	-0.189296	0.124821	0.1392	0.794274
	Clostridia_UCG-014	Dopamine_agonist	YES	-1.54451	1.32601	0.252719	0.92566			Clostridia_UCG-014	MAOB_inhibitor	YES	1.28272	0.693758	0.0737221	0.64417			PWY-7222	Carbidopa_Levodopa	YES	-0.189296	0.124821	0.1392	0.794274
	Butyricicoccus	Dopamine_agonist	YES	1.03203	1.03241	0.324989	0.92566			[Eubacterium]_coprostanoligenes_group	MAOB_inhibitor	YES	0.99366	0.542747	0.0764568	0.64417			RIBOSYN2-PWY	Carbidopa_Levodopa	YES	-0.191018	0.127064	0.142562	0.794274
	Oscillospiraceae_UCG-005	Dopamine_agonist	YES	-1.10993	1.12186	0.329908	0.92566			Bacteroidaceae	MAOB_inhibitor	YES	-0.934533	0.576	0.114519	0.64417			PWY-6588	Carbidopa_Levodopa	YES	-0.450714	0.326576	0.177116	0.844262
	[Eubacterium]_coprostanoligenes_group	Dopamine_agonist	YES	-0.85878	0.968052	0.381633	0.92566			Christensenellaceae	MAOB_inhibitor	YES	0.857783	0.624061	0.178831	0.804739			TCA	Carbidopa_Levodopa	YES	0.376375	0.344447	0.282687	0.844262
	[Eubacterium]_ventriosum_group	Dopamine_agonist	YES	-0.762453	1.06035	0.477324	0.92566			Desulfovibrionaceae	MAOB_inhibitor	YES	-0.425071	0.370098	0.25926	0.814347			PWY-6891	Carbidopa_Levodopa	YES	-0.120667	0.207253	0.564496	0.957189
	Fusicatenibacter	Dopamine_agonist	YES	0.827117	1.24991	0.512873	0.92566			Sutterellaceae	MAOB_inhibitor	YES	-0.539823	0.513915	0.301397	0.814347			P122-PWY	Carbidopa_Levodopa	YES	-0.125562	0.294164	0.672352	0.977162
	Akkermansia	Dopamine_agonist	YES	-0.778815	1.24834	0.537127	0.92566			Monoglobaceae	MAOB_inhibitor	YES	-0.464	0.54507	0.400947	0.814347			PWY-6703	Carbidopa_Levodopa	YES	-0.0405816	0.104949	0.701554	0.977162
	Monoglobus	Dopamine_agonist	YES	0.544628	0.947093	0.569277	0.92566			Lachnospiraceae	MAOB_inhibitor	YES	0.151349	0.221313	0.498981	0.814347			PWY-5676	Carbidopa_Levodopa	YES	-0.125907	0.401462	0.755845	0.977162
	Colidextribacter	Dopamine_agonist	YES	-0.364493	0.722356	0.617304	0.92566			Erysipelotrichaceae	MAOB_inhibitor	YES	0.350226	0.64889	0.593119	0.814347			P124-PWY	Carbidopa_Levodopa	YES	-0.066773	0.310799	0.831253	0.977162
	NK4A214_group	Dopamine_agonist	YES	-0.387839	0.918213	0.675569	0.92566			Ruminococcaceae	MAOB_inhibitor	YES	0.196536	0.37805	0.606734	0.814347
	Agathobacter	Dopamine_agonist	YES	-0.663431	1.57519	0.676444	0.92566			Veillonellaceae	MAOB_inhibitor	YES	0.313939	0.728906	0.669574	0.814347
	Incertae_Sedis	Dopamine_agonist	YES	-0.288777	0.850624	0.73646	0.973625			Coriobacteriaceae	MAOB_inhibitor	YES	-0.139107	0.524851	0.792678	0.932832
	Desulfovibrio	Dopamine_agonist	YES	-0.22438	0.807629	0.782934	0.985925			Anaerovoracaceae	MAOB_inhibitor	YES	-0.116125	0.475074	0.808455	0.932832
	Unclassified_Lachnospiraceae_g024	Dopamine_agonist	YES	0.253391	0.960319	0.793579	0.985925			Oscillospiraceae	MAOB_inhibitor	YES	-0.0248462	0.34423	0.942909	0.984548
	Eubacterium	Dopamine_agonist	YES	0.251723	0.967167	0.796324	0.985925			Butyricicoccaceae	MAOB_inhibitor	YES	0.0315444	0.547342	0.9544	0.984548
	Uncultured_Oscillospiraceae_g061	Dopamine_agonist	YES	-0.193651	0.994232	0.846801	0.986837
	Lachnospira	Dopamine_agonist	YES	0.166682	1.02359	0.871668	0.986837
	Christensenellaceae_R-7_group	Dopamine_agonist	YES	0.195472	1.21365	0.873058	0.986837
	Family_XIII_AD3011_group	Dopamine_agonist	YES	-0.0798534	0.733413	0.913978	0.986837
	Oscillospiraceae_UCG-002	Dopamine_agonist	YES	-0.101401	1.02438	0.921765	0.986837
	Collinsella	Dopamine_agonist	YES	0.0644575	1.03486	0.950722	0.988751
	Uncultured_Ruminococcaceae_g071	Dopamine_agonist	YES	0.0051128	0.700929	0.994225	0.998964
	Roseburia	Carbidopa_Levodopa	YES	1.62995	0.690568	0.0245212	0.90457
	Desulfovibrio	Carbidopa_Levodopa	YES	1.02756	0.445208	0.0276133	0.90457
	Collinsella	Carbidopa_Levodopa	YES	0.983468	0.570468	0.0943637	0.90457
	Lachnospira	Carbidopa_Levodopa	YES	0.882456	0.564255	0.12767	0.90457
	Colidextribacter	Carbidopa_Levodopa	YES	-0.542832	0.3982	0.182331	0.90457
	Oscillospiraceae_UCG-005	Carbidopa_Levodopa	YES	0.797232	0.618429	0.206596	0.90457
	NK4A214_group	Carbidopa_Levodopa	YES	0.640797	0.506167	0.21466	0.90457
	Family_XIII_AD3011_group	Carbidopa_Levodopa	YES	0.410002	0.404296	0.318135	0.92566
	Faecalibacterium	Carbidopa_Levodopa	YES	-0.682134	0.747237	0.368135	0.92566
	Eubacterium	Carbidopa_Levodopa	YES	-0.469132	0.533153	0.385464	0.92566
	[Eubacterium]_ventriosum_group	Carbidopa_Levodopa	YES	0.48974	0.58452	0.40833	0.92566
	Oscillospiraceae_UCG-002	Carbidopa_Levodopa	YES	0.46163	0.56469	0.419692	0.92566
	Lachnospiraceae_ND3007_group	Carbidopa_Levodopa	YES	0.398366	0.549972	0.474121	0.92566
	Monoglobus	Carbidopa_Levodopa	YES	-0.355532	0.522088	0.500781	0.92566
	Butyricicoccus	Carbidopa_Levodopa	YES	-0.386528	0.569121	0.501916	0.92566
	Agathobacter	Carbidopa_Levodopa	YES	0.518306	0.86833	0.554774	0.92566
	Clostridia_UCG-014	Carbidopa_Levodopa	YES	0.404144	0.730966	0.584181	0.92566
	Christensenellaceae_R-7_group	Carbidopa_Levodopa	YES	0.354722	0.669026	0.599629	0.92566
	Fusicatenibacter	Carbidopa_Levodopa	YES	-0.346677	0.689014	0.618305	0.92566
	[Eubacterium]_coprostanoligenes_group	Carbidopa_Levodopa	YES	0.257984	0.533641	0.632075	0.92566
	Incertae_Sedis	Carbidopa_Levodopa	YES	0.213851	0.468908	0.651427	0.92566
	Uncultured_Oscillospiraceae_g061	Carbidopa_Levodopa	YES	0.221865	0.548073	0.688312	0.92566
	UBA1819	Carbidopa_Levodopa	YES	-0.174533	0.554716	0.755081	0.981606
	Uncultured_Ruminococcaceae_g071	Carbidopa_Levodopa	YES	-0.044909	0.386389	0.908199	0.986837
	Akkermansia	Carbidopa_Levodopa	YES	-0.0554931	0.688148	0.93623	0.986837
	Unclassified_Lachnospiraceae_g024	Carbidopa_Levodopa	YES	0.0140065	0.529378	0.979056	0.998964
