# Supplementary material for: Gut microbiome dysbiosis across early Parkinson’s disease, REM sleep behavior disorder and their first-degree relatives
Source: Nat Commun. 2023 May 2;14:2501. doi: 10.1038/s41467-023-38248-4 (PMC10154387; doi:10.1038/s41467-023-38248-4)
Supplement: Supplementary file 15 — Supplementary Dataset 12 [file 41467_2023_38248_MOESM15_ESM.xlsx]

## Sheet: Sheet1
Supplementary Dataset 12. Differential metabolic pathways across prodromal and stages of α-synucleinopathy
Kruskal-Wallis Test for filtered dataset was conducted in SPSS
Pathway abundance (i.e., count) was clr-transformed (after applying a pseudocount of 1)
Multiple comparison correction – BH
MetaCyc pathway	Description	Kruskal-Wallis Test
		Prevalence (%)	p-value	q-value
PWY0-862	(5Z)-dodec-5-enoate biosynthesis	98.64	0.144091	0.320718
PWY-6507	4-deoxy-L-threo-hex-4-enopyranuronate degradation	100	0.0222529	0.118246
PWY-6121	5-aminoimidazole ribonucleotide biosynthesis I	100	0.25378	0.368707
PWY-6122	5-aminoimidazole ribonucleotide biosynthesis II	100	0.23588	0.368707
PWY-6147	6-hydroxymethyl-dihydropterin diphosphate biosynthesis I	100	0.323855	0.394341
PWY-7539	6-hydroxymethyl-dihydropterin diphosphate biosynthesis III (Chlamydia)	100	0.00766614	0.0663983
PWY-6519	8-amino-7-oxononanoate biosynthesis I	96.83	0.244915	0.368707
PWY-5676	acetyl-CoA fermentation to butanoate II	96.37	0.000182803	0.00946008
P161-PWY	acetylene degradation	100	0.482569	0.545857
PWY-6609	adenine and adenosine salvage III	100	0.0389791	0.14942
PWY-7220	adenosine deoxyribonucleotides de novo biosynthesis II	100	0.000715079	0.0190443
SALVADEHYPOX-PWY	adenosine nucleotides degradation II	100	0.0364051	0.14942
PWY-7219	adenosine ribonucleotides de novo biosynthesis	100	0.224156	0.368707
PWY-5509	adenosylcobalamin biosynthesis from cobyrinate a,c-diamide I	100	0.00190231	0.0312588
COBALSYN-PWY	adenosylcobalamin salvage from cobinamide I	100	0.00266445	0.0363284
PWY-6269	adenosylcobalamin salvage from cobinamide II	100	0.00196312	0.0312588
PWY0-1261	anhydromuropeptides recycling	93.2	0.0559859	0.172199
PWY0-781	aspartate superpathway	99.77	0.0272187	0.134149
P124-PWY	Bifidobacterium shunt	97.96	0.000154909	0.00946008
BIOTIN-BIOSYNTHESIS-PWY	biotin biosynthesis I	96.83	0.209503	0.368707
CALVIN-PWY	Calvin-Benson-Bassham cycle	100	0.217592	0.368707
PWY-5667	CDP-diacylglycerol biosynthesis I	100	0.172333	0.360332
PWY0-1319	CDP-diacylglycerol biosynthesis II	100	0.172333	0.360332
PWY-6163	chorismate biosynthesis from 3-dehydroquinate	100	0.239725	0.368707
ARO-PWY	chorismate biosynthesis I	100	0.2656	0.368707
PWY-5973	cis-vaccenate biosynthesis	100	0.0305239	0.141372
PWY-1269	CMP-3-deoxy-D-manno-octulosonate biosynthesis I	99.55	0.247907	0.368707
PWY-6749	CMP-legionaminate biosynthesis I	96.6	0.125665	0.295185
PWY-7377	cob(II)yrinate a,c-diamide biosynthesis I (early cobalt insertion)	94.33	0.415669	0.472767
COA-PWY	coenzyme A biosynthesis I	100	0.270704	0.368707
COLANSYN-PWY	colanic acid building blocks biosynthesis	99.77	0.0548462	0.172199
PWY-7242	D-fructuronate degradation	100	0.00769835	0.0663983
GALACTUROCAT-PWY	D-galacturonate degradation I	100	0.0308328	0.141372
DTDPRHAMSYN-PWY	dTDP-L-rhamnose biosynthesis I	100	0.211056	0.368707
PWY-7315	dTDP-N-acetylthomosamine biosynthesis	99.77	0.251066	0.368707
FASYN-ELONG-PWY	fatty acid elongation -- saturated	99.32	0.0973643	0.25513
RIBOSYN2-PWY	flavin biosynthesis I (bacteria and plants)	100	0.00298349	0.0363284
1CMET2-PWY	folate transformations III (E. coli)	100	0.23829	0.368707
PWY-1861	formaldehyde assimilation II (RuMP Cycle)	98.19	0.0594367	0.17831
RUMP-PWY	formaldehyde oxidation I	98.19	0.217959	0.368707
FUCCAT-PWY	fucose degradation	100	0.0409769	0.152789
PWY-6317	galactose degradation I (Leloir pathway)	100	0.353177	0.420159
PWY-6478	GDP-D-glycero-&alpha;-D-manno-heptose biosynthesis	98.64	0.00214935	0.0317797
PWY-5659	GDP-mannose biosynthesis	100	0.285783	0.368707
GLUCONEO-PWY	gluconeogenesis I	99.77	0.010329	0.0791894
PWY-7003	glycerol degradation to butanol	86.85	0.0156571	0.0982127
GLYCOGENSYNTH-PWY	glycogen biosynthesis I (from ADP-D-Glucose)	100	0.132165	0.297371
GLYCOCAT-PWY	glycogen degradation I (bacterial)	100	0.0973683	0.25513
GLYCOLYSIS	glycolysis I (from glucose 6-phosphate)	100	0.054936	0.172199
PWY-5484	glycolysis II (from fructose 6-phosphate)	100	0.00549233	0.0598375
ANAGLYCOLYSIS-PWY	glycolysis III (from glucose)	100	0.27309	0.368707
PWY-7663	gondoate biosynthesis (anaerobic)	100	0.0218805	0.118246
PWY-7222	guanosine deoxyribonucleotides de novo biosynthesis II	100	0.000715079	0.0190443
PWY-6608	guanosine nucleotides degradation III	100	0.295807	0.370901
PWY-7221	guanosine ribonucleotides de novo biosynthesis	100	0.226849	0.368707
P122-PWY	heterolactic fermentation	97.96	0.000537021	0.0190443
P461-PWY	hexitol fermentation to lactate, formate, ethanol and acetate	98.19	0.794973	0.818703
ANAEROFRUCAT-PWY	homolactic fermentation	100	0.0202797	0.116608
P42-PWY	incomplete reductive TCA cycle	99.77	0.00817726	0.0651036
PWY-6123	inosine-5'-phosphate biosynthesis I	100	0.256089	0.368707
PWY-7234	inosine-5'-phosphate biosynthesis III	98.64	0.0250497	0.129632
PWY-6467	Kdo transfer to lipid IVA III (Chlamydia)	99.55	0.147394	0.32458
ARGSYN-PWY	L-arginine biosynthesis I (via L-ornithine)	100	0.244005	0.368707
ARGSYNBSUB-PWY	L-arginine biosynthesis II (acetyl cycle)	100	0.260891	0.368707
PWY-5154	L-arginine biosynthesis III (via N-acetyl-L-citrulline)	99.32	0.209757	0.368707
PWY-7400	L-arginine biosynthesis IV (archaebacteria)	100	0.243901	0.368707
PWY-5505	L-glutamate and L-glutamine biosynthesis	100	0.0383556	0.14942
HISTSYN-PWY	L-histidine biosynthesis	100	0.192256	0.368707
HISDEG-PWY	L-histidine degradation I	100	0.0627613	0.185594
NAGLIPASYN-PWY	lipid IVA biosynthesis	99.55	0.128203	0.295185
ILEUSYN-PWY	L-isoleucine biosynthesis I (from threonine)	100	0.369694	0.432354
PWY-5101	L-isoleucine biosynthesis II	100	0.200862	0.368707
PWY-5103	L-isoleucine biosynthesis III	100	0.313759	0.386596
PWY-5104	L-isoleucine biosynthesis IV	100	0.208843	0.368707
DAPLYSINESYN-PWY	L-lysine biosynthesis I	100	0.254192	0.368707
PWY-2941	L-lysine biosynthesis II	98.41	0.0698658	0.198113
PWY-2942	L-lysine biosynthesis III	100	0.326062	0.394707
PWY-5097	L-lysine biosynthesis VI	100	0.292116	0.368707
HOMOSER-METSYN-PWY	L-methionine biosynthesis I	100	0.0420723	0.152789
HSERMETANA-PWY	L-methionine biosynthesis III	100	0.0369509	0.14942
GLUTORN-PWY	L-ornithine biosynthesis	100	0.309827	0.384037
RHAMCAT-PWY	L-rhamnose degradation I	100	0.0380982	0.14942
TRPSYN-PWY	L-tryptophan biosynthesis	100	0.0293499	0.141289
VALSYN-PWY	L-valine biosynthesis	100	0.369694	0.432354
PWY-7456	mannan degradation	97.96	0.513976	0.575098
METH-ACETATE-PWY	methanogenesis from acetate	99.77	0.263341	0.368707
NONMEVIPP-PWY	methylerythritol phosphate pathway I	100	0.227504	0.368707
PWY-7560	methylerythritol phosphate pathway II	100	0.227504	0.368707
FERMENTATION-PWY	mixed acid fermentation	100	0.0379314	0.14942
PWYG-321	mycolate biosynthesis	96.83	0.130589	0.297055
PWY-7237	myo-, chiro- and scillo-inositol degradation	99.09	0.660395	0.719483
PYRIDNUCSYN-PWY	NAD biosynthesis I (from aspartate)	100	0.196395	0.368707
PYRIDNUCSAL-PWY	NAD salvage pathway I	100	0.228876	0.368707
NAD-BIOSYNTHESIS-II	NAD salvage pathway II	97.96	0.180544	0.368707
PWY490-3	nitrate reduction VI (assimilatory)	100	0.0887726	0.240167
OANTIGEN-PWY	O-antigen building blocks biosynthesis (E. coli)	100	0.262373	0.368707
P221-PWY	octane oxidation	84.81	0.0124566	0.0831782
PWY-7664	oleate biosynthesis IV (anaerobic)	97.05	0.113009	0.278486
PWY-5971	palmitate biosynthesis II (bacteria and plants)	80.05	0.256845	0.368707
PWY-6282	palmitoleate biosynthesis I (from (5Z)-dodec-5-enoate)	97.05	0.112119	0.278486
PANTOSYN-PWY	pantothenate and coenzyme A biosynthesis I	100	0.0177834	0.105176
PENTOSE-P-PWY	pentose phosphate pathway	100	0.403413	0.461362
NONOXIPENT-PWY	pentose phosphate pathway (non-oxidative branch)	100	0.188803	0.368707
PEPTIDOGLYCANSYN-PWY	peptidoglycan biosynthesis I (meso-diaminopimelate containing)	100	0.280899	0.368707
PWY-6385	peptidoglycan biosynthesis III (mycobacteria)	100	0.287232	0.368707
PWY-6471	peptidoglycan biosynthesis IV (Enterococcus faecium)	99.32	0.0104832	0.0775011
PWY0-1586	peptidoglycan maturation (meso-diaminopimelate containing)	100	0.364891	0.431614
PWY4FS-7	phosphatidylglycerol biosynthesis I (plastidic)	100	0.377933	0.434623
PWY4FS-8	phosphatidylglycerol biosynthesis II (non-plastidic)	100	0.377933	0.434623
PANTO-PWY	phosphopantothenate biosynthesis I	100	0.0115297	0.0822985
POLYISOPRENSYN-PWY	polyisoprenoid biosynthesis (E. coli)	99.55	0.65459	0.716931
PWY-6703	preQ0 biosynthesis	100	0.00106632	0.0226686
P164-PWY	purine nucleobases degradation I (anaerobic)	99.32	0.350089	0.418893
PWY-6353	purine nucleotides degradation II (aerobic)	100	0.505418	0.568595
PWY0-1296	purine ribonucleosides degradation	100	0.0120433	0.0830986
PYRIDOXSYN-PWY	pyridoxal 5'-phosphate biosynthesis I	97.05	0.183695	0.368707
PWY-7199	pyrimidine deoxyribonucleosides salvage	100	0.179121	0.368707
PWY-7197	pyrimidine deoxyribonucleotide phosphorylation	99.77	0.812694	0.828708
PWY-7210	pyrimidine deoxyribonucleotides biosynthesis from CTP	99.55	0.204221	0.368707
PWY-7184	pyrimidine deoxyribonucleotides de novo biosynthesis I	99.77	0.646508	0.715653
PWY-7187	pyrimidine deoxyribonucleotides de novo biosynthesis II	100	0.202914	0.368707
PWY-6545	pyrimidine deoxyribonucleotides de novo biosynthesis III	99.77	0.772779	0.807905
PWY-7198	pyrimidine deoxyribonucleotides de novo biosynthesis IV	99.55	0.31945	0.391279
PWY-5100	pyruvate fermentation to acetate and lactate II	100	0.290468	0.368707
PWY-6588	pyruvate fermentation to acetone	99.32	5.1869e-05	0.00536844
PWY-7111	pyruvate fermentation to isobutanol (engineered)	100	0.224948	0.368707
P108-PWY	pyruvate fermentation to propanoate I	99.32	0.0475314	0.163983
PWY-6700	queuosine biosynthesis	100	0.0401785	0.151217
P23-PWY	reductive TCA cycle I	93.42	0.0564819	0.172199
PWY-6151	S-adenosyl-L-methionine cycle I	100	0.375108	0.434623
PWY-6737	starch degradation V	100	0.223139	0.368707
PWY-5989	stearate biosynthesis II (bacteria and plants)	97.05	0.116002	0.279213
PWY-621	sucrose degradation III (sucrose invertase)	100	0.0642989	0.187463
PWY-5384	sucrose degradation IV (sucrose phosphorylase)	100	0.196161	0.368707
SO4ASSIM-PWY	sulfate reduction I (assimilatory)	96.83	0.791106	0.818703
GLUCUROCAT-PWY	superpathway of &beta;-D-glucuronide and D-glucuronate degradation	100	0.00673668	0.0663983
PWY-6277	superpathway of 5-aminoimidazole ribonucleotide biosynthesis	100	0.23588	0.368707
PWY-7229	superpathway of adenosine nucleotides de novo biosynthesis I	100	0.277946	0.368707
PWY-6126	superpathway of adenosine nucleotides de novo biosynthesis II	100	0.297438	0.370901
ARG+POLYAMINE-SYN	superpathway of arginine and polyamine biosynthesis	97.96	0.0803799	0.224847
COMPLETE-ARO-PWY	superpathway of aromatic amino acid biosynthesis	100	0.250282	0.368707
BRANCHED-CHAIN-AA-SYN-PWY	superpathway of branched amino acid biosynthesis	100	0.2867	0.368707
FASYN-INITIAL-PWY	superpathway of fatty acid biosynthesis initiation (E. coli)	97.05	0.115023	0.279213
FUC-RHAMCAT-PWY	superpathway of fucose and rhamnose degradation	99.77	0.000736012	0.0190443
PWY-7323	superpathway of GDP-mannose-derived O-antigen building blocks biosynthesis	100	0.268519	0.368707
PWY-5121	superpathway of geranylgeranyl diphosphate biosynthesis II (via MEP)	100	0.243194	0.368707
PWY-6901	superpathway of glucose and xylose degradation	99.55	0.0674819	0.194011
GLYCOLYSIS-E-D	superpathway of glycolysis and Entner-Doudoroff	94.56	0.152817	0.328783
PWY-7228	superpathway of guanosine nucleotides de novo biosynthesis I	99.77	0.739729	0.789298
PWY-6125	superpathway of guanosine nucleotides de novo biosynthesis II	99.77	0.735453	0.788802
HEXITOLDEGSUPER-PWY	superpathway of hexitol degradation (bacteria)	58.05	0.284416	0.368707
GALACT-GLUCUROCAT-PWY	superpathway of hexuronide and hexuronate degradation	100	0.0222783	0.118246
PRPP-PWY	superpathway of histidine, purine, and pyrimidine biosynthesis	95.92	0.15199	0.328783
PWY0-1061	superpathway of L-alanine biosynthesis	100	0.654318	0.716931
ASPASN-PWY	superpathway of L-aspartate and L-asparagine biosynthesis	100	0.0565676	0.172199
PWY-3001	superpathway of L-isoleucine biosynthesis I	100	0.27608	0.368707
P4-PWY	superpathway of L-lysine, L-threonine and L-methionine biosynthesis I	100	0.0266118	0.134149
PWY-5345	superpathway of L-methionine biosynthesis (by sulfhydrylation)	88.89	0.00142422	0.0268013
PWY-5347	superpathway of L-methionine biosynthesis (transsulfuration)	100	0.111096	0.278486
PWY-6628	superpathway of L-phenylalanine biosynthesis	99.09	0.291552	0.368707
SER-GLYSYN-PWY	superpathway of L-serine and glycine biosynthesis I	100	0.222719	0.368707
THRESYN-PWY	superpathway of L-threonine biosynthesis	100	0.249178	0.368707
PWY-6630	superpathway of L-tyrosine biosynthesis	99.09	0.284137	0.368707
GLCMANNANAUT-PWY	superpathway of N-acetylglucosamine, N-acetylmannosamine and N-acetylneuraminate degradation	100	0.0177666	0.105176
P441-PWY	superpathway of N-acetylneuraminate degradation	94.78	0.111188	0.278486
PHOSLIPSYN-PWY	superpathway of phospholipid biosynthesis I (bacteria)	100	0.264157	0.368707
POLYAMSYN-PWY	superpathway of polyamine biosynthesis I	97.96	0.199974	0.368707
POLYAMINSYN3-PWY	superpathway of polyamine biosynthesis II	95.69	0.0815442	0.225062
PWY0-1297	superpathway of purine deoxyribonucleosides degradation	100	0.0519209	0.172199
PWY-841	superpathway of purine nucleotides de novo biosynthesis I	99.77	0.759162	0.799116
DENOVOPURINE2-PWY	superpathway of purine nucleotides de novo biosynthesis II	99.77	0.748369	0.794422
PWY0-845	superpathway of pyridoxal 5'-phosphate biosynthesis and salvage	97.05	0.128341	0.295185
PWY-7200	superpathway of pyrimidine deoxyribonucleoside salvage	99.77	0.950114	0.954726
PWY0-1298	superpathway of pyrimidine deoxyribonucleosides degradation	100	0.038114	0.14942
PWY-7211	superpathway of pyrimidine deoxyribonucleotides de novo biosynthesis	99.77	0.589494	0.65605
PWY0-166	superpathway of pyrimidine deoxyribonucleotides de novo biosynthesis (E. coli)	99.77	0.936723	0.945861
PWY-7208	superpathway of pyrimidine nucleobases salvage	100	0.186138	0.368707
PWY-7196	superpathway of pyrimidine ribonucleosides salvage	99.77	0.727355	0.78418
PWY0-162	superpathway of pyrimidine ribonucleotides de novo biosynthesis	99.77	0.760511	0.799116
MET-SAM-PWY	superpathway of S-adenosyl-L-methionine biosynthesis	100	0.0560595	0.172199
SULFATE-CYS-PWY	superpathway of sulfate assimilation and cysteine biosynthesis	96.83	0.803485	0.823373
PWY-5304	superpathway of sulfur oxidation (Acidianus ambivalens)	100	0.0131701	0.0851938
PWY-6612	superpathway of tetrahydrofolate biosynthesis	100	0.77754	0.808798
FOLSYN-PWY	superpathway of tetrahydrofolate biosynthesis and salvage	100	0.707154	0.766392
THISYN-PWY	superpathway of thiamin diphosphate biosynthesis I	100	0.0328761	0.144795
PWY-6895	superpathway of thiamin diphosphate biosynthesis II	99.55	0.107382	0.27785
PWY-7328	superpathway of UDP-glucose-derived O-antigen building blocks biosynthesis	98.41	0.00743142	0.0663983
PWY-7392	taxadiene biosynthesis (engineered)	95.46	0.00658578	0.0663983
TCA	TCA cycle I (prokaryotic)	97.96	0.00368589	0.0423877
PWY-6969	TCA cycle V (2-oxoglutarate:ferredoxin oxidoreductase)	97.96	0.031416	0.141372
PWY-5913	TCA cycle VI (obligate autotrophs)	99.32	0.00783813	0.0648998
PWY-7254	TCA cycle VII (acetate-producers)	97.51	0.959908	0.959908
REDCITCYC	TCA cycle VIII (helicobacter)	89.57	7.538e-09	1.5604e-06
TEICHOICACID-PWY	teichoic acid (poly-glycerol) biosynthesis	100	0.912906	0.926331
PWY-5188	tetrapyrrole biosynthesis I (from glutamate)	100	0.0893374	0.240167
PWY-5189	tetrapyrrole biosynthesis II (from glycine)	100	0.044881	0.157464
PWY-6897	thiamin salvage II	100	0.154067	0.328783
PWY-6892	thiazole biosynthesis I (E. coli)	100	0.0447845	0.157464
PWY-6891	thiazole biosynthesis II (Bacillus)	100	0.0010951	0.0226686
TRNA-CHARGING-PWY	tRNA charging	100	0.245931	0.368707
PWY0-1479	tRNA processing	84.58	0.338812	0.407756
UDPNAGSYN-PWY	UDP-N-acetyl-D-glucosamine biosynthesis I	100	0.119791	0.285019
PWY-6387	UDP-N-acetylmuramoyl-pentapeptide biosynthesis I (meso-diaminopimelate containing)	100	0.275957	0.368707
PWY-6386	UDP-N-acetylmuramoyl-pentapeptide biosynthesis II (lysine-containing)	100	0.277196	0.368707
PWY-5686	UMP biosynthesis	100	0.28523	0.368707
PWY-5695	urate biosynthesis/inosine 5'-phosphate degradation	100	0.0539107	0.172199
PWY-4984	urea cycle	96.83	0.0028662	0.0363284
