# Supplementary material for: Gut microbiome dysbiosis across early Parkinson’s disease, REM sleep behavior disorder and their first-degree relatives
Source: Nat Commun. 2023 May 2;14:2501. doi: 10.1038/s41467-023-38248-4 (PMC10154387; doi:10.1038/s41467-023-38248-4)
Supplement: Supplementary file 16 — Supplementary Dataset 13 [file 41467_2023_38248_MOESM16_ESM.xlsx]

## Sheet: Sheet1
Supplementary Dataset 13. Associations of different stages of α-synucleinopathy and pathway abundance (unadjusted model)
Based on Microbiome Multivariable Associations with Linear Models (two-sided test, R package MaAsLin2)
Input data: CLR abundance of differential pathway (N = 18)
Fixed effect: Group (reference = control)
Random effect: family id
Multiple comparison correction – BH
Transformation: None
Normalization: None
MetaCyc Pathway	metadata	value	coefficient	standard error	p-value	q-value
FUC-RHAMCAT-PWY	Group	Early PD	-0.27494	0.0807886	0.000727373	0.00654636
FUC-RHAMCAT-PWY	Group	RBD	-0.109886	0.0516557	0.0339566	0.0611219
FUC-RHAMCAT-PWY	Group	RBD-FDR	-0.0707589	0.054948	0.198517	0.255236
PWY-5345	Group	Early PD	0.740201	0.320458	0.0213809	0.0505445
PWY-5345	Group	RBD	0.416287	0.206623	0.044671	0.0753823
PWY-5345	Group	RBD-FDR	0.0452558	0.222477	0.838962	0.854791
PWY-6478	Group	Early PD	-0.469726	0.141696	0.00100229	0.00717875
PWY-6478	Group	RBD	-0.173144	0.0912826	0.058952	0.0935352
PWY-6478	Group	RBD-FDR	0.0409059	0.0981714	0.677545	0.725264
COBALSYN-PWY	Group	Early PD	-0.147507	0.0666887	0.0275172	0.0571511
PWY-5509	Group	Early PD	-0.155418	0.0672742	0.0213635	0.0505445
PWY-6269	Group	Early PD	-0.155001	0.0672215	0.0216096	0.0505445
PWY-6891	Group	Early PD	-0.280532	0.10485	0.00775946	0.0261882
COBALSYN-PWY	Group	RBD	-0.113942	0.0433007	0.00887138	0.0281797
PWY-5509	Group	RBD	-0.119923	0.0436989	0.00636886	0.0231507
PWY-6269	Group	RBD	-0.119695	0.0436675	0.00643074	0.0231507
PWY-6891	Group	RBD	-0.226718	0.0689253	0.0011055	0.00717875
COBALSYN-PWY	Group	RBD-FDR	-0.0762166	0.0470217	0.106173	0.147009
PWY-5509	Group	RBD-FDR	-0.0803697	0.0474756	0.0915849	0.135061
PWY-6269	Group	RBD-FDR	-0.0800803	0.0474448	0.0925415	0.135061
PWY-6891	Group	RBD-FDR	-0.06392	0.0756496	0.39878	0.468133
RIBOSYN2-PWY	Group	Early PD	-0.144152	0.0590715	0.0150917	0.0428922
RIBOSYN2-PWY	Group	RBD	-0.0779016	0.0384563	0.0435355	0.0753823
RIBOSYN2-PWY	Group	RBD-FDR	-0.0558802	0.0418779	0.183141	0.24121
P122-PWY	Group	Early PD	0.899841	0.245878	0.000285251	0.00611965
P124-PWY	Group	Early PD	0.989404	0.259394	0.000157454	0.00611965
PWY-5676	Group	Early PD	0.289907	0.235904	0.219807	0.276037
PWY-6588	Group	Early PD	0.356191	0.156386	0.023278	0.0505445
P122-PWY	Group	RBD	0.498652	0.160124	0.00199771	0.00980693
P124-PWY	Group	RBD	0.552404	0.169107	0.00119646	0.00717875
PWY-5676	Group	RBD	0.00992276	0.152036	0.948003	0.948003
PWY-6588	Group	RBD	0.232059	0.100927	0.0222085	0.0505445
P122-PWY	Group	RBD-FDR	0.382617	0.174431	0.0291079	0.0573739
P124-PWY	Group	RBD-FDR	0.400255	0.184408	0.0308119	0.0573739
PWY-5676	Group	RBD-FDR	-0.234875	0.163601	0.152596	0.206005
PWY-6588	Group	RBD-FDR	-0.0258728	0.108803	0.812327	0.84357
PWY-4984	Group	Early PD	0.825413	0.260141	0.00161923	0.00874385
PWY-4984	Group	RBD	0.383049	0.168284	0.0234002	0.0505445
PWY-4984	Group	RBD-FDR	0.0738909	0.181956	0.684971	0.725264
PWY-7220	Group	Early PD	0.110165	0.0585579	0.0606247	0.0935352
PWY-7222	Group	Early PD	0.110165	0.0585579	0.0606247	0.0935352
PWY-7220	Group	RBD	0.108311	0.0382368	0.00486841	0.0202226
PWY-7222	Group	RBD	0.108311	0.0382368	0.00486841	0.0202226
PWY-7220	Group	RBD-FDR	-0.0408742	0.0417586	0.328413	0.394096
PWY-7222	Group	RBD-FDR	-0.0408742	0.0417586	0.328413	0.394096
PWY-6703	Group	Early PD	-0.159656	0.0636279	0.012477	0.037431
PWY-6703	Group	RBD	-0.143785	0.0413419	0.000566634	0.00611965
PWY-6703	Group	RBD-FDR	-0.0742114	0.0449285	0.0996654	0.14163
REDCITCYC	Group	Early PD	1.137	0.319664	0.000416353	0.00611965
TCA	Group	Early PD	0.140599	0.181816	0.439789	0.50529
REDCITCYC	Group	RBD	0.722125	0.204391	0.000454549	0.00611965
TCA	Group	RBD	-0.0776678	0.118603	0.513003	0.577129
REDCITCYC	Group	RBD-FDR	-0.133397	0.217418	0.539832	0.594917
TCA	Group	RBD-FDR	0.281142	0.129409	0.0306899	0.0573739
