# Supplementary material for: Gut microbiome dysbiosis across early Parkinson’s disease, REM sleep behavior disorder and their first-degree relatives
Source: Nat Commun. 2023 May 2;14:2501. doi: 10.1038/s41467-023-38248-4 (PMC10154387; doi:10.1038/s41467-023-38248-4)
Supplement: Supplementary file 17 — Supplementary Dataset 14 [file 41467_2023_38248_MOESM17_ESM.xlsx]

## Sheet: Sheet1
Supplementary Dataset 14. Associations of different stages of α-synucleinopathy and pathway abundance (adjusted model)
Based on Microbiome Multivariable Associations with Linear Models (two-sided test, R package MaAsLin2)
Input data: CLR abundance of differential pathway (N = 18)
Fixed effect: Group (reference = control), sex, age
Random effect: family id
Multiple comparison correction – BH
Transformation: None
Normalization: None
MetaCyc Pathway	metadata	value	coefficient	standard error	p-value	q-value
COBALSYN-PWY	Age	Age	-0.00477806	0.00203947	0.0196	0.0485561
FUC-RHAMCAT-PWY	Age	Age	-0.00608108	0.00253042	0.0166706	0.0443933
P122-PWY	Age	Age	0.00623742	0.00756937	0.410392	0.479678
P124-PWY	Age	Age	0.00719881	0.007972	0.367045	0.435419
PWY-4984	Age	Age	0.0194847	0.0080653	0.0161118	0.0443933
PWY-5345	Age	Age	0.0295582	0.00993852	0.00310255	0.0232691
PWY-5509	Age	Age	-0.00492927	0.00205577	0.0169245	0.0443933
PWY-5676	Age	Age	0.00765073	0.00733334	0.297402	0.376988
PWY-6269	Age	Age	-0.00491008	0.00205408	0.0172641	0.0443933
PWY-6478	Age	Age	-0.0110853	0.00441162	0.0123399	0.0382963
PWY-6588	Age	Age	0.00469402	0.004882	0.33684	0.415282
PWY-6703	Age	Age	-0.00315286	0.00196639	0.109593	0.167176
PWY-6891	Age	Age	-0.00812905	0.00315518	0.0103596	0.0342544
PWY-7220	Age	Age	-0.000549321	0.0017951	0.759751	0.795088
PWY-7222	Age	Age	-0.000549321	0.0017951	0.759751	0.795088
REDCITCYC	Age	Age	0.0189279	0.010022	0.059605	0.105185
RIBOSYN2-PWY	Age	Age	-0.00279941	0.00180441	0.121555	0.182333
TCA	Age	Age	0.00237663	0.00553629	0.667952	0.724285
COBALSYN-PWY	Group	Early PD	-0.163441	0.0661641	0.0138996	0.0416988
FUC-RHAMCAT-PWY	Group	Early PD	-0.267109	0.0810324	0.00105984	0.0119232
P122-PWY	Group	Early PD	0.940467	0.246495	0.000156739	0.00705324
P124-PWY	Group	Early PD	1.02942	0.260078	8.89e-05	0.00705324
PWY-4984	Group	Early PD	0.821654	0.260488	0.00172352	0.0141015
PWY-5345	Group	Early PD	0.708364	0.320007	0.0273912	0.0601269
PWY-5509	Group	Early PD	-0.171409	0.0666908	0.0105085	0.0342544
PWY-5676	Group	Early PD	0.348571	0.236105	0.140615	0.204119
PWY-6269	Group	Early PD	-0.170957	0.0666432	0.0106569	0.0342544
PWY-6478	Group	Early PD	-0.470486	0.141274	0.000941453	0.0119232
PWY-6588	Group	Early PD	0.376871	0.15697	0.0168079	0.0443933
PWY-6703	Group	Early PD	-0.165012	0.0637886	0.0100214	0.0342544
PWY-6891	Group	Early PD	-0.282993	0.104535	0.00706901	0.0317808
PWY-7220	Group	Early PD	0.104302	0.0590201	0.0779174	0.125224
PWY-7222	Group	Early PD	0.104302	0.0590201	0.0779174	0.125224
REDCITCYC	Group	Early PD	1.16629	0.320936	0.000312362	0.00937085
RIBOSYN2-PWY	Group	Early PD	-0.159176	0.0588632	0.00712696	0.0317808
TCA	Group	Early PD	0.191909	0.182397	0.293346	0.376988
COBALSYN-PWY	Sex	Male	0.0919893	0.0345935	0.0081519	0.0318988
FUC-RHAMCAT-PWY	Sex	Male	-0.0223041	0.0433221	0.606923	0.678363
P122-PWY	Sex	Male	-0.228926	0.128172	0.0748889	0.125224
P124-PWY	Sex	Male	-0.228953	0.134888	0.0904654	0.14284
PWY-4984	Sex	Male	-0.0317346	0.137127	0.8171	0.845276
PWY-5345	Sex	Male	0.0741647	0.169308	0.661581	0.724285
PWY-5509	Sex	Male	0.0934262	0.0348702	0.0076861	0.0317808
PWY-5676	Sex	Male	-0.2919	0.124934	0.019962	0.0485561
PWY-6269	Sex	Male	0.0932185	0.03484	0.00776864	0.0317808
PWY-6478	Sex	Male	0.0282184	0.075529	0.708876	0.75951
PWY-6588	Sex	Male	-0.104884	0.0832549	0.208501	0.288694
PWY-6703	Sex	Male	0.0364653	0.0333549	0.274946	0.367952
PWY-6891	Sex	Male	0.0377508	0.0531096	0.477702	0.551195
PWY-7220	Sex	Male	0.0326244	0.0302874	0.282097	0.367952
PWY-7222	Sex	Male	0.0326244	0.0302874	0.282097	0.367952
REDCITCYC	Sex	Male	-0.172062	0.171581	0.316513	0.395642
RIBOSYN2-PWY	Sex	Male	0.0821795	0.0305318	0.00742128	0.0317808
TCA	Sex	Male	-0.241151	0.0933478	0.010189	0.0342544
COBALSYN-PWY	Group	RBD	-0.115759	0.0428361	0.00720856	0.0317808
FUC-RHAMCAT-PWY	Group	RBD	-0.0998584	0.0517298	0.0542087	0.0995671
P122-PWY	Group	RBD	0.50781	0.159996	0.00163832	0.0141015
P124-PWY	Group	RBD	0.560063	0.169	0.00101638	0.0119232
PWY-4984	Group	RBD	0.360694	0.168044	0.0324757	0.0649515
PWY-5345	Group	RBD	0.371953	0.205828	0.071563	0.123859
PWY-5509	Group	RBD	-0.121609	0.0431763	0.00511905	0.0317808
PWY-5676	Group	RBD	0.0262443	0.15185	0.86289	0.882501
PWY-6269	Group	RBD	-0.121384	0.0431487	0.00517258	0.0317808
PWY-6478	Group	RBD	-0.160172	0.0901873	0.0764328	0.125224
PWY-6588	Group	RBD	0.233277	0.100801	0.0213568	0.0505818
PWY-6703	Group	RBD	-0.142777	0.0412961	0.000609808	0.0109766
PWY-6891	Group	RBD	-0.22031	0.0684342	0.00140493	0.0140493
PWY-7220	Group	RBD	0.10646	0.0385099	0.00598237	0.0317808
PWY-7222	Group	RBD	0.10646	0.0385099	0.00598237	0.0317808
REDCITCYC	Group	RBD	0.714194	0.20488	0.000540288	0.0109766
RIBOSYN2-PWY	Group	RBD	-0.0812923	0.038248	0.0342254	0.065538
TCA	Group	RBD	-0.0607267	0.119124	0.610527	0.678363
COBALSYN-PWY	Group	RBD-FDR	-0.108022	0.0505327	0.0333302	0.0652113
FUC-RHAMCAT-PWY	Group	RBD-FDR	-0.130568	0.0601529	0.030501	0.0646195
P122-PWY	Group	RBD-FDR	0.406976	0.189093	0.0321874	0.0649515
P124-PWY	Group	RBD-FDR	0.43352	0.19988	0.0308738	0.0646195
PWY-4984	Group	RBD-FDR	0.251674	0.197643	0.203804	0.286599
PWY-5345	Group	RBD-FDR	0.332326	0.241394	0.169645	0.242349
PWY-5509	Group	RBD-FDR	-0.113795	0.0509333	0.0261839	0.0600281
PWY-5676	Group	RBD-FDR	-0.20807	0.178074	0.243781	0.332429
PWY-6269	Group	RBD-FDR	-0.113353	0.0509037	0.0266792	0.0600281
PWY-6478	Group	RBD-FDR	-0.0584905	0.104872	0.577316	0.657702
PWY-6588	Group	RBD-FDR	0.00285547	0.118023	0.980724	0.980724
PWY-6703	Group	RBD-FDR	-0.0984522	0.0487141	0.0441334	0.0827502
PWY-6891	Group	RBD-FDR	-0.136501	0.081217	0.0937637	0.145495
PWY-7220	Group	RBD-FDR	-0.0411736	0.045648	0.367687	0.435419
PWY-7222	Group	RBD-FDR	-0.0411736	0.045648	0.367687	0.435419
REDCITCYC	Group	RBD-FDR	0.0163731	0.238241	0.94524	0.955861
RIBOSYN2-PWY	Group	RBD-FDR	-0.0696573	0.0452357	0.124571	0.183793
TCA	Group	RBD-FDR	0.267251	0.141262	0.0593934	0.105185
