# Supplementary material for: Gut microbiome dysbiosis across early Parkinson’s disease, REM sleep behavior disorder and their first-degree relatives
Source: Nat Commun. 2023 May 2;14:2501. doi: 10.1038/s41467-023-38248-4 (PMC10154387; doi:10.1038/s41467-023-38248-4)
Supplement: Supplementary file 18 — Supplementary Dataset 15 [file 41467_2023_38248_MOESM18_ESM.xlsx]

## Sheet: Sheet1
Supplementary Dataset 15. Associations of host factors and pathway abundance
Based on the Microbiome Multivariable Associations with Linear Models (two-sided test, R package MaAsLin2)
Input data: CLR abundance of differential pathway (N = 18)
Fixed effect: Group (reference = control), age, sex, Bowel movement frequency (BMF) score, proton pump inhibitors use, antidepressant use, statin use, osmotic laxative use, benzodiazepine use
Random effect: family id
Multiple comparison correction – BH
Transformation: None
Normalization: None
MetaCyc Pathway	metadata	value	coefficient	standard error	p-value	q-value
PWY-6478	Statins	YES	0.184991	0.0882513	0.0366508	0.206178
PWY-5509	Statins	YES	-0.0478091	0.0409165	0.243278	0.489005
PWY-6269	Statins	YES	-0.0476518	0.040888	0.244502	0.489005
PWY-6891	Statins	YES	-0.0749136	0.0639103	0.241813	0.489005
COBALSYN-PWY	Statins	YES	-0.0456872	0.0405864	0.260937	0.504445
PWY-6588	Statins	YES	-0.103594	0.0985578	0.293805	0.539253
TCA	Statins	YES	0.109186	0.111936	0.329913	0.569532
PWY-7220	Statins	YES	-0.0329969	0.0361844	0.362338	0.592917
PWY-7222	Statins	YES	-0.0329969	0.0361844	0.362338	0.592917
RIBOSYN2-PWY	Statins	YES	-0.0328223	0.0362367	0.365571	0.593303
PWY-5676	Statins	YES	-0.12808	0.148669	0.389439	0.611975
PWY-5345	Statins	YES	0.157383	0.200637	0.433232	0.635407
PWY-6703	Statins	YES	0.0280223	0.0395796	0.479333	0.677914
REDCITCYC	Statins	YES	0.0741669	0.202785	0.714738	0.813322
P124-PWY	Statins	YES	-0.0408704	0.161186	0.799959	0.879955
P122-PWY	Statins	YES	-0.0233008	0.153139	0.879137	0.935856
FUC-RHAMCAT-PWY	Statins	YES	0.00587776	0.05094	0.908193	0.95144
PWY-4984	Statins	YES	-0.0124594	0.16409	0.93951	0.973064
PWY-7220	Proton_pump_inhibitors	YES	-0.108491	0.0526882	0.0401044	0.206178
PWY-7222	Proton_pump_inhibitors	YES	-0.108491	0.0526882	0.0401044	0.206178
PWY-6703	Proton_pump_inhibitors	YES	-0.114448	0.0577072	0.0479834	0.210692
RIBOSYN2-PWY	Proton_pump_inhibitors	YES	-0.102866	0.052793	0.0520252	0.212669
COBALSYN-PWY	Proton_pump_inhibitors	YES	-0.0857094	0.0591497	0.148075	0.3962
PWY-5509	Proton_pump_inhibitors	YES	-0.0827198	0.059633	0.16613	0.418108
PWY-6269	Proton_pump_inhibitors	YES	-0.0825263	0.0595908	0.166821	0.418108
PWY-6891	Proton_pump_inhibitors	YES	-0.0901948	0.0929586	0.332505	0.569532
PWY-5345	Proton_pump_inhibitors	YES	0.276844	0.292642	0.344676	0.575859
P122-PWY	Proton_pump_inhibitors	YES	0.197614	0.223159	0.376379	0.605878
PWY-5676	Proton_pump_inhibitors	YES	0.189178	0.216897	0.383588	0.610059
P124-PWY	Proton_pump_inhibitors	YES	0.187315	0.234845	0.42555	0.633525
PWY-4984	Proton_pump_inhibitors	YES	0.0921934	0.23928	0.700211	0.802879
PWY-6478	Proton_pump_inhibitors	YES	-0.0380365	0.128819	0.76793	0.85904
PWY-6588	Proton_pump_inhibitors	YES	0.0315523	0.143789	0.826417	0.904037
REDCITCYC	Proton_pump_inhibitors	YES	0.0586859	0.296001	0.842933	0.917037
FUC-RHAMCAT-PWY	Proton_pump_inhibitors	YES	0.00353579	0.0743561	0.962095	0.981932
TCA	Proton_pump_inhibitors	YES	0.00853713	0.162895	0.958229	0.981932
FUC-RHAMCAT-PWY	Osmotic_laxative	YES	-0.263773	0.097326	0.00699392	0.188437
PWY-5509	Osmotic_laxative	YES	-0.18959	0.0781318	0.0156573	0.188437
PWY-6269	Osmotic_laxative	YES	-0.188516	0.0780777	0.016179	0.188437
COBALSYN-PWY	Osmotic_laxative	YES	-0.188145	0.0775023	0.0156126	0.188437
P124-PWY	Osmotic_laxative	YES	0.640448	0.307826	0.038074	0.206178
P122-PWY	Osmotic_laxative	YES	0.569764	0.292438	0.052034	0.212669
PWY-7220	Osmotic_laxative	YES	0.1235	0.0691238	0.0747072	0.259509
PWY-7222	Osmotic_laxative	YES	0.1235	0.0691238	0.0747072	0.259509
PWY-6588	Osmotic_laxative	YES	-0.323042	0.188201	0.0868006	0.296319
TCA	Osmotic_laxative	YES	0.355395	0.213914	0.0973799	0.321354
PWY-5676	Osmotic_laxative	YES	-0.394485	0.28389	0.165382	0.418108
RIBOSYN2-PWY	Osmotic_laxative	YES	-0.0652761	0.0692047	0.346097	0.575859
PWY-4984	Osmotic_laxative	YES	-0.246496	0.31331	0.431865	0.635407
PWY-6703	Osmotic_laxative	YES	0.0575596	0.0755729	0.446693	0.64667
PWY-6478	Osmotic_laxative	YES	-0.0985543	0.168613	0.559192	0.717441
PWY-6891	Osmotic_laxative	YES	-0.0621869	0.122184	0.611048	0.743611
PWY-5345	Osmotic_laxative	YES	0.146936	0.383098	0.701505	0.802879
REDCITCYC	Osmotic_laxative	YES	0.0537173	0.38744	0.889794	0.942135
PWY-6703	Group	RBD	-0.121606	0.0487546	0.0130426	0.188437
PWY-4984	Group	Early PD	0.781029	0.308343	0.0116712	0.188437
PWY-7220	Group	RBD	0.106331	0.0451971	0.0191398	0.190782
PWY-7222	Group	RBD	0.106331	0.0451971	0.0191398	0.190782
P124-PWY	Group	RBD	0.469532	0.200102	0.0194753	0.190782
P122-PWY	Group	Early PD	0.663615	0.289006	0.0221615	0.190782
P124-PWY	Group	Early PD	0.7072	0.304529	0.0207006	0.190782
PWY-6891	Group	RBD	-0.167357	0.080675	0.0387269	0.206178
PWY-5509	Group	RBD-FDR	-0.102612	0.0502526	0.0420043	0.206178
PWY-6269	Group	RBD-FDR	-0.102231	0.0502287	0.042667	0.206178
PWY-6703	Group	RBD-FDR	-0.0978707	0.0482552	0.0434119	0.206178
PWY-6588	Group	RBD	0.249756	0.120422	0.0388428	0.206178
P122-PWY	Group	RBD-FDR	0.393187	0.188526	0.0378807	0.206178
PWY-6588	Group	Early PD	0.39635	0.184605	0.0323812	0.206178
P124-PWY	Group	RBD-FDR	0.417185	0.199013	0.0369043	0.206178
P122-PWY	Group	RBD	0.425679	0.189756	0.0254649	0.206178
REDCITCYC	Group	Early PD	0.776963	0.378324	0.0406107	0.206178
FUC-RHAMCAT-PWY	Group	RBD-FDR	-0.118529	0.0600252	0.0489486	0.210692
COBALSYN-PWY	Group	RBD-FDR	-0.0970366	0.0498799	0.0526302	0.212669
TCA	Group	RBD-FDR	0.271179	0.140586	0.0546136	0.21627
PWY-6703	Group	Early PD	-0.141175	0.0744461	0.0586031	0.223143
PWY-5676	Group	Early PD	0.505964	0.278481	0.0699608	0.254724
REDCITCYC	Group	RBD	0.412083	0.245525	0.094002	0.315464
PWY-6891	Group	RBD-FDR	-0.126343	0.0807824	0.118803	0.367547
FUC-RHAMCAT-PWY	Group	Early PD	-0.143164	0.095036	0.132697	0.371426
PWY-4984	Group	RBD	0.304493	0.201766	0.132067	0.371426
PWY-6891	Group	Early PD	-0.180913	0.122038	0.138988	0.376981
RIBOSYN2-PWY	Group	RBD-FDR	-0.0635525	0.044782	0.156832	0.408906
TCA	Group	RBD	-0.192833	0.140617	0.171086	0.423437
PWY-6478	Group	Early PD	-0.214835	0.164646	0.192649	0.44674
FUC-RHAMCAT-PWY	Group	RBD	-0.072402	0.0616764	0.241086	0.489005
PWY-4984	Group	RBD-FDR	0.239535	0.199438	0.23061	0.489005
PWY-5345	Group	RBD-FDR	0.289588	0.242597	0.233543	0.489005
RIBOSYN2-PWY	Group	Early PD	-0.0813648	0.0684864	0.23549	0.489005
PWY-5676	Group	RBD-FDR	-0.189988	0.178634	0.288625	0.53913
PWY-7220	Group	RBD-FDR	-0.0433905	0.0450862	0.336542	0.569532
PWY-7222	Group	RBD-FDR	-0.0433905	0.0450862	0.336542	0.569532
PWY-5509	Group	RBD	-0.0428386	0.050625	0.397973	0.617701
PWY-6269	Group	RBD	-0.0426923	0.0505967	0.399322	0.617701
PWY-5345	Group	Early PD	0.309184	0.37645	0.411934	0.627406
COBALSYN-PWY	Group	RBD	-0.0382038	0.0502371	0.447444	0.64667
PWY-7220	Group	Early PD	0.0445991	0.0686204	0.516087	0.689471
PWY-7222	Group	Early PD	0.0445991	0.0686204	0.516087	0.689471
PWY-6478	Group	RBD	-0.062067	0.106852	0.561633	0.717441
PWY-5509	Group	Early PD	-0.0437937	0.0771519	0.570591	0.719622
PWY-6269	Group	Early PD	-0.0437582	0.0771043	0.570666	0.719622
COBALSYN-PWY	Group	Early PD	-0.0391173	0.0765475	0.609607	0.743611
RIBOSYN2-PWY	Group	RBD	-0.0213996	0.0450124	0.634761	0.757124
PWY-5345	Group	RBD	0.0966234	0.245993	0.694692	0.802879
PWY-5676	Group	RBD	0.0731052	0.181669	0.687625	0.802879
PWY-6478	Group	RBD-FDR	-0.0409279	0.103991	0.694093	0.802879
TCA	Group	Early PD	0.0543166	0.213055	0.798894	0.879955
REDCITCYC	Group	RBD-FDR	-0.0169216	0.238951	0.943577	0.973064
PWY-6588	Group	RBD-FDR	0.00349504	0.118397	0.97648	0.98971
TCA	Sex	Male	-0.284221	0.0958917	0.00324233	0.188437
RIBOSYN2-PWY	Sex	Male	0.081944	0.0312184	0.00901457	0.188437
COBALSYN-PWY	Sex	Male	0.0963074	0.0350282	0.00624882	0.188437
PWY-6269	Sex	Male	0.0966991	0.0352934	0.00642914	0.188437
PWY-5509	Sex	Male	0.0968761	0.0353204	0.00637328	0.188437
PWY-5676	Sex	Male	-0.261298	0.129154	0.0437348	0.206178
P122-PWY	Sex	Male	-0.179981	0.132096	0.17385	0.424967
PWY-7220	Sex	Male	0.0418582	0.0310868	0.178944	0.426878
PWY-7222	Sex	Male	0.0418582	0.0310868	0.178944	0.426878
P124-PWY	Sex	Male	-0.172667	0.138906	0.214628	0.47875
REDCITCYC	Sex	Male	-0.126765	0.177036	0.474357	0.675702
PWY-5345	Sex	Male	0.121705	0.174001	0.484672	0.679204
PWY-6588	Sex	Male	-0.0545651	0.0856257	0.524345	0.690696
FUC-RHAMCAT-PWY	Sex	Male	-0.0278405	0.044472	0.531632	0.690696
PWY-6478	Sex	Male	-0.0344548	0.0770458	0.654957	0.771914
PWY-6703	Sex	Male	0.0109171	0.0342429	0.750037	0.848613
PWY-4984	Sex	Male	-0.0265992	0.142095	0.851603	0.921406
PWY-6891	Sex	Male	0.00892522	0.0546177	0.870293	0.931448
PWY-6478	BMF score	BMF score	-0.134242	0.0399199	0.000840822	0.166483
PWY-6891	BMF score	BMF score	-0.0723599	0.0292386	0.0137173	0.188437
PWY-6703	BMF score	BMF score	-0.037143	0.0179858	0.0395117	0.206178
PWY-6588	BMF score	BMF score	0.0857028	0.0446884	0.0558089	0.21667
PWY-5345	BMF score	BMF score	0.164956	0.0910581	0.0707567	0.254724
PWY-7220	BMF score	BMF score	0.0268506	0.0165059	0.104531	0.333823
PWY-7222	BMF score	BMF score	0.0268506	0.0165059	0.104531	0.333823
REDCITCYC	BMF score	BMF score	0.146428	0.0917281	0.111152	0.349334
P124-PWY	BMF score	BMF score	0.111366	0.0734027	0.129954	0.371426
TCA	BMF score	BMF score	-0.072512	0.0511413	0.156954	0.408906
P122-PWY	BMF score	BMF score	0.0923999	0.0697022	0.185665	0.43764
FUC-RHAMCAT-PWY	BMF score	BMF score	-0.0274403	0.0230423	0.234366	0.489005
RIBOSYN2-PWY	BMF score	BMF score	-0.0111759	0.0165046	0.498682	0.685688
PWY-5509	BMF score	BMF score	-0.0122235	0.0186158	0.511779	0.689471
PWY-6269	BMF score	BMF score	-0.012105	0.0186036	0.515602	0.689471
COBALSYN-PWY	BMF score	BMF score	-0.00965155	0.0184677	0.601511	0.743611
PWY-4984	BMF score	BMF score	0.0378132	0.0745297	0.612165	0.743611
PWY-5676	BMF score	BMF score	-0.000765946	0.067412	0.99094	0.99094
COBALSYN-PWY	Benzodiazepines	YES	-0.119576	0.0464859	0.0104379	0.188437
PWY-6269	Benzodiazepines	YES	-0.11795	0.046828	0.0121386	0.188437
PWY-5509	Benzodiazepines	YES	-0.117877	0.046859	0.0122482	0.188437
RIBOSYN2-PWY	Benzodiazepines	YES	-0.0927894	0.041545	0.0260333	0.206178
TCA	Benzodiazepines	YES	0.270122	0.128818	0.0365851	0.206178
PWY-7220	Benzodiazepines	YES	-0.0515828	0.0415575	0.215196	0.47875
PWY-7222	Benzodiazepines	YES	-0.0515828	0.0415575	0.215196	0.47875
PWY-6588	Benzodiazepines	YES	-0.137346	0.112588	0.223173	0.489005
PWY-6703	Benzodiazepines	YES	0.0505411	0.0452795	0.264961	0.504445
REDCITCYC	Benzodiazepines	YES	0.251573	0.231504	0.277783	0.523819
PWY-5345	Benzodiazepines	YES	0.227083	0.22932	0.322613	0.569532
PWY-5676	Benzodiazepines	YES	-0.135655	0.169835	0.424882	0.633525
PWY-4984	Benzodiazepines	YES	0.129694	0.18765	0.489848	0.679204
P124-PWY	Benzodiazepines	YES	-0.0969131	0.184766	0.60019	0.743611
P122-PWY	Benzodiazepines	YES	-0.0861224	0.175449	0.623771	0.748526
PWY-6891	Benzodiazepines	YES	0.0331638	0.073688	0.652897	0.771914
FUC-RHAMCAT-PWY	Benzodiazepines	YES	-0.0178497	0.0581543	0.759041	0.853921
PWY-6478	Benzodiazepines	YES	0.01276	0.10075	0.899277	0.94711
PWY-6703	Antidepressants	YES	-0.0977498	0.0489838	0.0466146	0.209766
PWY-5676	Antidepressants	YES	0.217536	0.183681	0.236947	0.489005
PWY-7220	Antidepressants	YES	0.0514963	0.0449482	0.252565	0.495128
PWY-7222	Antidepressants	YES	0.0514963	0.0449482	0.252565	0.495128
RIBOSYN2-PWY	Antidepressants	YES	0.0472058	0.044942	0.294138	0.539253
COBALSYN-PWY	Antidepressants	YES	0.0517964	0.0502893	0.303605	0.551503
PWY-5509	Antidepressants	YES	0.0513472	0.050693	0.311677	0.558311
PWY-6269	Antidepressants	YES	0.0511738	0.0506595	0.312993	0.558311
FUC-RHAMCAT-PWY	Antidepressants	YES	0.0612378	0.0628438	0.330386	0.569532
PWY-4984	Antidepressants	YES	-0.176475	0.202995	0.385138	0.610059
REDCITCYC	Antidepressants	YES	0.201201	0.250172	0.421698	0.633525
P122-PWY	Antidepressants	YES	0.142931	0.189803	0.451833	0.648283
P124-PWY	Antidepressants	YES	0.137924	0.199876	0.490536	0.679204
PWY-6478	Antidepressants	YES	-0.0678114	0.108874	0.53372	0.690696
PWY-6588	Antidepressants	YES	0.0769531	0.121766	0.527742	0.690696
TCA	Antidepressants	YES	0.0691847	0.139292	0.619664	0.74813
PWY-6891	Antidepressants	YES	-0.0208316	0.0796567	0.79382	0.879955
PWY-5345	Antidepressants	YES	-0.0258303	0.248053	0.917113	0.955729
PWY-6478	Age	Age	-0.0114342	0.00451767	0.0117306	0.188437
PWY-5345	Age	Age	0.0236082	0.0102591	0.0218642	0.190782
PWY-4984	Age	Age	0.0184653	0.00838706	0.0282286	0.206178
FUC-RHAMCAT-PWY	Age	Age	-0.00522432	0.00260766	0.0457576	0.209766
PWY-6891	Age	Age	-0.00606943	0.00324967	0.0625811	0.233794
PWY-5509	Age	Age	-0.00323043	0.00208929	0.12282	0.371426
COBALSYN-PWY	Age	Age	-0.00311989	0.00207229	0.132946	0.371426
PWY-6269	Age	Age	-0.00321728	0.00208779	0.124076	0.371426
PWY-6703	Age	Age	-0.00303078	0.00202248	0.13474	0.371426
REDCITCYC	Age	Age	0.0155425	0.0103807	0.135064	0.371426
PWY-5676	Age	Age	0.00989225	0.00760485	0.194039	0.44674
PWY-6588	Age	Age	0.00563912	0.00504158	0.263979	0.504445
RIBOSYN2-PWY	Age	Age	-0.00152058	0.00184901	0.411339	0.627406
P124-PWY	Age	Age	0.00531116	0.0082256	0.518844	0.689471
P122-PWY	Age	Age	0.00439554	0.00781761	0.574244	0.719622
TCA	Age	Age	0.00098937	0.00569815	0.862246	0.927852
PWY-7220	Age	Age	-3.54e-05	0.0018443	0.984711	0.98971
PWY-7222	Age	Age	-3.54e-05	0.0018443	0.984711	0.98971
