# Supplementary material for: Gut microbiome dysbiosis across early Parkinson’s disease, REM sleep behavior disorder and their first-degree relatives
Source: Nat Commun. 2023 May 2;14:2501. doi: 10.1038/s41467-023-38248-4 (PMC10154387; doi:10.1038/s41467-023-38248-4)
Supplement: Supplementary file 19 — Supplementary Dataset 16 [file 41467_2023_38248_MOESM19_ESM.xlsx]

## Sheet: Sheet1
Supplementary Dataset 16. Results of random forest classification
a) Prediction accuracy						b) Results of feature selection (170 RBD vs 108 Control)
	Mean model accuracy with selected feature set					Resample	Mean decrease in Gini	Predictors
	(25 repeats of 10-fold CV)					Resample 01	6.44316	Alistipes
	170 RBD vs 108 Control		170 RBD vs 127 RBD-FDR			Resample 01	10.4987	Butyricicoccus
	Training set	Test set	Training set	Test set		Resample 01	5.77719	Butyricimonas
Resample 01	0.757	0.714	0.726	0.7		Resample 01	7.74055	Collinsella
Resample 02	0.725	0.643	0.743	0.65		Resample 01	7.57573	Faecalibacterium
Resample 03	0.685	0.661	0.747	0.617		Resample 01	7.01238	Lachnoclostridium
Resample 04	0.739	0.732	0.709	0.65		Resample 01	6.23046	Lachnospiraceae_ND3007_group
Resample 05	0.752	0.679	0.692	0.717		Resample 01	6.25236	Lachnospiraceae_UCG-010
Resample 06	0.707	0.589	0.743	0.65		Resample 01	9.32682	Monoglobus
Resample 07	0.73	0.714	0.658	0.7		Resample 01	8.44882	Oscillospiraceae_UCG-002
Resample 08	0.676	0.768	0.705	0.717		Resample 01	6.78766	UBA1819
Resample 09	0.725	0.732	0.688	0.667		Resample 01	6.35278	Uncultured_Oscillospiraceae_g061
Resample 10	0.761	0.661	0.747	0.617		Resample 01	9.27912	[Eubacterium]_ventriosum_group
Resample 11	0.721	0.696	0.709	0.65		Resample 01	7.55181	[Ruminococcus]_torques_group
Resample 12	0.761	0.732	0.692	0.717		Resample 02	6.19825	Alistipes
Resample 13	0.734	0.696	0.743	0.65		Resample 02	11.2053	Butyricicoccus
Resample 14	0.725	0.607	0.658	0.7		Resample 02	7.31175	Collinsella
Resample 15	0.784	0.571	0.705	0.717		Resample 02	7.81061	Family_XIII_AD3011_group
Resample 16	0.734	0.625	0.688	0.667		Resample 02	6.63152	Lachnoclostridium
Resample 17	0.712	0.714	0.738	0.65		Resample 02	8.08498	Lachnospira
Resample 18	0.734	0.679	0.692	0.767		Resample 02	8.13965	Oscillospiraceae_UCG-002
Resample 19	0.721	0.714	0.738	0.633		Resample 02	7.21943	Roseburia
Resample 20	0.757	0.679	0.705	0.7		Resample 02	7.79702	Ruminococcus
Resample 21	0.739	0.732	0.743	0.633		Resample 02	8.09686	UBA1819
Resample 22	0.748	0.696	0.662	0.733		Resample 02	8.79808	Uncultured_Oscillospiraceae_g061
Resample 23	0.721	0.625	0.722	0.683		Resample 02	9.04298	[Eubacterium]_ventriosum_group
Resample 24	0.739	0.696	0.717	0.633		Resample 02	8.48628	[Ruminococcus]_torques_group
Resample 25	0.752	0.714	0.713	0.633		Resample 03	1.86675	Agathobacter
Mean [95% CI]	0.73 [0.72, 0.74]	0.68 [0.66, 0.70]	0.71[0.70, 0.73]	0.67[0.66, 0.69]		Resample 03	1.49044	Akkermansia
						Resample 03	2.37523	Alistipes
						Resample 03	2.26696	Bacteroides
						Resample 03	1.34385	Barnesiella
						Resample 03	2.23271	Bifidobacterium
						Resample 03	3.5688	Butyricicoccus
						Resample 03	1.44052	Butyricimonas
						Resample 03	1.51521	CAG-352
						Resample 03	1.96622	CAG-56
						Resample 03	1.94742	Clostridia_UCG-014
						Resample 03	1.8649	Collinsella
						Resample 03	2.48977	Coprococcus
						Resample 03	1.64423	Enterococcus
						Resample 03	1.59081	Escherichia.Shigella
						Resample 03	2.60962	Faecalibacterium
						Resample 03	2.46259	Family_XIII_AD3011_group
						Resample 03	1.69079	Flavonifractor
						Resample 03	2.0824	Fusobacterium
						Resample 03	2.0417	Incertae_Sedis
						Resample 03	1.77498	Intestinibacter
						Resample 03	3.58336	Lachnoclostridium
						Resample 03	2.71954	Lachnospira
						Resample 03	2.50331	Lachnospiraceae_ND3007_group
						Resample 03	1.43808	Lachnospiraceae_NK4A136_group
						Resample 03	1.18418	Lachnospiraceae_UCG-010
						Resample 03	1.36502	Megamonas
						Resample 03	4.25759	Monoglobus
						Resample 03	1.96276	Negativibacillus
						Resample 03	2.09943	Oscillibacter
						Resample 03	2.28906	Oscillospiraceae_UCG-002
						Resample 03	1.738	Romboutsia
						Resample 03	2.33474	Roseburia
						Resample 03	1.60777	Ruminococcus
						Resample 03	1.9148	Streptococcus
						Resample 03	1.78671	Subdoligranulum
						Resample 03	1.42763	Turicibacter
						Resample 03	1.5334	Tyzzerella
						Resample 03	2.29033	UBA1819
						Resample 03	2.77372	Unclassified_Ruminococcaceae_g062
						Resample 03	3.5896	Uncultured_Oscillospiraceae_g061
						Resample 03	1.46513	Uncultured_Ruminococcaceae_g071
						Resample 03	1.80876	[Eubacterium]_coprostanoligenes_group
						Resample 03	1.89491	[Eubacterium]_ruminantium_group
						Resample 03	1.37401	[Eubacterium]_siraeum_group
						Resample 03	3.99409	[Eubacterium]_ventriosum_group
						Resample 03	1.87269	[Ruminococcus]_gauvreauii_group
						Resample 03	1.88083	[Ruminococcus]_gnavus_group
						Resample 03	3.77629	[Ruminococcus]_torques_group
						Resample 04	6.64213	Akkermansia
						Resample 04	8.45933	Butyricicoccus
						Resample 04	5.57079	Butyricimonas
						Resample 04	6.77956	Clostridia_UCG-014
						Resample 04	6.85487	Collinsella
						Resample 04	8.20798	Lachnoclostridium
						Resample 04	6.97751	Monoglobus
						Resample 04	9.23253	Oscillospiraceae_UCG-002
						Resample 04	5.71186	Roseburia
						Resample 04	7.5457	UBA1819
						Resample 04	8.98636	Uncultured_Oscillospiraceae_g061
						Resample 04	9.32198	[Eubacterium]_ventriosum_group
						Resample 04	7.47513	[Ruminococcus]_gauvreauii_group
						Resample 04	7.04493	[Ruminococcus]_torques_group
						Resample 05	5.19184	Agathobacter
						Resample 05	5.78355	Akkermansia
						Resample 05	5.00933	Alistipes
						Resample 05	11.6302	Butyricicoccus
						Resample 05	5.26986	Collinsella
						Resample 05	6.42726	Faecalibacterium
						Resample 05	5.09848	Lachnoclostridium
						Resample 05	5.38707	Lachnospira
						Resample 05	4.68855	Lachnospiraceae_ND3007_group
						Resample 05	5.4804	Monoglobus
						Resample 05	4.0807	Negativibacillus
						Resample 05	6.33137	Oscillospiraceae_UCG-002
						Resample 05	6.43233	Roseburia
						Resample 05	6.18713	UBA1819
						Resample 05	7.12059	Uncultured_Oscillospiraceae_g061
						Resample 05	7.61085	[Eubacterium]_ventriosum_group
						Resample 05	7.17095	[Ruminococcus]_torques_group
						Resample 06	2.2159	Agathobacter
						Resample 06	2.79999	Akkermansia
						Resample 06	3.07945	Alistipes
						Resample 06	3.06199	Bifidobacterium
						Resample 06	2.99904	Blautia
						Resample 06	5.92225	Butyricicoccus
						Resample 06	1.85899	CAG-352
						Resample 06	1.73017	Christensenellaceae_R-7_group
						Resample 06	2.52097	Clostridia_UCG-014
						Resample 06	2.39015	Collinsella
						Resample 06	2.00448	Desulfovibrio
						Resample 06	2.60109	Dorea
						Resample 06	3.30817	Faecalibacterium
						Resample 06	2.36093	Family_XIII_AD3011_group
						Resample 06	2.69562	Fusicatenibacter
						Resample 06	2.42119	Intestinibacter
						Resample 06	3.57683	Lachnoclostridium
						Resample 06	3.25556	Lachnospira
						Resample 06	2.09411	Lachnospiraceae_FCS020_group
						Resample 06	2.47554	Lachnospiraceae_ND3007_group
						Resample 06	2.16231	Lachnospiraceae_UCG-004
						Resample 06	1.69879	Lactobacillus
						Resample 06	2.16982	Megamonas
						Resample 06	1.8681	Megasphaera
						Resample 06	2.99262	Monoglobus
						Resample 06	3.80749	Oscillospiraceae_UCG-002
						Resample 06	2.76251	Oscillospiraceae_UCG-005
						Resample 06	3.21834	Roseburia
						Resample 06	3.45593	UBA1819
						Resample 06	2.58204	Unclassified_Ruminococcaceae_g062
						Resample 06	4.97256	Uncultured_Oscillospiraceae_g061
						Resample 06	1.57749	Uncultured_Ruminococcaceae_g071
						Resample 06	2.72514	[Eubacterium]_hallii_group
						Resample 06	2.0423	[Eubacterium]_ruminantium_group
						Resample 06	1.87876	[Eubacterium]_siraeum_group
						Resample 06	3.71222	[Eubacterium]_ventriosum_group
						Resample 06	2.464	[Ruminococcus]_gauvreauii_group
						Resample 06	3.63988	[Ruminococcus]_torques_group
						Resample 07	8.34306	Alistipes
						Resample 07	9.65492	Butyricicoccus
						Resample 07	6.44664	Butyricimonas
						Resample 07	8.19386	Lachnoclostridium
						Resample 07	11.7425	Lachnospira
						Resample 07	8.53026	Monoglobus
						Resample 07	6.35115	Negativibacillus
						Resample 07	9.41462	Oscillospiraceae_UCG-002
						Resample 07	7.73489	UBA1819
						Resample 07	10.1867	Uncultured_Oscillospiraceae_g061
						Resample 07	9.46618	[Eubacterium]_ventriosum_group
						Resample 07	8.68109	[Ruminococcus]_torques_group
						Resample 08	3.94861	Alistipes
						Resample 08	3.44387	Barnesiella
						Resample 08	5.87126	Butyricicoccus
						Resample 08	4.37408	Clostridia_UCG-014
						Resample 08	4.94357	Collinsella
						Resample 08	4.17394	Erysipelotrichaceae_UCG-003
						Resample 08	4.60226	Faecalibacterium
						Resample 08	3.95753	Family_XIII_AD3011_group
						Resample 08	5.23183	Lachnoclostridium
						Resample 08	5.91367	Lachnospira
						Resample 08	5.04711	Lachnospiraceae_ND3007_group
						Resample 08	4.57561	Lachnospiraceae_UCG-010
						Resample 08	5.21536	Monoglobus
						Resample 08	3.60926	Negativibacillus
						Resample 08	5.95815	Oscillospiraceae_UCG-002
						Resample 08	4.9448	Roseburia
						Resample 08	4.08694	Streptococcus
						Resample 08	5.70069	UBA1819
						Resample 08	6.51336	Uncultured_Oscillospiraceae_g061
						Resample 08	6.28305	[Eubacterium]_ventriosum_group
						Resample 08	6.60904	[Ruminococcus]_torques_group
						Resample 09	9.36	Butyricicoccus
						Resample 09	5.97045	Collinsella
						Resample 09	8.05989	Faecalibacterium
						Resample 09	6.98125	Family_XIII_AD3011_group
						Resample 09	6.24525	Lachnoclostridium
						Resample 09	5.92212	Lachnospira
						Resample 09	7.8953	Monoglobus
						Resample 09	4.82795	Negativibacillus
						Resample 09	6.98423	Oscillospiraceae_UCG-002
						Resample 09	6.22693	Roseburia
						Resample 09	8.80054	UBA1819
						Resample 09	8.33467	Uncultured_Oscillospiraceae_g061
						Resample 09	10.5403	[Eubacterium]_ventriosum_group
						Resample 09	8.76325	[Ruminococcus]_torques_group
						Resample 10	3.92149	Agathobacter
						Resample 10	4.77903	Akkermansia
						Resample 10	4.73884	Alistipes
						Resample 10	3.83714	Barnesiella
						Resample 10	3.93113	Bifidobacterium
						Resample 10	7.19607	Butyricicoccus
						Resample 10	4.50757	Collinsella
						Resample 10	4.63704	Faecalibacterium
						Resample 10	4.35405	Fusicatenibacter
						Resample 10	6.74021	Lachnoclostridium
						Resample 10	6.4776	Lachnospira
						Resample 10	5.81577	Monoglobus
						Resample 10	3.5102	Negativibacillus
						Resample 10	6.29364	Oscillospiraceae_UCG-002
						Resample 10	4.19959	Roseburia
						Resample 10	4.77989	UBA1819
						Resample 10	5.82093	Uncultured_Oscillospiraceae_g061
						Resample 10	10.7201	[Eubacterium]_ventriosum_group
						Resample 10	4.22738	[Ruminococcus]_gauvreauii_group
						Resample 10	4.63858	[Ruminococcus]_torques_group
						Resample 11	3.86916	Agathobacter
						Resample 11	3.90076	Akkermansia
						Resample 11	4.25869	Alistipes
						Resample 11	6.28484	Butyricicoccus
						Resample 11	3.32072	Clostridia_UCG-014
						Resample 11	4.45254	Collinsella
						Resample 11	4.08599	Faecalibacterium
						Resample 11	3.40033	Family_XIII_AD3011_group
						Resample 11	4.72673	Lachnoclostridium
						Resample 11	5.43583	Lachnospira
						Resample 11	4.44042	Lachnospiraceae_ND3007_group
						Resample 11	3.53674	Lachnospiraceae_NK4A136_group
						Resample 11	3.16198	Lachnospiraceae_UCG-010
						Resample 11	2.99453	Lactobacillus
						Resample 11	4.39345	Monoglobus
						Resample 11	3.27826	Negativibacillus
						Resample 11	4.435	Oscillospiraceae_UCG-002
						Resample 11	4.26263	Roseburia
						Resample 11	3.90833	UBA1819
						Resample 11	3.85551	Unclassified_Ruminococcaceae_g062
						Resample 11	5.14563	Uncultured_Oscillospiraceae_g061
						Resample 11	3.07866	Uncultured_Ruminococcaceae_g071
						Resample 11	6.66238	[Eubacterium]_ventriosum_group
						Resample 11	7.96474	[Ruminococcus]_torques_group
						Resample 12	12.8214	Butyricicoccus
						Resample 12	8.06176	Collinsella
						Resample 12	9.98614	Lachnoclostridium
						Resample 12	7.7278	Lachnospira
						Resample 12	9.1668	Monoglobus
						Resample 12	8.98135	Oscillospiraceae_UCG-002
						Resample 12	10.6517	UBA1819
						Resample 12	10.4186	Uncultured_Oscillospiraceae_g061
						Resample 12	7.01605	Uncultured_Ruminococcaceae_g071
						Resample 12	10.0787	[Eubacterium]_ventriosum_group
						Resample 12	9.94596	[Ruminococcus]_torques_group
						Resample 13	6.84381	Alistipes
						Resample 13	8.20897	Butyricicoccus
						Resample 13	5.71961	Collinsella
						Resample 13	6.14874	Family_XIII_AD3011_group
						Resample 13	8.55589	Lachnoclostridium
						Resample 13	5.25064	Lachnospira
						Resample 13	5.96624	Lachnospiraceae_NK4A136_group
						Resample 13	8.30757	Monoglobus
						Resample 13	7.9911	Oscillospiraceae_UCG-002
						Resample 13	5.84044	Ruminococcus
						Resample 13	6.81227	Subdoligranulum
						Resample 13	7.8071	UBA1819
						Resample 13	6.41216	Uncultured_Oscillospiraceae_g061
						Resample 13	7.89839	[Eubacterium]_ventriosum_group
						Resample 13	7.00724	[Ruminococcus]_torques_group
						Resample 14	3.29515	Akkermansia
						Resample 14	3.90724	Alistipes
						Resample 14	3.08483	Anaerostipes
						Resample 14	6.13957	Butyricicoccus
						Resample 14	2.818	Butyricimonas
						Resample 14	2.68542	Collinsella
						Resample 14	2.85047	Desulfovibrio
						Resample 14	2.54866	Enterococcus
						Resample 14	3.2381	Escherichia.Shigella
						Resample 14	5.90374	Faecalibacterium
						Resample 14	2.6982	Family_XIII_AD3011_group
						Resample 14	2.7465	Flavonifractor
						Resample 14	3.49189	Fusicatenibacter
						Resample 14	2.87703	Intestinibacter
						Resample 14	2.37366	Klebsiella
						Resample 14	4.15723	Lachnoclostridium
						Resample 14	3.61966	Lachnospira
						Resample 14	2.57552	Lachnospiraceae_FCS020_group
						Resample 14	3.24043	Lachnospiraceae_ND3007_group
						Resample 14	2.81387	Lachnospiraceae_UCG-004
						Resample 14	3.78363	Monoglobus
						Resample 14	2.65692	Negativibacillus
						Resample 14	2.4415	Oscillibacter
						Resample 14	3.69084	Oscillospiraceae_UCG-002
						Resample 14	3.38607	Subdoligranulum
						Resample 14	3.72936	UBA1819
						Resample 14	3.86809	Uncultured_Oscillospiraceae_g061
						Resample 14	2.25391	Uncultured_Ruminococcaceae_g071
						Resample 14	6.61229	[Eubacterium]_ventriosum_group
						Resample 14	5.3722	[Ruminococcus]_torques_group
						Resample 15	16.5992	Butyricicoccus
						Resample 15	12.5935	Lachnoclostridium
						Resample 15	14.8637	Oscillospiraceae_UCG-002
						Resample 15	15.0992	UBA1819
						Resample 15	18.1406	Uncultured_Oscillospiraceae_g061
						Resample 15	15.6217	[Eubacterium]_ventriosum_group
						Resample 15	11.911	[Ruminococcus]_torques_group
						Resample 16	2.74798	Akkermansia
						Resample 16	2.9234	Alistipes
						Resample 16	5.66325	Butyricicoccus
						Resample 16	3.29842	Butyricimonas
						Resample 16	2.99706	Clostridia_UCG-014
						Resample 16	2.76574	Collinsella
						Resample 16	2.95643	Dorea
						Resample 16	3.54065	Faecalibacterium
						Resample 16	3.74789	Family_XIII_AD3011_group
						Resample 16	2.75384	Flavonifractor
						Resample 16	3.28983	Fusicatenibacter
						Resample 16	2.38656	Incertae_Sedis
						Resample 16	2.72778	Intestinibacter
						Resample 16	4.82018	Lachnoclostridium
						Resample 16	4.556	Lachnospira
						Resample 16	4.0802	Lachnospiraceae_ND3007_group
						Resample 16	2.42117	Lactobacillus
						Resample 16	3.81243	Monoglobus
						Resample 16	2.69159	Negativibacillus
						Resample 16	4.89245	Oscillospiraceae_UCG-002
						Resample 16	2.68052	Oscillospiraceae_UCG-005
						Resample 16	2.75599	Ruminococcus
						Resample 16	3.16466	UBA1819
						Resample 16	5.21449	Uncultured_Oscillospiraceae_g061
						Resample 16	3.44276	Uncultured_Ruminococcaceae_g071
						Resample 16	2.53864	[Eubacterium]_ruminantium_group
						Resample 16	2.11125	[Eubacterium]_siraeum_group
						Resample 16	6.28996	[Eubacterium]_ventriosum_group
						Resample 16	2.703	[Ruminococcus]_gnavus_group
						Resample 16	4.81185	[Ruminococcus]_torques_group
						Resample 17	6.79755	Bifidobacterium
						Resample 17	13.1398	Butyricicoccus
						Resample 17	7.16219	Butyricimonas
						Resample 17	8.82025	Lachnoclostridium
						Resample 17	8.31037	Lachnospira
						Resample 17	8.21074	Monoglobus
						Resample 17	9.97413	Oscillospiraceae_UCG-002
						Resample 17	7.10451	Roseburia
						Resample 17	9.25931	UBA1819
						Resample 17	10.2926	Uncultured_Oscillospiraceae_g061
						Resample 17	7.57472	[Eubacterium]_ventriosum_group
						Resample 17	8.16905	[Ruminococcus]_torques_group
						Resample 18	4.1741	Akkermansia
						Resample 18	11.9273	Butyricicoccus
						Resample 18	4.17941	Clostridia_UCG-014
						Resample 18	5.5978	Collinsella
						Resample 18	6.33608	Lachnoclostridium
						Resample 18	5.17184	Lachnospira
						Resample 18	6.225	Lachnospiraceae_ND3007_group
						Resample 18	5.76763	Monoglobus
						Resample 18	4.09695	Negativibacillus
						Resample 18	4.50984	Oscillospiraceae_UCG-002
						Resample 18	3.53533	Oscillospiraceae_UCG-005
						Resample 18	5.10327	Roseburia
						Resample 18	5.8598	UBA1819
						Resample 18	6.40817	Uncultured_Oscillospiraceae_g061
						Resample 18	4.33755	Uncultured_Ruminococcaceae_g071
						Resample 18	9.54978	[Eubacterium]_ventriosum_group
						Resample 18	5.35778	[Ruminococcus]_gnavus_group
						Resample 18	6.86895	[Ruminococcus]_torques_group
						Resample 19	4.18614	Agathobacter
						Resample 19	4.82424	Alistipes
						Resample 19	7.66255	Butyricicoccus
						Resample 19	3.7332	Butyricimonas
						Resample 19	4.72301	Collinsella
						Resample 19	5.17085	Faecalibacterium
						Resample 19	4.25163	Fusicatenibacter
						Resample 19	5.46169	Lachnoclostridium
						Resample 19	4.76173	Lachnospira
						Resample 19	4.33648	Lachnospiraceae_ND3007_group
						Resample 19	4.03297	Lachnospiraceae_UCG-010
						Resample 19	3.43536	Lactobacillus
						Resample 19	4.9895	Monoglobus
						Resample 19	3.85667	Negativibacillus
						Resample 19	5.44239	Oscillospiraceae_UCG-002
						Resample 19	3.28653	Oscillospiraceae_UCG-005
						Resample 19	4.32539	Streptococcus
						Resample 19	5.19415	UBA1819
						Resample 19	3.36209	Unclassified_Ruminococcaceae_g062
						Resample 19	4.57627	Uncultured_Oscillospiraceae_g061
						Resample 19	6.56668	[Eubacterium]_ventriosum_group
						Resample 19	6.6131	[Ruminococcus]_torques_group
						Resample 20	9.34434	Akkermansia
						Resample 20	12.0478	Butyricicoccus
						Resample 20	10.3263	Lachnoclostridium
						Resample 20	8.64094	Lachnospira
						Resample 20	11.4788	Monoglobus
						Resample 20	10.169	Oscillospiraceae_UCG-002
						Resample 20	9.31934	UBA1819
						Resample 20	12.356	Uncultured_Oscillospiraceae_g061
						Resample 20	12.224	[Eubacterium]_ventriosum_group
						Resample 20	9.08399	[Ruminococcus]_torques_group
						Resample 21	5.41517	Agathobacter
						Resample 21	5.10523	Alistipes
						Resample 21	7.5798	Butyricicoccus
						Resample 21	6.41524	Faecalibacterium
						Resample 21	6.50684	Lachnoclostridium
						Resample 21	5.27713	Lachnospira
						Resample 21	5.78449	Lachnospiraceae_UCG-010
						Resample 21	6.34272	Monoglobus
						Resample 21	3.90883	Negativibacillus
						Resample 21	7.99246	Oscillospiraceae_UCG-002
						Resample 21	5.06278	Streptococcus
						Resample 21	6.01872	UBA1819
						Resample 21	9.50054	Uncultured_Oscillospiraceae_g061
						Resample 21	6.33923	[Eubacterium]_ventriosum_group
						Resample 21	5.11313	[Ruminococcus]_gauvreauii_group
						Resample 21	5.16399	[Ruminococcus]_gnavus_group
						Resample 21	7.35429	[Ruminococcus]_torques_group
						Resample 22	5.44574	Agathobacter
						Resample 22	5.31373	Akkermansia
						Resample 22	5.39766	Bifidobacterium
						Resample 22	8.44455	Butyricicoccus
						Resample 22	6.26832	Collinsella
						Resample 22	8.52287	Faecalibacterium
						Resample 22	7.27169	Lachnoclostridium
						Resample 22	6.60868	Lachnospira
						Resample 22	8.27464	Monoglobus
						Resample 22	8.19428	Oscillospiraceae_UCG-002
						Resample 22	5.4871	Roseburia
						Resample 22	7.22092	UBA1819
						Resample 22	7.2377	Uncultured_Oscillospiraceae_g061
						Resample 22	9.24531	[Eubacterium]_ventriosum_group
						Resample 22	5.93052	[Ruminococcus]_torques_group
						Resample 23	4.06199	Alistipes
						Resample 23	2.8239	Barnesiella
						Resample 23	4.07744	Bifidobacterium
						Resample 23	6.67151	Butyricicoccus
						Resample 23	2.7968	Butyricimonas
						Resample 23	3.02826	Clostridia_UCG-014
						Resample 23	4.99255	Collinsella
						Resample 23	5.49095	Faecalibacterium
						Resample 23	3.19857	Family_XIII_AD3011_group
						Resample 23	3.71524	Lachnoclostridium
						Resample 23	4.74658	Lachnospira
						Resample 23	3.51594	Lachnospiraceae_ND3007_group
						Resample 23	2.73902	Lachnospiraceae_UCG-004
						Resample 23	3.63978	Monoglobus
						Resample 23	2.84858	Negativibacillus
						Resample 23	5.08784	Oscillospiraceae_UCG-002
						Resample 23	2.66967	Oscillospiraceae_UCG-005
						Resample 23	4.56663	Ruminococcus
						Resample 23	4.16823	Streptococcus
						Resample 23	5.00096	UBA1819
						Resample 23	3.54485	Unclassified_Clostridia_g019
						Resample 23	3.87845	Unclassified_Peptostreptococcaceae_g074
						Resample 23	5.5495	Uncultured_Oscillospiraceae_g061
						Resample 23	2.27433	Uncultured_Ruminococcaceae_g071
						Resample 23	4.05336	[Eubacterium]_ventriosum_group
						Resample 23	5.68741	[Ruminococcus]_torques_group
						Resample 24	6.3331	Alistipes
						Resample 24	8.66737	Butyricicoccus
						Resample 24	4.98238	Butyricimonas
						Resample 24	8.16911	Faecalibacterium
						Resample 24	6.30486	Lachnoclostridium
						Resample 24	6.84287	Lachnospira
						Resample 24	7.65113	Monoglobus
						Resample 24	5.96354	Oscillospiraceae_UCG-002
						Resample 24	5.18432	Roseburia
						Resample 24	5.8539	UBA1819
						Resample 24	5.12898	Uncultured_Coriobacteriales_Incertae_Sedis_g003
						Resample 24	8.79957	Uncultured_Oscillospiraceae_g061
						Resample 24	4.62822	[Eubacterium]_ruminantium_group
						Resample 24	8.72192	[Eubacterium]_ventriosum_group
						Resample 24	5.48256	[Ruminococcus]_gauvreauii_group
						Resample 24	6.09919	[Ruminococcus]_torques_group
						Resample 25	11.7724	Butyricicoccus
						Resample 25	10.042	Lachnoclostridium
						Resample 25	10.3358	Lachnospira
						Resample 25	11.4343	Monoglobus
						Resample 25	11.0179	Oscillospiraceae_UCG-002
						Resample 25	10.7423	UBA1819
						Resample 25	12.9594	Uncultured_Oscillospiraceae_g061
						Resample 25	15.9919	[Eubacterium]_ventriosum_group
						Resample 25	10.7093	[Ruminococcus]_torques_group
