# Supplementary material for: Gut microbiome dysbiosis across early Parkinson’s disease, REM sleep behavior disorder and their first-degree relatives
Source: Nat Commun. 2023 May 2;14:2501. doi: 10.1038/s41467-023-38248-4 (PMC10154387; doi:10.1038/s41467-023-38248-4)
Supplement: Supplementary file 20 — Source Data [file 41467_2023_38248_MOESM20_ESM.xlsx]

## Sheet: Fig.2 & Suppl Fig2c,d, Fig.8a,b
Sample_ID	PCoA1	PCoA2	Group	Group_riskPD	Group_durationRBD	sex	age
PPCST0474	-0.726135	0.150263	Control	Control	Control	M	72.58
PPCST0125	-0.673044	-0.180602	RBD	RBD_lr	RBD_5yr	M	68.32
PPCST0002	-0.662814	-0.168394	RBD	RBD_hr	RBD_5yr	M	78.02
PPCST0397	-0.6261	0.462416	RBD	RBD_lr	RBD_5yr	M	70.16
PPCST0556	-0.621305	0.0963309	RBD FDR	RBD_FDR	RBD_FDR	M	70
PPCST0184	-0.613159	0.173168	RBD FDR	RBD_FDR	RBD_FDR	F	72.39
PPCST0609	-0.560854	-0.0571795	Control	Control	Control	M	68.09
PPCST0570	-0.558155	0.468372	RBD	RBD_lr	RBD_less_5yr	F	68.48
PPCST0107	-0.555615	0.0625964	RBD FDR	RBD_FDR	RBD_FDR	F	69.46
PPCST0635	-0.552552	0.0119708	RBD	RBD_lr	RBD_5yr	F	67.51
PPCST0337	-0.549747	-0.109462	RBD FDR	RBD_FDR	RBD_FDR	M	57.58
PPCST0367	-0.538046	0.194859	RBD FDR	RBD_FDR	RBD_FDR	M	54.48
PPCST0033	-0.527982	0.0245074	Control	Control	Control	M	66.89
PPCST0223	-0.520519	-0.156765	RBD	RBD_lr	RBD_less_5yr	M	64.59
PPCST0174	-0.519426	-0.065326	Early PD	Early_PD	Early_PD	F	65.79
PPCST0215	-0.516203	-0.351426	RBD FDR	RBD_FDR	RBD_FDR	F	67.07
PPCST0595	-0.507159	-0.630115	RBD	RBD_lr	RBD_5yr	M	70.07
PPCST0634	-0.50024	-0.542335	RBD	RBD_lr	RBD_5yr	F	66.42
PPCST0140	-0.493542	-0.638744	RBD	RBD_hr	RBD_5yr	M	68.31
PPCST0522	-0.491231	0.448091	Control	Control	Control	F	75.76
PPCST0137	-0.485464	0.154822	Control	Control	Control	F	71.45
PPCST0409	-0.482176	0.0996855	RBD	RBD_lr	RBD_5yr	M	71.72
PPCST0540	-0.48182	0.456312	RBD	RBD_lr	RBD_5yr	M	76.79
PPCST0519	-0.479604	0.235268	Control	Control	Control	F	68.83
PPCST0520	-0.473853	0.40483	RBD	RBD_lr	RBD_less_5yr	F	58.44
PPCST0059	-0.473509	-0.281604	RBD	RBD_lr	RBD_5yr	M	67.02
PPCST0012	-0.47301	-0.255723	RBD	RBD_lr	RBD_5yr	F	65.42
PPCST0176	-0.472712	-0.310641	RBD FDR	RBD_FDR	RBD_FDR	M	43.84
PPCST0068	-0.469231	-0.824142	Early PD	Early_PD	Early_PD	M	63.25
PPCST0290	-0.464174	0.414706	RBD	RBD_hr	RBD_less_5yr	M	60.45
PPCST0534	-0.463606	-0.0744548	RBD FDR	RBD_FDR	RBD_FDR	F	62.14
PPCST0495	-0.458819	0.287747	Control	Control	Control	F	57.24
PPCST0468	-0.455183	0.35598	Control	Control	Control	F	66.61
PPCST0173	-0.453816	-0.0300168	Control	Control	Control	M	77.24
PPCST0057	-0.45074	0.208321	RBD FDR	RBD_FDR	RBD_FDR	M	64.58
PPCST0608	-0.449143	0.404577	RBD	RBD_lr	RBD_less_5yr	M	63.77
PPCST0401	-0.4472	0.323977	RBD FDR	RBD_FDR	RBD_FDR	F	61.32
PPCST0207	-0.439482	-0.50376	RBD	RBD_lr	RBD_5yr	F	75.94
PPCST0262	-0.437405	-0.661846	RBD FDR	RBD_FDR	RBD_FDR	F	67.36
PPCST0508	-0.430763	-0.110672	RBD	RBD_hr	RBD_less_5yr	M	64.85
PPCST0537	-0.429187	-0.477983	RBD	RBD_lr	RBD_5yr	M	68.2
PPCST0001	-0.428072	0.18563	RBD FDR	RBD_FDR	RBD_FDR	F	67.72
PPCST0036	-0.416159	0.0481241	RBD	RBD_lr	RBD_5yr	M	67.53
PPCST0597	-0.409767	0.434187	RBD	RBD_lr	RBD_less_5yr	M	67.68
PPCST0580	-0.409437	0.462748	RBD	RBD_lr	RBD_5yr	M	68.03
PPCST0134	-0.40567	0.168369	RBD	RBD_lr	RBD_5yr	M	76.95
PPCST0117	-0.403358	0.202502	RBD	RBD_lr	RBD_less_5yr	M	61.81
PPCST0599	-0.402044	0.490009	RBD	RBD_lr	RBD_less_5yr	M	74.32
PPCST0382	-0.40078	0.425385	RBD FDR	RBD_FDR	RBD_FDR	F	66.2
PPCST0131	-0.395497	-0.105878	Early PD	Early_PD	Early_PD	M	68.7
PPCST0295	-0.3904	-0.182429	RBD FDR	RBD_FDR	RBD_FDR	F	70.41
PPCST0042	-0.387934	0.398024	RBD	RBD_hr	RBD_less_5yr	M	79.79
PPCST0162	-0.380375	-0.119606	RBD	RBD_lr	RBD_5yr	F	76.34
PPCST0574	-0.378947	0.188066	Early PD	Early_PD	Early_PD	M	66.97
PPCST0013	-0.377232	-0.150966	RBD	RBD_lr	RBD_less_5yr	M	57.15
PPCST0135	-0.373958	0.317851	RBD FDR	RBD_FDR	RBD_FDR	F	64.77
PPCST0566	-0.372024	0.418578	RBD	RBD_lr	RBD_5yr	M	79.27
PPCST0136	-0.366464	-0.504214	RBD	RBD_lr	RBD_5yr	M	61.77
PPCST0054	-0.366073	0.0588427	RBD FDR	RBD_FDR	RBD_FDR	F	65.84
PPCST0505	-0.36257	0.397474	Early PD	Early_PD	Early_PD	M	74.33
PPCST0330	-0.352475	0.305989	Control	Control	Control	F	70.88
PPCST0195	-0.341283	0.17102	Early PD	Early_PD	Early_PD	M	73
PPCST0188	-0.334634	-0.118453	RBD	RBD_lr	RBD_less_5yr	F	77.42
PPCST0129	-0.333981	0.292773	RBD	RBD_lr	RBD_less_5yr	M	63.81
PPCST0492	-0.333975	-0.146665	RBD	RBD_hr	RBD_5yr	M	83.96
PPCST0554	-0.332884	-0.539262	Early PD	Early_PD	Early_PD	F	56.34
PPCST0461	-0.331715	0.326916	Control	Control	Control	M	68.02
PPCST0130	-0.327488	0.175719	RBD	RBD_lr	RBD_5yr	F	70.29
PPCST0527	-0.32549	-0.0507285	RBD	RBD_lr	RBD_5yr	M	62.61
PPCST0209	-0.317774	0.318078	Control	Control	Control	F	84.45
PPCST0412	-0.316311	-0.464105	Early PD	Early_PD	Early_PD	M	62.23
PPCST0350	-0.314411	-0.544792	RBD FDR	RBD_FDR	RBD_FDR	M	60.81
PPCST0410	-0.313045	0.4102	RBD	RBD_lr	RBD_less_5yr	F	64.9
PPCST0499	-0.311662	-0.383616	Control	Control	Control	F	88.98
PPCST0370	-0.306782	0.15612	RBD	RBD_lr	RBD_less_5yr	M	74.56
PPCST0028	-0.295316	0.213755	RBD	RBD_lr	RBD_5yr	M	62.74
PPCST0559	-0.295054	0.0248261	RBD FDR	RBD_FDR	RBD_FDR	F	67.99
PPCST0153	-0.293422	0.25204	RBD FDR	RBD_FDR	RBD_FDR	F	45.07
PPCST0019	-0.283643	-0.0441416	RBD	RBD_lr	RBD_5yr	M	70.55
PPCST0545	-0.272777	-0.254274	RBD	RBD_lr	RBD_5yr	M	75.38
PPCST0030	-0.271287	-0.605789	RBD	RBD_lr	RBD_5yr	M	62.23
PPCST0541	-0.269746	0.220829	Control	Control	Control	F	64.27
PPCST0536	-0.266642	0.338597	Control	Control	Control	M	61.56
PPCST0562	-0.266568	0.419033	RBD	RBD_lr	RBD_5yr	M	62.72
PPCST0243	-0.262294	-0.433497	Early PD	Early_PD	Early_PD	M	69.93
PPCST0557	-0.261992	0.0841771	RBD	RBD_lr	RBD_5yr	M	66.05
PPCST0073	-0.259779	-0.513131	RBD	RBD_hr	RBD_5yr	M	81.15
PPCST0244	-0.257042	0.428726	Control	Control	Control	F	69.44
PPCST0007	-0.256724	-0.18521	RBD	RBD_lr	RBD_5yr	F	67.3
PPCST0485	-0.249555	0.180109	RBD FDR	RBD_FDR	RBD_FDR	F	58.7
PPCST0348	-0.242322	-0.0783874	Early PD	Early_PD	Early_PD	M	69.21
PPCST0120	-0.24141	-0.465306	Early PD	Early_PD	Early_PD	M	84.57
PPCST0525	-0.241341	0.284336	RBD	RBD_lr	RBD_less_5yr	M	59.68
PPCST0232	-0.240936	0.255922	RBD	RBD_lr	RBD_5yr	M	62.28
PPCST0357	-0.240332	-0.309206	RBD	RBD_hr	RBD_5yr	F	66.03
PPCST0444	-0.239982	-0.123463	Control	Control	Control	M	55.75
PPCST0345	-0.233002	-0.393283	RBD FDR	RBD_FDR	RBD_FDR	F	73.76
PPCST0627	-0.230082	0.496956	Control	Control	Control	M	65.6
PPCST0294	-0.230045	0.215625	RBD	RBD_lr	RBD_less_5yr	F	71
PPCST0375	-0.229643	-0.0696318	RBD FDR	RBD_FDR	RBD_FDR	F	53.08
PPCST0417	-0.224791	-0.0575438	Control	Control	Control	M	59.22
PPCST0159	-0.222763	0.439673	Early PD	Early_PD	Early_PD	M	62.38
PPCST0071	-0.222346	-0.514691	RBD	RBD_lr	RBD_5yr	F	84.59
PPCST0555	-0.217674	-0.55042	Early PD	Early_PD	Early_PD	M	68.71
PPCST0456	-0.216667	0.198078	RBD	RBD_hr	RBD_5yr	M	85.59
PPCST0268	-0.216644	-0.281815	RBD	RBD_lr	RBD_less_5yr	M	76.5
PPCST0303	-0.213984	-0.379955	RBD	RBD_lr	RBD_less_5yr	M	68.95
PPCST0039	-0.212993	-0.227523	RBD	RBD_hr	RBD_5yr	M	71.9
PPCST0334	-0.211703	-0.11424	RBD	RBD_lr	RBD_5yr	F	56.98
PPCST0127	-0.209493	0.0218802	Early PD	Early_PD	Early_PD	M	71.77
PPCST0224	-0.208926	0.447363	RBD FDR	RBD_FDR	RBD_FDR	M	55.27
PPCST0543	-0.203951	0.48133	Control	Control	Control	M	57.36
PPCST0547	-0.201498	-0.0880731	RBD	RBD_lr	RBD_less_5yr	M	74.75
PPCST0411	-0.200127	-0.437266	RBD	RBD_lr	RBD_5yr	M	67.9
PPCST0040	-0.199884	-0.127054	RBD	RBD_hr	RBD_less_5yr	M	57.5
PPCST0074	-0.197205	0.123348	RBD FDR	RBD_FDR	RBD_FDR	F	44.1
PPCST0552	-0.196414	0.434791	RBD	RBD_hr	RBD_5yr	F	77.08
PPCST0115	-0.193718	0.387652	Control	Control	Control	M	68.08
PPCST0251	-0.192918	-0.35986	RBD	RBD_lr	RBD_5yr	F	62.36
PPCST0194	-0.188602	0.158933	RBD	RBD_hr	RBD_5yr	M	79.17
PPCST0276	-0.186762	0.09163	RBD	RBD_lr	RBD_less_5yr	M	66.82
PPCST0341	-0.185194	-0.374316	RBD	RBD_lr	RBD_5yr	M	66.11
PPCST0006	-0.182437	-0.0528464	RBD	RBD_lr	RBD_less_5yr	F	66.36
PPCST0535	-0.180348	-0.329691	Control	Control	Control	M	62.29
PPCST0476	-0.18023	-0.602464	RBD	RBD_hr	RBD_less_5yr	F	66.3
PPCST0550	-0.177312	0.0221027	RBD	RBD_lr	RBD_less_5yr	M	62.37
PPCST0022	-0.17711	0.147732	RBD	RBD_lr	RBD_5yr	M	62.04
PPCST0233	-0.175328	-0.389412	Early PD	Early_PD	Early_PD	M	70.73
PPCST0435	-0.172534	0.185566	Early PD	Early_PD	Early_PD	F	70.64
PPCST0472	-0.171529	0.186793	RBD FDR	RBD_FDR	RBD_FDR	M	72.69
PPCST0208	-0.17132	0.0443679	Control	Control	Control	F	68.25
PPCST0104	-0.165573	-0.25424	RBD	RBD_lr	RBD_less_5yr	F	61.2
PPCST0175	-0.165021	0.0859213	RBD	RBD_lr	RBD_less_5yr	F	58.95
PPCST0455	-0.164855	0.18163	RBD FDR	RBD_FDR	RBD_FDR	F	51.2
PPCST0183	-0.16424	0.0650234	RBD	RBD_hr	RBD_5yr	M	77.26
PPCST0058	-0.163605	0.142012	RBD FDR	RBD_FDR	RBD_FDR	M	60.41
PPCST0041	-0.152696	-0.384952	RBD	RBD_lr	RBD_less_5yr	M	71.68
PPCST0420	-0.152539	-0.210564	Control	Control	Control	M	73.71
PPCST0371	-0.151519	-0.112037	Early PD	Early_PD	Early_PD	M	70.51
PPCST0620	-0.150835	-0.0535863	Control	Control	Control	M	59.03
PPCST0458	-0.147796	0.40836	Control	Control	Control	F	77.16
PPCST0493	-0.144909	0.00617079	RBD FDR	RBD_FDR	RBD_FDR	F	69.87
PPCST0591	-0.14234	-0.658662	RBD	RBD_hr	RBD_less_5yr	M	74.71
PPCST0490	-0.136769	-0.0620729	RBD FDR	RBD_FDR	RBD_FDR	F	51.7
PPCST0482	-0.133512	0.442098	RBD	RBD_lr	RBD_less_5yr	M	71.15
PPCST0247	-0.133446	-0.248707	RBD	RBD_hr	RBD_5yr	F	76.39
PPCST0037	-0.13308	-0.193895	RBD FDR	RBD_FDR	RBD_FDR	M	51.08
PPCST0569	-0.12968	0.388342	RBD	RBD_lr	RBD_5yr	M	80.7
PPCST0381	-0.129232	-0.259003	Early PD	Early_PD	Early_PD	M	72.13
PPCST0293	-0.127685	-0.212946	RBD FDR	RBD_FDR	RBD_FDR	M	55.39
PPCST0459	-0.127371	0.0545798	Control	Control	Control	M	71.67
PPCST0465	-0.125948	0.144381	RBD FDR	RBD_FDR	RBD_FDR	F	46.12
PPCST0053	-0.124728	-0.111526	RBD	RBD_lr	RBD_5yr	M	73.7
PPCST0278	-0.123719	-0.214362	RBD	RBD_lr	RBD_5yr	M	59.69
PPCST0075	-0.123661	0.189405	RBD FDR	RBD_FDR	RBD_FDR	M	68.98
PPCST0423	-0.122004	0.247322	RBD	RBD_lr	RBD_5yr	M	52.44
PPCST0161	-0.121627	0.100859	RBD FDR	RBD_FDR	RBD_FDR	M	67.55
PPCST0260	-0.120792	-0.331699	RBD FDR	RBD_FDR	RBD_FDR	F	58.12
PPCST0473	-0.117222	-0.310469	RBD	RBD_lr	RBD_5yr	M	82.57
PPCST0443	-0.117106	0.390829	RBD FDR	RBD_FDR	RBD_FDR	M	42.01
PPCST0003	-0.116183	-0.358747	RBD	RBD_lr	RBD_5yr	M	66.47
PPCST0378	-0.112083	-0.00969993	RBD FDR	RBD_FDR	RBD_FDR	F	50.27
PPCST0572	-0.110232	-0.273777	RBD	RBD_lr	RBD_5yr	M	76
PPCST0590	-0.105563	0.0462725	RBD	RBD_lr	RBD_5yr	M	60.77
PPCST0621	-0.102648	-0.04779	Control	Control	Control	M	62.01
PPCST0291	-0.101713	-0.417357	RBD	RBD_hr	RBD_5yr	F	81.38
PPCST0181	-0.101228	0.267296	RBD	RBD_lr	RBD_less_5yr	M	66.89
PPCST0450	-0.0978981	0.013443	RBD	RBD_lr	RBD_5yr	F	62.81
PPCST0029	-0.0927884	-0.189941	RBD	RBD_lr	RBD_5yr	M	61.63
PPCST0225	-0.0881707	0.023223	RBD	RBD_lr	RBD_5yr	M	70.53
PPCST0528	-0.0803995	0.451405	Control	Control	Control	M	56.92
PPCST0182	-0.0772365	0.310248	Control	Control	Control	F	73.11
PPCST0163	-0.0724514	-0.444744	RBD	RBD_lr	RBD_5yr	M	59.59
PPCST0507	-0.0722853	-0.0646076	RBD	RBD_lr	RBD_less_5yr	F	60.27
PPCST0178	-0.0696011	0.280095	Control	Control	Control	F	70.39
PPCST0453	-0.0681086	0.236257	Early PD	Early_PD	Early_PD	M	67.33
PPCST0193	-0.0666746	-0.02068	Control	Control	Control	F	69.6
PPCST0361	-0.0651507	-0.115229	Early PD	Early_PD	Early_PD	M	66.37
PPCST0056	-0.0637787	-0.0290056	Control	Control	Control	F	76.51
PPCST0422	-0.0632746	0.31433	RBD FDR	RBD_FDR	RBD_FDR	M	74.63
PPCST0157	-0.0622477	0.206225	Control	Control	Control	M	56.39
PPCST0270	-0.0596167	0.0397369	Early PD	Early_PD	Early_PD	M	68.56
PPCST0076	-0.0592034	-0.191402	RBD FDR	RBD_FDR	RBD_FDR	M	61.05
PPCST0253	-0.059018	0.163104	Control	Control	Control	M	77.11
PPCST0542	-0.0581042	0.409761	Control	Control	Control	M	69.23
PPCST0089	-0.0575071	0.383204	RBD	RBD_lr	RBD_less_5yr	M	59.1
PPCST0038	-0.0572904	-0.594566	Control	Control	Control	M	68.18
PPCST0437	-0.0567388	-0.257828	RBD	RBD_lr	RBD_less_5yr	F	54.42
PPCST0202	-0.0523119	-0.314188	RBD FDR	RBD_FDR	RBD_FDR	M	48.56
PPCST0031	-0.0478	-0.0601674	RBD	RBD_hr	RBD_5yr	M	59.77
PPCST0607	-0.0477069	0.182024	RBD	RBD_lr	RBD_less_5yr	M	73.89
PPCST0603	-0.0449562	0.111295	RBD	RBD_hr	RBD_5yr	F	75.27
PPCST0083	-0.0430486	-0.43755	RBD	RBD_lr	RBD_5yr	M	64.91
PPCST0045	-0.0404473	-0.214023	RBD	RBD_lr	RBD_5yr	F	79.25
PPCST0514	-0.039621	0.0785919	RBD FDR	RBD_FDR	RBD_FDR	F	49.13
PPCST0329	-0.036543	-0.432052	RBD	RBD_hr	RBD_5yr	M	89.44
PPCST0512	-0.0353182	-0.00746332	Control	Control	Control	F	75.04
PPCST0049	-0.0346069	0.0399539	RBD FDR	RBD_FDR	RBD_FDR	M	65.99
PPCST0166	-0.0329197	0.108883	RBD FDR	RBD_FDR	RBD_FDR	M	53.24
PPCST0376	-0.0323159	-0.217005	RBD FDR	RBD_FDR	RBD_FDR	F	55.04
PPCST0146	-0.0284937	0.427293	RBD FDR	RBD_FDR	RBD_FDR	F	47.65
PPCST0048	-0.0270194	0.199516	RBD	RBD_lr	RBD_5yr	M	67.7
PPCST0601	-0.0250615	0.168219	RBD	RBD_lr	RBD_5yr	M	52.66
PPCST0305	-0.0211673	-0.297409	RBD FDR	RBD_FDR	RBD_FDR	M	68.07
PPCST0155	-0.018501	0.442801	RBD FDR	RBD_FDR	RBD_FDR	M	51.55
PPCST0309	-0.0184621	-0.271453	Early PD	Early_PD	Early_PD	M	63.41
PPCST0436	-0.0126917	-0.271711	RBD FDR	RBD_FDR	RBD_FDR	F	60.03
PPCST0360	-0.0124482	-0.200009	RBD	RBD_lr	RBD_5yr	M	68.32
PPCST0610	-0.00344086	-0.0238539	RBD	RBD_lr	RBD_5yr	M	57.99
PPCST0564	-0.00256665	0.380765	Control	Control	Control	M	59.6
PPCST0055	-0.00179461	-0.403873	RBD	RBD_hr	RBD_5yr	M	76.87
PPCST0047	-0.000653985	-0.293223	RBD	RBD_hr	RBD_less_5yr	M	60.51
PPCST0636	2.36577e-05	-0.134392	RBD FDR	RBD_FDR	RBD_FDR	F	61.6
PPCST0286	0.00264691	-0.220284	RBD	RBD_lr	RBD_5yr	M	81.66
PPCST0511	0.00429032	0.269797	RBD	RBD_lr	RBD_5yr	F	73.56
PPCST0494	0.00445428	-0.181735	Early PD	Early_PD	Early_PD	M	68.56
PPCST0314	0.00824956	-0.320156	RBD	RBD_hr	RBD_5yr	M	69.44
PPCST0142	0.00851328	-0.0159117	Control	Control	Control	F	67.81
PPCST0510	0.0112118	0.310657	RBD	RBD_lr	RBD_less_5yr	F	54.9
PPCST0429	0.0124055	-0.269887	Control	Control	Control	F	65.91
PPCST0009	0.0139752	-0.474403	RBD	RBD_lr	RBD_5yr	F	60.15
PPCST0548	0.0155428	0.311887	Control	Control	Control	M	72.21
PPCST0252	0.0208937	-0.352156	Control	Control	Control	F	62.07
PPCST0451	0.0218794	-0.254874	Control	Control	Control	M	64.35
PPCST0160	0.0287782	0.133938	RBD FDR	RBD_FDR	RBD_FDR	F	62.82
PPCST0213	0.02915	0.0738503	RBD	RBD_lr	RBD_less_5yr	M	75.86
PPCST0497	0.0302026	-1.2195e-05	Early PD	Early_PD	Early_PD	M	68.46
PPCST0633	0.0351353	0.373664	Control	Control	Control	M	58.67
PPCST0035	0.0422075	0.157522	RBD	RBD_lr	RBD_5yr	M	71.98
PPCST0391	0.0454746	0.147954	RBD FDR	RBD_FDR	RBD_FDR	F	53.66
PPCST0187	0.0455957	0.0046251	RBD FDR	RBD_FDR	RBD_FDR	F	40.42
PPCST0150	0.0459654	0.386465	RBD	RBD_lr	RBD_less_5yr	M	61.34
PPCST0480	0.0470154	0.461101	RBD FDR	RBD_FDR	RBD_FDR	M	47.96
PPCST0121	0.0473597	-0.0430908	RBD FDR	RBD_FDR	RBD_FDR	M	54.93
PPCST0526	0.0473652	-0.122605	RBD	RBD_lr	RBD_5yr	F	71.29
PPCST0147	0.0482829	0.433856	Control	Control	Control	M	59.98
PPCST0277	0.0508976	-0.12077	RBD FDR	RBD_FDR	RBD_FDR	M	58.19
PPCST0317	0.0529999	-0.255471	Early PD	Early_PD	Early_PD	M	63.57
PPCST0396	0.0538919	0.0399683	Control	Control	Control	M	72.09
PPCST0236	0.0576791	-0.126003	Control	Control	Control	M	59.51
PPCST0128	0.0592949	0.238935	RBD FDR	RBD_FDR	RBD_FDR	M	60.35
PPCST0066	0.0612244	-0.187665	RBD	RBD_hr	RBD_5yr	F	62.12
PPCST0323	0.0623955	0.162188	RBD FDR	RBD_FDR	RBD_FDR	M	56.22
PPCST0518	0.065369	0.204538	Control	Control	Control	M	58.47
PPCST0501	0.0675733	0.172713	RBD FDR	RBD_FDR	RBD_FDR	F	42.42
PPCST0113	0.0705576	0.327078	RBD	RBD_lr	RBD_less_5yr	M	64.54
PPCST0553	0.0711978	-0.0367278	Control	Control	Control	F	73.25
PPCST0428	0.0738418	0.146541	RBD FDR	RBD_FDR	RBD_FDR	F	45.9
PPCST0365	0.0740049	-0.243212	RBD FDR	RBD_FDR	RBD_FDR	M	49.66
PPCST0426	0.0766504	0.410166	Control	Control	Control	M	60.31
PPCST0449	0.0766592	0.377603	RBD FDR	RBD_FDR	RBD_FDR	M	42.42
PPCST0612	0.0781831	0.360941	RBD	RBD_lr	RBD_5yr	M	61.96
PPCST0261	0.0806063	-0.328185	RBD	RBD_lr	RBD_less_5yr	F	74.16
PPCST0628	0.0825555	0.385228	Early PD	Early_PD	Early_PD	M	68.75
PPCST0219	0.0828101	-0.199431	RBD FDR	RBD_FDR	RBD_FDR	F	56.98
PPCST0324	0.0953503	-0.449272	RBD FDR	RBD_FDR	RBD_FDR	M	70.19
PPCST0488	0.0985443	-0.225315	RBD FDR	RBD_FDR	RBD_FDR	F	67.52
PPCST0258	0.102675	-0.175005	RBD	RBD_lr	RBD_less_5yr	F	75.03
PPCST0353	0.103363	-0.0577494	RBD FDR	RBD_FDR	RBD_FDR	F	57.6
PPCST0469	0.104868	0.117251	Control	Control	Control	F	67.16
PPCST0180	0.10499	0.419792	RBD FDR	RBD_FDR	RBD_FDR	M	57.06
PPCST0383	0.107771	-0.120928	Early PD	Early_PD	Early_PD	M	63.35
PPCST0032	0.111803	-0.0726245	Control	Control	Control	M	80.59
PPCST0327	0.116254	-0.196115	RBD	RBD_lr	RBD_less_5yr	M	69.54
PPCST0081	0.116367	0.327864	Control	Control	Control	F	67.18
PPCST0093	0.116512	-0.120104	Control	Control	Control	F	65.65
PPCST0011	0.118379	-0.172708	RBD FDR	RBD_FDR	RBD_FDR	M	60.1
PPCST0020	0.118735	0.00240619	RBD	RBD_lr	RBD_5yr	M	69.73
PPCST0322	0.119	-0.209761	RBD	RBD_lr	RBD_5yr	M	62.74
PPCST0377	0.120634	-0.146045	RBD FDR	RBD_FDR	RBD_FDR	M	43.15
PPCST0217	0.124563	0.0850105	RBD	RBD_lr	RBD_5yr	F	72.42
PPCST0119	0.125804	0.101494	Control	Control	Control	M	68.24
PPCST0301	0.126834	-0.369843	Early PD	Early_PD	Early_PD	M	67.4
PPCST0139	0.12919	-0.251869	Control	Control	Control	F	69.35
PPCST0602	0.131453	0.00618411	RBD	RBD_lr	RBD_5yr	F	50.45
PPCST0531	0.134178	0.2838	RBD	RBD_lr	RBD_5yr	M	73.24
PPCST0154	0.136	0.143094	Control	Control	Control	F	73.99
PPCST0133	0.137802	0.231709	Control	Control	Control	M	67.16
PPCST0110	0.139008	0.162354	RBD	RBD_lr	RBD_less_5yr	F	58.68
PPCST0280	0.139161	-0.131058	RBD FDR	RBD_FDR	RBD_FDR	M	44
PPCST0017	0.140893	-0.0458367	RBD	RBD_lr	RBD_5yr	M	67.44
PPCST0025	0.142636	-0.254489	RBD	RBD_hr	RBD_5yr	M	68.14
PPCST0424	0.142692	0.359161	RBD FDR	RBD_FDR	RBD_FDR	F	59.29
PPCST0551	0.143788	-0.291813	Early PD	Early_PD	Early_PD	F	68.95
PPCST0419	0.144048	0.0506336	Early PD	Early_PD	Early_PD	M	57.85
PPCST0310	0.150695	-0.187286	RBD	RBD_lr	RBD_less_5yr	M	71.74
PPCST0116	0.152466	-0.0904131	RBD FDR	RBD_FDR	RBD_FDR	M	60.54
PPCST0108	0.152887	-0.224922	RBD FDR	RBD_FDR	RBD_FDR	F	81.68
PPCST0593	0.155195	0.336695	RBD	RBD_lr	RBD_5yr	M	67.23
PPCST0222	0.156662	-0.0330781	RBD FDR	RBD_FDR	RBD_FDR	M	54.35
PPCST0549	0.160285	0.346693	RBD	RBD_lr	RBD_5yr	M	67.68
PPCST0185	0.160482	0.276861	RBD FDR	RBD_FDR	RBD_FDR	F	59.38
PPCST0489	0.162168	-0.236287	Control	Control	Control	F	70.38
PPCST0328	0.168127	-0.448884	Control	Control	Control	M	55.89
PPCST0342	0.16956	-0.0591453	RBD	RBD_lr	RBD_5yr	M	64.4
PPCST0269	0.170898	-0.307519	RBD FDR	RBD_FDR	RBD_FDR	M	62.43
PPCST0241	0.171927	0.244104	Control	Control	Control	M	61.63
PPCST0179	0.172945	0.106572	RBD	RBD_lr	RBD_5yr	M	64.36
PPCST0078	0.172979	-0.303845	RBD FDR	RBD_FDR	RBD_FDR	M	44.42
PPCST0442	0.178662	0.298832	RBD	RBD_lr	RBD_less_5yr	M	66.18
PPCST0273	0.182418	-0.0131905	RBD FDR	RBD_FDR	RBD_FDR	F	54.81
PPCST0483	0.185719	-0.178628	RBD FDR	RBD_FDR	RBD_FDR	F	64.44
PPCST0366	0.187366	-0.166027	RBD	RBD_lr	RBD_less_5yr	M	72.87
PPCST0274	0.190806	-0.240674	RBD FDR	RBD_FDR	RBD_FDR	F	58.91
PPCST0200	0.192015	0.234347	Control	Control	Control	M	63.56
PPCST0622	0.194263	0.359476	RBD	RBD_lr	RBD_less_5yr	M	60.47
PPCST0240	0.197629	0.152861	Control	Control	Control	M	80.8
PPCST0604	0.198102	0.141534	RBD	RBD_lr	RBD_less_5yr	M	57.75
PPCST0454	0.201231	0.104641	RBD FDR	RBD_FDR	RBD_FDR	M	63.13
PPCST0587	0.205003	0.0257449	Control	Control	Control	M	65.43
PPCST0172	0.205951	-0.119123	RBD FDR	RBD_FDR	RBD_FDR	M	87.08
PPCST0096	0.20643	0.15376	RBD	RBD_lr	RBD_5yr	M	56.13
PPCST0156	0.208251	0.281969	RBD FDR	RBD_FDR	RBD_FDR	M	56.84
PPCST0097	0.214326	-0.159583	RBD	RBD_hr	RBD_5yr	M	79.05
PPCST0158	0.214869	-0.022196	Control	Control	Control	M	54.09
PPCST0004	0.218918	-0.310872	RBD	RBD_lr	RBD_5yr	F	62.17
PPCST0306	0.219465	-0.0164802	Control	Control	Control	M	61.78
PPCST0408	0.221809	0.197111	Control	Control	Control	M	64.19
PPCST0298	0.224434	-0.120863	RBD	RBD_lr	RBD_5yr	F	61.42
PPCST0447	0.226672	-0.000328532	RBD	RBD_hr	RBD_5yr	M	72.03
PPCST0441	0.230961	0.201813	Early PD	Early_PD	Early_PD	M	68.08
PPCST0478	0.238509	0.220507	RBD	RBD_hr	RBD_less_5yr	M	62.84
PPCST0288	0.241509	-0.409913	Control	Control	Control	M	74.81
PPCST0271	0.241979	0.0674239	Control	Control	Control	F	62.69
PPCST0263	0.242223	-0.0885163	RBD FDR	RBD_FDR	RBD_FDR	M	71.08
PPCST0248	0.243296	0.023046	Early PD	Early_PD	Early_PD	M	67
PPCST0145	0.245445	0.0557231	Control	Control	Control	M	61.46
PPCST0335	0.247938	-0.201291	RBD	RBD_lr	RBD_5yr	M	66.97
PPCST0023	0.248968	-0.344408	RBD	RBD_lr	RBD_5yr	M	77.67
PPCST0626	0.250217	0.051007	RBD	RBD_lr	RBD_less_5yr	M	67.98
PPCST0318	0.250844	0.243305	Control	Control	Control	M	68.64
PPCST0576	0.251543	0.282853	Control	Control	Control	M	60.89
PPCST0281	0.251581	-0.188231	RBD FDR	RBD_FDR	RBD_FDR	F	48.79
PPCST0221	0.251723	-0.127392	Control	Control	Control	M	66.87
PPCST0235	0.252332	-0.229763	Control	Control	Control	M	56.4
PPCST0094	0.254141	0.0744002	Control	Control	Control	M	69.67
PPCST0177	0.254397	0.057651	Control	Control	Control	M	77.34
PPCST0289	0.255222	0.0241107	RBD FDR	RBD_FDR	RBD_FDR	M	54.75
PPCST0402	0.255439	-0.0971632	Control	Control	Control	M	58.82
PPCST0257	0.257443	-0.192926	RBD FDR	RBD_FDR	RBD_FDR	M	40.3
PPCST0581	0.261239	-0.299421	Control	Control	Control	F	63.27
PPCST0339	0.264135	-0.21176	RBD FDR	RBD_FDR	RBD_FDR	F	47.12
PPCST0319	0.264648	-0.142226	RBD	RBD_lr	RBD_5yr	F	70.19
PPCST0072	0.26734	0.0773754	RBD FDR	RBD_FDR	RBD_FDR	F	56.67
PPCST0046	0.268368	-0.0656104	RBD FDR	RBD_FDR	RBD_FDR	M	69.55
PPCST0005	0.269192	-0.0576992	RBD FDR	RBD_FDR	RBD_FDR	M	62.64
PPCST0632	0.269344	0.204848	Control	Control	Control	F	70.52
PPCST0346	0.277154	-0.352172	RBD FDR	RBD_FDR	RBD_FDR	M	60.9
PPCST0565	0.278207	0.168453	Control	Control	Control	M	61.44
PPCST0051	0.278525	-0.107255	Control	Control	Control	F	75.03
PPCST0503	0.278702	0.0251195	Control	Control	Control	F	70.18
PPCST0304	0.282414	-0.226519	RBD	RBD_lr	RBD_less_5yr	M	68.05
PPCST0351	0.283629	0.163031	Control	Control	Control	F	73.78
PPCST0026	0.285219	0.113423	RBD	RBD_lr	RBD_5yr	M	69.79
PPCST0331	0.285686	-0.216401	RBD FDR	RBD_FDR	RBD_FDR	F	62.68
PPCST0517	0.287893	0.0736967	RBD FDR	RBD_FDR	RBD_FDR	M	60.64
PPCST0407	0.289504	0.179763	RBD FDR	RBD_FDR	RBD_FDR	F	54.95
PPCST0613	0.290765	0.147236	RBD FDR	RBD_FDR	RBD_FDR	F	44.53
PPCST0152	0.291801	-0.0229293	Control	Control	Control	F	70.17
PPCST0256	0.295825	-0.201129	RBD FDR	RBD_FDR	RBD_FDR	F	58.6
PPCST0321	0.296533	-0.224329	RBD FDR	RBD_FDR	RBD_FDR	M	47.98
PPCST0010	0.298678	-0.193362	RBD	RBD_lr	RBD_5yr	F	87.64
PPCST0008	0.299327	0.00158331	RBD	RBD_lr	RBD_5yr	M	67.08
PPCST0204	0.299866	0.194956	Control	Control	Control	F	66.32
PPCST0151	0.30114	0.200898	RBD	RBD_lr	RBD_5yr	M	57.99
PPCST0477	0.303384	-0.0747168	Early PD	Early_PD	Early_PD	M	63.99
PPCST0238	0.306692	-0.116765	RBD	RBD_lr	RBD_5yr	M	61.49
PPCST0589	0.30873	0.120405	RBD	RBD_lr	RBD_less_5yr	F	68.19
PPCST0265	0.309838	-0.202002	RBD FDR	RBD_FDR	RBD_FDR	M	60.67
PPCST0393	0.310286	-0.0446066	Control	Control	Control	M	57.61
PPCST0340	0.312657	0.082179	RBD FDR	RBD_FDR	RBD_FDR	M	70.09
PPCST0524	0.313436	0.0322842	RBD FDR	RBD_FDR	RBD_FDR	F	52.76
PPCST0077	0.313688	-0.0112972	RBD	RBD_hr	RBD_5yr	M	82.71
PPCST0523	0.315569	0.118854	Control	Control	Control	M	67.65
PPCST0211	0.317914	0.138986	RBD FDR	RBD_FDR	RBD_FDR	M	46.81
PPCST0533	0.318109	-0.00618092	Control	Control	Control	M	63.69
PPCST0214	0.318244	0.161066	RBD FDR	RBD_FDR	RBD_FDR	F	56.02
PPCST0237	0.319647	-0.150227	RBD FDR	RBD_FDR	RBD_FDR	M	41.15
PPCST0307	0.320381	0.0415939	RBD FDR	RBD_FDR	RBD_FDR	M	62.55
PPCST0065	0.320965	0.0660475	RBD FDR	RBD_FDR	RBD_FDR	F	64.4
PPCST0615	0.323363	-0.12477	Control	Control	Control	M	63.96
PPCST0471	0.327033	-0.0563748	RBD	RBD_lr	RBD_5yr	M	66.93
PPCST0463	0.328615	0.0799285	RBD FDR	RBD_FDR	RBD_FDR	M	45.08
PPCST0249	0.330259	0.103941	Control	Control	Control	M	58.73
PPCST0167	0.330292	0.222106	RBD	RBD_hr	RBD_5yr	M	66.48
PPCST0467	0.334232	0.13514	Control	Control	Control	M	69.11
PPCST0091	0.340539	0.0198274	RBD	RBD_lr	RBD_less_5yr	M	71.84
PPCST0506	0.343403	0.215322	RBD FDR	RBD_FDR	RBD_FDR	F	40.25
PPCST0466	0.345197	0.199269	RBD FDR	RBD_FDR	RBD_FDR	F	54.06
PPCST0148	0.350444	-0.152186	RBD	RBD_lr	RBD_less_5yr	M	64.05
PPCST0343	0.353947	-0.11673	RBD FDR	RBD_FDR	RBD_FDR	F	51.18
PPCST0500	0.354234	-0.0482747	Early PD	Early_PD	Early_PD	M	61.25
PPCST0618	0.35516	0.0653403	Control	Control	Control	M	59.84
PPCST0024	0.355984	0.0719329	RBD	RBD_lr	RBD_5yr	M	78.88
PPCST0486	0.356516	0.150341	RBD FDR	RBD_FDR	RBD_FDR	F	72.25
PPCST0479	0.35796	0.0719399	RBD	RBD_hr	RBD_5yr	F	71.38
PPCST0021	0.360026	-0.152655	Control	Control	Control	M	84.69
PPCST0405	0.360402	-0.000139449	RBD	RBD_lr	RBD_5yr	M	62.5
PPCST0272	0.366298	-0.0469863	Control	Control	Control	M	61.91
PPCST0169	0.37139	0.103693	Control	Control	Control	F	71.42
PPCST0573	0.371427	0.0180635	RBD	RBD_lr	RBD_5yr	M	80.32
PPCST0299	0.371777	-0.193606	RBD FDR	RBD_FDR	RBD_FDR	F	56.55
PPCST0579	0.375288	0.180641	Control	Control	Control	M	57.88
PPCST0521	0.377296	-0.0508867	RBD FDR	RBD_FDR	RBD_FDR	M	59.94
PPCST0192	0.377347	0.189274	RBD FDR	RBD_FDR	RBD_FDR	F	54.68
PPCST0102	0.382443	0.0399698	Control	Control	Control	F	82.87
PPCST0563	0.385974	0.22173	RBD	RBD_lr	RBD_5yr	M	71.28
PPCST0605	0.387133	0.14254	Control	Control	Control	M	68
PPCST0624	0.390832	0.0430909	Control	Control	Control	M	60.39
PPCST0016	0.392381	-0.0278334	RBD	RBD_lr	RBD_less_5yr	M	69.13
PPCST0344	0.394424	0.00312405	RBD	RBD_lr	RBD_less_5yr	M	71.64
PPCST0052	0.395278	0.0890721	RBD FDR	RBD_FDR	RBD_FDR	F	72.27
PPCST0014	0.395442	0.00876628	Control	Control	Control	F	70.24
PPCST0567	0.396634	0.140977	RBD FDR	RBD_FDR	RBD_FDR	M	44.93
PPCST0413	0.396783	-0.0402327	Early PD	Early_PD	Early_PD	M	62.62
PPCST0475	0.396877	0.133626	RBD FDR	RBD_FDR	RBD_FDR	M	47.62
PPCST0034	0.401067	0.0906418	RBD FDR	RBD_FDR	RBD_FDR	M	58.51
PPCST0363	0.401213	0.00792142	Control	Control	Control	M	68.46
PPCST0255	0.403429	-0.0707649	RBD FDR	RBD_FDR	RBD_FDR	M	60.35
PPCST0297	0.404275	-0.180763	RBD FDR	RBD_FDR	RBD_FDR	F	65.25
PPCST0368	0.40475	0.0305263	RBD	RBD_lr	RBD_5yr	M	63.15
PPCST0561	0.408005	0.0175162	RBD FDR	RBD_FDR	RBD_FDR	F	71.76
PPCST0229	0.409644	-0.126797	RBD	RBD_lr	RBD_less_5yr	M	74.13
PPCST0430	0.409769	0.136733	Control	Control	Control	M	69.94
PPCST0414	0.412156	-0.0168282	RBD FDR	RBD_FDR	RBD_FDR	F	51.64
PPCST0544	0.412713	0.15354	Control	Control	Control	M	71.52
PPCST0516	0.413556	-0.111733	RBD	RBD_lr	RBD_5yr	F	81.24
PPCST0100	0.416102	0.0273877	Control	Control	Control	M	63.59
PPCST0349	0.416188	0.068266	RBD FDR	RBD_FDR	RBD_FDR	M	55.69
PPCST0313	0.421452	0.0271624	RBD FDR	RBD_FDR	RBD_FDR	M	58.9
PPCST0355	0.433857	0.160254	RBD FDR	RBD_FDR	RBD_FDR	F	62
PPCST0606	0.435011	0.0225386	RBD	RBD_lr	RBD_5yr	M	76.15
PPCST0312	0.435838	-0.00376035	RBD FDR	RBD_FDR	RBD_FDR	F	71.43
PPCST0292	0.438977	-0.0516651	RBD	RBD_lr	RBD_5yr	M	79.25
PPCST0509	0.44267	0.0799344	RBD FDR	RBD_FDR	RBD_FDR	F	48.96
PPCST0123	0.446463	-0.138601	Control	Control	Control	F	73.94
PPCST0352	0.451259	-0.0191819	RBD	RBD_lr	RBD_5yr	M	57.72
PPCST0171	0.453141	0.0611335	Control	Control	Control	M	70.84
PPCST0080	0.45623	-0.163075	Early PD	Early_PD	Early_PD	F	82.54
PPCST0302	0.45656	-0.067786	RBD FDR	RBD_FDR	RBD_FDR	M	62.49
PPCST0614	0.502082	0.0686898	Control	Control	Control	M	65.86

## Sheet: Fig.3a
Microbe	Group	Mean_Difference	Lower	Upper
[Eubacterium]_coprostanoligenes_group	Early PD	0.688019	0.120193	1.25585
[Eubacterium]_coprostanoligenes_group	RBD	0.372191	0.019389	0.724993
[Eubacterium]_coprostanoligenes_group	RBD-FDR	-0.30068	-0.718754	0.117395
[Eubacterium]_ventriosum_group	Early PD	-0.785217	-1.38088	-0.18955
[Eubacterium]_ventriosum_group	RBD	-0.846231	-1.23598	-0.456478
[Eubacterium]_ventriosum_group	RBD-FDR	-0.413216	-0.833114	0.00668139
Agathobacter	Early PD	-0.708237	-1.56407	0.147592
Agathobacter	RBD	-0.629513	-1.16728	-0.0917468
Agathobacter	RBD-FDR	0.0967991	-0.460593	0.654191
Akkermansia	Early PD	0.98891	0.326056	1.65176
Akkermansia	RBD	0.577949	0.260499	0.895398
Akkermansia	RBD-FDR	0.103889	-0.20111	0.408888
Butyricicoccus	Early PD	-1.21795	-1.78123	-0.654668
Butyricicoccus	RBD	-0.938894	-1.30826	-0.569532
Butyricicoccus	RBD-FDR	-0.181428	-0.581707	0.218851
Christensenellaceae_R-7_group	Early PD	1.33162	0.657212	2.00602
Christensenellaceae_R-7_group	RBD	0.411609	0.0212676	0.80195
Christensenellaceae_R-7_group	RBD-FDR	-0.0902725	-0.445378	0.264833
Clostridia_UCG-014	Early PD	1.29733	0.558779	2.03588
Clostridia_UCG-014	RBD	0.58467	0.194962	0.974377
Clostridia_UCG-014	RBD-FDR	0.127431	-0.229737	0.484599
Colidextribacter	Early PD	-0.161229	-0.555917	0.233459
Colidextribacter	RBD	0.174411	-0.0840518	0.432874
Colidextribacter	RBD-FDR	-0.272896	-0.51185	-0.0339415
Collinsella	Early PD	0.744325	0.146421	1.34223
Collinsella	RBD	0.783174	0.426205	1.14014
Collinsella	RBD-FDR	0.492185	0.135995	0.848374
Desulfovibrio	Early PD	0.473253	-0.00198413	0.94849
Desulfovibrio	RBD	0.317157	0.0485109	0.585803
Desulfovibrio	RBD-FDR	-0.19329	-0.441626	0.0550453
Eubacterium	Early PD	0.236991	-0.283451	0.757433
Eubacterium	RBD	0.401222	0.128262	0.674182
Eubacterium	RBD-FDR	-0.0727613	-0.309986	0.164463
Faecalibacterium	Early PD	-1.05263	-1.79929	-0.305963
Faecalibacterium	RBD	-0.953125	-1.37522	-0.531029
Faecalibacterium	RBD-FDR	-0.0228492	-0.430042	0.384344
Family_XIII_AD3011_group	Early PD	0.53233	0.113396	0.951265
Family_XIII_AD3011_group	RBD	0.503488	0.263845	0.74313
Family_XIII_AD3011_group	RBD-FDR	-0.209731	-0.422346	0.00288357
Fusicatenibacter	Early PD	-1.01082	-1.6907	-0.330945
Fusicatenibacter	RBD	-0.443567	-0.88371	-0.00342351
Fusicatenibacter	RBD-FDR	0.0466331	-0.401896	0.495162
Incertae_Sedis	Early PD	0.612931	0.0715631	1.1543
Incertae_Sedis	RBD	0.448401	0.0845915	0.81221
Incertae_Sedis	RBD-FDR	-0.180501	-0.528796	0.167795
Lachnospira	Early PD	-0.86726	-1.50303	-0.231495
Lachnospira	RBD	-0.838483	-1.24469	-0.432273
Lachnospira	RBD-FDR	-0.12465	-0.57356	0.32426
Lachnospiraceae_ND3007_group	Early PD	-1.2356	-1.82957	-0.641633
Lachnospiraceae_ND3007_group	RBD	-0.631496	-1.02353	-0.239466
Lachnospiraceae_ND3007_group	RBD-FDR	0.279229	-0.126599	0.685058
Monoglobus	Early PD	-0.557006	-1.1024	-0.0116107
Monoglobus	RBD	-0.676272	-1.01567	-0.336875
Monoglobus	RBD-FDR	0.0286347	-0.369128	0.426397
NK4A214_group	Early PD	0.461848	-0.0231953	0.94689
NK4A214_group	RBD	0.223244	-0.0900462	0.536535
NK4A214_group	RBD-FDR	-0.226685	-0.524246	0.0708756
Oscillospiraceae_UCG-002	Early PD	0.948394	0.386521	1.51027
Oscillospiraceae_UCG-002	RBD	0.640508	0.268148	1.01287
Oscillospiraceae_UCG-002	RBD-FDR	-0.0754075	-0.445204	0.294389
Oscillospiraceae_UCG-005	Early PD	0.950688	0.324751	1.57663
Oscillospiraceae_UCG-005	RBD	0.578534	0.24629	0.910778
Oscillospiraceae_UCG-005	RBD-FDR	-0.11299	-0.421655	0.195676
Roseburia	Early PD	-1.34454	-2.13787	-0.551211
Roseburia	RBD	-0.64266	-1.15253	-0.132794
Roseburia	RBD-FDR	-0.0665848	-0.57613	0.44296
UBA1819	Early PD	0.85865	0.295527	1.42177
UBA1819	RBD	0.681882	0.396434	0.96733
UBA1819	RBD-FDR	0.142488	-0.111463	0.396439
Unclassified_Lachnospiraceae_g024	Early PD	-0.824814	-1.31674	-0.332884
Unclassified_Lachnospiraceae_g024	RBD	-0.282118	-0.622453	0.0582165
Unclassified_Lachnospiraceae_g024	RBD-FDR	-0.0584163	-0.374537	0.257704
Uncultured_Oscillospiraceae_g061	Early PD	0.488241	-0.0805927	1.05708
Uncultured_Oscillospiraceae_g061	RBD	0.664253	0.362002	0.966505
Uncultured_Oscillospiraceae_g061	RBD-FDR	0.0369749	-0.254298	0.328248
Uncultured_Ruminococcaceae_g071	Early PD	0.594421	0.215411	0.973432
Uncultured_Ruminococcaceae_g071	RBD	0.373742	0.158578	0.588906
Uncultured_Ruminococcaceae_g071	RBD-FDR	0.00820707	-0.199486	0.2159

## Sheet: Fig.3b & Suppl Fig.4
Microbe	Group	Mean_Difference	Lower	Upper
Butyricicoccaceae	Early PD	-1.40548	-1.96597	-0.844992
Butyricicoccaceae	RBD	-1.04677	-1.42212	-0.671419
Butyricicoccaceae	RBD-FDR	-0.321369	-0.724545	0.081807
Selenomonadaceae	Early PD	-0.941014	-1.57128	-0.310744
Selenomonadaceae	RBD	-0.419062	-0.870023	0.0318981
Selenomonadaceae	RBD-FDR	0.187168	-0.333097	0.707434
Sutterellaceae	Early PD	-0.794176	-1.34437	-0.243983
Sutterellaceae	RBD	-0.335868	-0.678015	0.00627843
Sutterellaceae	RBD-FDR	0.34969	-0.0255863	0.724966
Monoglobaceae	Early PD	-0.765391	-1.32912	-0.201665
Monoglobaceae	RBD	-0.815484	-1.16748	-0.463489
Monoglobaceae	RBD-FDR	-0.00923724	-0.414719	0.396244
Ruminococcaceae	Early PD	-0.461178	-0.852103	-0.0702532
Ruminococcaceae	RBD	-0.465199	-0.737773	-0.192626
Ruminococcaceae	RBD-FDR	-0.0376899	-0.314451	0.239071
Bacteroidaceae	Early PD	-0.670223	-1.19141	-0.149031
Bacteroidaceae	RBD	-0.199758	-0.543759	0.144244
Bacteroidaceae	RBD-FDR	0.176817	-0.160934	0.514569
Lachnospiraceae	Early PD	-0.600422	-0.829249	-0.371596
Lachnospiraceae	RBD	-0.307529	-0.460524	-0.154534
Lachnospiraceae	RBD-FDR	-0.0813439	-0.223951	0.0612633
Veillonellaceae	RBD	-0.3309	-0.784181	0.122381
Veillonellaceae	Early PD	0.000497617	-0.739241	0.740236
Veillonellaceae	RBD-FDR	0.362954	-0.10816	0.834068
Desulfovibrionaceae	RBD-FDR	-0.0153155	-0.309684	0.279053
Desulfovibrionaceae	Early PD	0.328043	-0.110812	0.766898
Desulfovibrionaceae	RBD	0.308579	0.0364621	0.580697
Anaerovoracaceae	RBD-FDR	-0.180614	-0.445715	0.0844863
Anaerovoracaceae	Early PD	0.404066	-0.0339301	0.842062
Anaerovoracaceae	RBD	0.440693	0.160926	0.72046
Erysipelotrichaceae	RBD-FDR	-0.485507	-0.934445	-0.0365688
Erysipelotrichaceae	RBD	-0.400302	-0.824711	0.0241077
Erysipelotrichaceae	Early PD	0.335177	-0.358679	1.02903
Coriobacteriaceae	Early PD	0.535939	0.0274065	1.04447
Coriobacteriaceae	RBD-FDR	0.454313	0.114894	0.793732
Coriobacteriaceae	RBD	0.643962	0.299613	0.988311
[Eubacterium]_coprostanoligenes_group[Family]	RBD-FDR	-0.338552	-0.759502	0.0823984
[Eubacterium]_coprostanoligenes_group[Family]	RBD	0.232978	-0.114887	0.580844
[Eubacterium]_coprostanoligenes_group[Family]	Early PD	0.479634	-0.0983387	1.05761
Oscillospiraceae	RBD-FDR	-0.15943	-0.493626	0.174765
Oscillospiraceae	RBD	0.548888	0.232115	0.86566
Oscillospiraceae	Early PD	0.904071	0.493822	1.31432
Christensenellaceae	RBD-FDR	-0.128144	-0.481567	0.225278
Christensenellaceae	RBD	0.297034	-0.084798	0.678865
Christensenellaceae	Early PD	1.13315	0.477919	1.78838
Clostridia_UCG-014[Family]	RBD-FDR	0.0895592	-0.268045	0.447163
Clostridia_UCG-014[Family]	RBD	0.445457	0.061583	0.829331
Clostridia_UCG-014[Family]	Early PD	1.08895	0.357176	1.82072

## Sheet: Fig.3c,e
Sample_ID	Group_n	Group	Collinsella	Butyricicoccus	Faecalibacterium
PPCST0001	2	RBD_FDR	-0.811454	-0.811454	-0.811454
PPCST0005	2	RBD_FDR	0.135556	2.17244	4.32521
PPCST0011	2	RBD_FDR	-0.936623	1.62833	5.00355
PPCST0034	2	RBD_FDR	1.77687	0.91942	4.96622
PPCST0037	2	RBD_FDR	-1.22386	-1.22386	4.33682
PPCST0046	2	RBD_FDR	0.492515	1.18566	5.21695
PPCST0049	2	RBD_FDR	3.54097	1.39254	4.72474
PPCST0052	2	RBD_FDR	-1.46677	1.71129	5.32333
PPCST0054	2	RBD_FDR	-0.992363	0.106249	-0.992363
PPCST0057	2	RBD_FDR	-1.3577	-1.3577	4.45941
PPCST0058	2	RBD_FDR	-1.51154	1.74655	4.43126
PPCST0065	2	RBD_FDR	0.262206	1.68129	5.26973
PPCST0072	2	RBD_FDR	-1.46887	3.35142	6.31227
PPCST0074	2	RBD_FDR	-0.800768	-0.800768	3.79435
PPCST0075	2	RBD_FDR	3.43964	1.82466	4.00319
PPCST0076	2	RBD_FDR	0.103182	2.10691	5.33474
PPCST0078	2	RBD_FDR	0.218331	1.96753	4.99745
PPCST0107	2	RBD_FDR	1.36654	0.760403	3.04618
PPCST0108	2	RBD_FDR	-1.5157	1.42873	4.30141
PPCST0116	2	RBD_FDR	0.770252	1.89084	4.3482
PPCST0121	2	RBD_FDR	2.61608	2.62997	5.20653
PPCST0128	2	RBD_FDR	-1.66415	2.92082	5.31033
PPCST0135	2	RBD_FDR	-1.41537	2.62768	-1.41537
PPCST0146	2	RBD_FDR	-1.03964	-1.03964	4.62332
PPCST0153	2	RBD_FDR	-2.13531	-2.13531	3.4594
PPCST0155	2	RBD_FDR	-1.27421	2.05799	4.84828
PPCST0156	2	RBD_FDR	-1.10327	2.65793	5.45918
PPCST0160	2	RBD_FDR	-1.66919	2.13747	5.52974
PPCST0161	2	RBD_FDR	2.02532	3.37693	4.98401
PPCST0166	2	RBD_FDR	-1.09599	1.54307	4.62432
PPCST0172	2	RBD_FDR	0.570804	-1.50864	3.64465
PPCST0176	2	RBD_FDR	3.70453	2.7154	4.19194
PPCST0180	2	RBD_FDR	-1.55926	-1.55926	4.81747
PPCST0184	2	RBD_FDR	-0.723311	3.01436	4.2465
PPCST0185	2	RBD_FDR	-1.90429	1.31458	4.93839
PPCST0187	2	RBD_FDR	2.11353	-1.41283	5.05952
PPCST0192	2	RBD_FDR	-1.3844	1.61133	5.28255
PPCST0202	2	RBD_FDR	1.9014	-1.14312	3.86751
PPCST0211	2	RBD_FDR	-1.34995	1.215	5.07492
PPCST0214	2	RBD_FDR	-1.6007	2.03689	4.9258
PPCST0215	2	RBD_FDR	-0.958642	-0.958642	3.35885
PPCST0219	2	RBD_FDR	1.33112	0.879134	4.92219
PPCST0222	2	RBD_FDR	0.470493	-1.9274	5.37442
PPCST0224	2	RBD_FDR	0.760199	0.577877	4.39339
PPCST0237	2	RBD_FDR	1.8052	1.5734	5.67425
PPCST0255	2	RBD_FDR	-1.60232	-1.60232	5.21769
PPCST0256	2	RBD_FDR	0.119596	0.605103	3.9437
PPCST0257	2	RBD_FDR	0.014033	1.01256	3.83644
PPCST0260	2	RBD_FDR	0.433358	2.02445	2.87174
PPCST0262	2	RBD_FDR	-1.27294	3.10908	-1.27294
PPCST0263	2	RBD_FDR	2.85529	-2.04255	5.30087
PPCST0265	2	RBD_FDR	1.68202	2.20527	4.76355
PPCST0269	2	RBD_FDR	-1.90588	1.85532	5.02754
PPCST0273	2	RBD_FDR	-1.8334	0.731553	4.95106
PPCST0274	2	RBD_FDR	-2.09101	1.91632	4.43695
PPCST0277	2	RBD_FDR	2.56645	-2.61533	3.97084
PPCST0280	2	RBD_FDR	-1.78908	2.21825	4.72266
PPCST0281	2	RBD_FDR	-1.61062	1.75668	5.13931
PPCST0289	2	RBD_FDR	2.42658	1.84555	4.99609
PPCST0293	2	RBD_FDR	1.21473	3.67717	3.60043
PPCST0295	2	RBD_FDR	-1.17012	-1.17012	1.31479
PPCST0297	2	RBD_FDR	1.62557	1.22869	5.11315
PPCST0299	2	RBD_FDR	-2.06997	0.974557	5.08621
PPCST0302	2	RBD_FDR	1.15471	2.40254	4.74396
PPCST0305	2	RBD_FDR	2.63791	0.710814	3.72165
PPCST0307	2	RBD_FDR	0.136093	1.05238	5.72894
PPCST0312	2	RBD_FDR	0.0473773	3.07002	5.26478
PPCST0313	2	RBD_FDR	-1.9723	-1.9723	5.19009
PPCST0321	2	RBD_FDR	0.616692	0.416021	4.95576
PPCST0323	2	RBD_FDR	1.83605	2.08423	4.31979
PPCST0324	2	RBD_FDR	1.35185	2.07779	5.49128
PPCST0331	2	RBD_FDR	-0.620841	0.518594	4.34549
PPCST0337	2	RBD_FDR	-0.938627	1.70043	-0.938627
PPCST0339	2	RBD_FDR	-1.06228	1.64577	4.96841
PPCST0340	2	RBD_FDR	-1.81056	1.74479	4.40004
PPCST0343	2	RBD_FDR	-0.0889535	-1.47525	5.29325
PPCST0345	2	RBD_FDR	-1.40098	1.77708	-1.40098
PPCST0346	2	RBD_FDR	-0.244426	1.29602	5.15825
PPCST0349	2	RBD_FDR	-1.81647	1.64927	5.86324
PPCST0350	2	RBD_FDR	0.691609	0.84576	-1.10015
PPCST0353	2	RBD_FDR	-0.0885757	0.738103	3.81772
PPCST0355	2	RBD_FDR	-1.31468	1.86337	5.2811
PPCST0365	2	RBD_FDR	-0.850274	-0.850274	6.81735
PPCST0367	2	RBD_FDR	-0.43062	3.47471	2.08169
PPCST0375	2	RBD_FDR	-0.142496	-2.22194	3.7156
PPCST0376	2	RBD_FDR	0.399623	-1.54629	4.51517
PPCST0377	2	RBD_FDR	1.56317	-1.69493	5.22969
PPCST0378	2	RBD_FDR	0.556515	1.87827	5.00989
PPCST0382	2	RBD_FDR	-1.06247	3.08067	2.15641
PPCST0391	2	RBD_FDR	1.13117	2.83592	5.58938
PPCST0401	2	RBD_FDR	-1.04664	-1.04664	3.54848
PPCST0407	2	RBD_FDR	-1.53904	2.24515	6.24085
PPCST0414	2	RBD_FDR	-2.36465	-2.36465	5.52892
PPCST0422	2	RBD_FDR	0.746709	-1.45052	4.87025
PPCST0424	2	RBD_FDR	-1.2287	1.66168	5.26051
PPCST0428	2	RBD_FDR	1.02882	-1.45609	4.85383
PPCST0436	2	RBD_FDR	-1.33109	2.16541	5.09539
PPCST0443	2	RBD_FDR	-1.13165	3.01149	5.3077
PPCST0449	2	RBD_FDR	-1.30811	-1.30811	5.24154
PPCST0454	2	RBD_FDR	1.07986	3.21007	5.34955
PPCST0455	2	RBD_FDR	0.478349	2.51523	4.97631
PPCST0463	2	RBD_FDR	-1.19601	2.06208	5.18241
PPCST0465	2	RBD_FDR	0.0890744	2.36634	4.83834
PPCST0466	2	RBD_FDR	-1.48898	2.7737	5.35264
PPCST0472	2	RBD_FDR	-1.47389	1.74498	-1.47389
PPCST0475	2	RBD_FDR	0.0473609	1.72134	5.33141
PPCST0480	2	RBD_FDR	-1.20819	3.25772	5.45622
PPCST0483	2	RBD_FDR	-1.76525	0.537334	5.02034
PPCST0485	2	RBD_FDR	-1.60763	-1.60763	3.84769
PPCST0486	2	RBD_FDR	-1.13994	-1.13994	5.83921
PPCST0488	2	RBD_FDR	-1.75109	2.25624	3.93249
PPCST0490	2	RBD_FDR	-1.34071	-1.34071	4.70667
PPCST0493	2	RBD_FDR	1.15888	3.03068	5.36059
PPCST0501	2	RBD_FDR	1.36687	0.907337	4.26307
PPCST0506	2	RBD_FDR	-0.140383	0.648074	5.64221
PPCST0509	2	RBD_FDR	-0.0679575	-1.45425	5.81606
PPCST0514	2	RBD_FDR	-1.08504	2.44132	5.53902
PPCST0517	2	RBD_FDR	1.20201	1.40965	5.04311
PPCST0521	2	RBD_FDR	-1.68862	1.97494	5.11488
PPCST0524	2	RBD_FDR	-1.5512	2.84325	5.22302
PPCST0534	2	RBD_FDR	-1.17851	-1.17851	2.67164
PPCST0556	2	RBD_FDR	-0.607849	-0.607849	3.68261
PPCST0559	2	RBD_FDR	-0.756364	1.64153	4.86404
PPCST0561	2	RBD_FDR	-1.85041	0.857639	5.48326
PPCST0567	2	RBD_FDR	-0.964413	0.827347	5.6623
PPCST0613	2	RBD_FDR	-2.02998	1.26586	4.84938
PPCST0636	2	RBD_FDR	0.717074	1.00476	4.94512
PPCST0002	3	RBD	-0.81912	-0.81912	-0.81912
PPCST0003	3	RBD	-0.623266	3.01432	-0.623266
PPCST0004	3	RBD	2.02517	1.43738	4.70423
PPCST0006	3	RBD	3.35607	-1.55658	-1.55658
PPCST0007	3	RBD	-0.671765	2.91175	-0.671765
PPCST0008	3	RBD	-1.45324	1.37997	4.3698
PPCST0009	3	RBD	0.893387	1.56244	4.15878
PPCST0010	3	RBD	0.267172	-1.11912	4.90674
PPCST0012	3	RBD	2.01234	-1.16571	-1.16571
PPCST0013	3	RBD	-1.63458	1.36115	1.69762
PPCST0016	3	RBD	-1.74561	0.893448	5.0579
PPCST0017	3	RBD	1.60064	-1.28973	4.62107
PPCST0019	3	RBD	0.779116	1.2311	4.28424
PPCST0020	3	RBD	-1.58586	1.30451	4.74386
PPCST0022	3	RBD	-1.91008	1.58643	3.67717
PPCST0023	3	RBD	-1.38529	0.811938	5.07462
PPCST0024	3	RBD	-2.07398	-2.07398	5.09614
PPCST0025	3	RBD	-1.03703	1.1602	4.17246
PPCST0026	3	RBD	0.827826	0.945609	5.28941
PPCST0028	3	RBD	3.90366	-1.13976	3.25469
PPCST0029	3	RBD	1.76598	0.944995	2.63308
PPCST0030	3	RBD	3.25895	-1.87685	1.11888
PPCST0031	3	RBD	0.668828	0.410999	3.94081
PPCST0035	3	RBD	-1.40485	1.99635	4.93551
PPCST0036	3	RBD	2.12967	1.61884	4.38446
PPCST0039	3	RBD	-1.58165	-1.58165	3.17194
PPCST0040	3	RBD	0.132966	1.77922	3.50885
PPCST0041	3	RBD	1.90643	-0.983942	4.95623
PPCST0042	3	RBD	4.46548	1.68735	3.13296
PPCST0045	3	RBD	2.07906	-1.55853	2.5846
PPCST0047	3	RBD	0.733665	1.55043	4.47259
PPCST0048	3	RBD	-0.780796	-0.780796	5.27364
PPCST0053	3	RBD	2.42724	-0.904969	-0.904969
PPCST0055	3	RBD	-1.34953	-1.34953	4.44348
PPCST0059	3	RBD	1.57221	-1.06685	3.01069
PPCST0066	3	RBD	-1.98038	1.38692	5.58282
PPCST0071	3	RBD	-0.831613	2.63412	4.95528
PPCST0073	3	RBD	-1.20796	-1.20796	-1.20796
PPCST0077	3	RBD	0.888014	1.45856	4.73324
PPCST0083	3	RBD	1.89449	-1.63188	-1.63188
PPCST0089	3	RBD	2.46407	0.15043	5.87256
PPCST0091	3	RBD	0.585359	-0.39547	4.62181
PPCST0096	3	RBD	1.19392	1.1547	5.19775
PPCST0097	3	RBD	-1.69652	-1.69652	4.09649
PPCST0104	3	RBD	0.126185	-1.81972	3.20416
PPCST0110	3	RBD	1.35485	1.82486	4.69842
PPCST0113	3	RBD	0.750128	3.14802	6.06284
PPCST0117	3	RBD	2.49833	2.50599	2.08514
PPCST0125	3	RBD	2.72768	3.55967	-1.12246
PPCST0129	3	RBD	2.24533	1.2645	2.82848
PPCST0130	3	RBD	2.03886	2.94587	0.429418
PPCST0134	3	RBD	-1.17842	-1.17842	1.38653
PPCST0136	3	RBD	1.14771	-1.25018	2.70106
PPCST0140	3	RBD	5.1614	0.807261	-1.49532
PPCST0148	3	RBD	-1.07246	-1.07246	4.80808
PPCST0150	3	RBD	-0.982986	-0.982986	4.96766
PPCST0151	3	RBD	0.597761	-1.34815	4.81517
PPCST0162	3	RBD	1.74977	-1.24596	-1.24596
PPCST0163	3	RBD	-0.783687	-0.783687	5.12168
PPCST0167	3	RBD	-0.982735	-0.982735	4.8752
PPCST0175	3	RBD	0.687109	0.127493	4.73516
PPCST0179	3	RBD	2.06687	-1.73979	4.03476
PPCST0181	3	RBD	2.48309	-1.27811	4.79263
PPCST0183	3	RBD	2.17913	-1.58207	2.30975
PPCST0188	3	RBD	3.8437	-1.11915	2.40721
PPCST0194	3	RBD	-1.53885	0.76373	3.40991
PPCST0207	3	RBD	-1.23304	1.06954	1.7114
PPCST0213	3	RBD	0.0456832	0.0456832	4.31957
PPCST0217	3	RBD	-1.56403	-1.56403	4.55626
PPCST0223	3	RBD	2.83267	-1.64467	-1.64467
PPCST0225	3	RBD	0.385581	1.17404	5.23917
PPCST0229	3	RBD	-1.86271	3.16773	5.45583
PPCST0232	3	RBD	-1.86268	0.33454	2.18037
PPCST0238	3	RBD	1.23701	1.7711	4.60836
PPCST0247	3	RBD	-1.20542	-1.20542	-1.20542
PPCST0251	3	RBD	-1.49209	1.34113	-1.49209
PPCST0258	3	RBD	2.51213	-0.102834	3.79577
PPCST0261	3	RBD	-2.03969	-2.03969	4.26109
PPCST0268	3	RBD	2.95882	-2.09104	3.30713
PPCST0276	3	RBD	2.8168	2.50341	-2.4664
PPCST0278	3	RBD	-1.8116	0.896455	4.3475
PPCST0286	3	RBD	2.4397	0.458703	4.35307
PPCST0290	3	RBD	1.71496	1.52691	1.62535
PPCST0291	3	RBD	1.78263	-2.08857	2.25524
PPCST0292	3	RBD	1.07711	1.86557	5.15533
PPCST0294	3	RBD	-1.88249	-1.88249	3.21738
PPCST0298	3	RBD	-0.447603	1.21062	5.02151
PPCST0303	3	RBD	1.92616	1.59848	3.50877
PPCST0304	3	RBD	2.26445	0.781422	4.61548
PPCST0310	3	RBD	0.940657	1.05617	3.75325
PPCST0314	3	RBD	2.12741	-2.2293	3.36912
PPCST0319	3	RBD	1.43811	1.9398	4.64048
PPCST0322	3	RBD	-2.1346	-2.1346	4.38307
PPCST0327	3	RBD	-2.13321	-2.13321	3.88295
PPCST0329	3	RBD	-2.25963	-2.25963	3.85405
PPCST0334	3	RBD	-0.21494	-2.0067	2.48194
PPCST0335	3	RBD	-1.72357	1.74217	5.72009
PPCST0341	3	RBD	0.506929	-1.10251	3.56093
PPCST0342	3	RBD	-1.13546	1.42949	5.38369
PPCST0344	3	RBD	0.390729	0.916822	4.80864
PPCST0352	3	RBD	-2.00647	0.072968	4.65538
PPCST0357	3	RBD	-1.61932	-1.61932	4.33132
PPCST0360	3	RBD	-0.238824	-2.94687	3.37569
PPCST0366	3	RBD	-1.85424	0.97897	4.64554
PPCST0368	3	RBD	-1.32185	1.89702	5.9907
PPCST0370	3	RBD	-0.507059	3.74381	4.06248
PPCST0397	3	RBD	3.26291	-0.707381	-0.707381
PPCST0405	3	RBD	-2.52067	0.737423	4.75865
PPCST0409	3	RBD	-1.69274	3.56476	3.2977
PPCST0410	3	RBD	-1.07981	4.84978	5.29862
PPCST0411	3	RBD	-1.23389	-1.23389	-1.23389
PPCST0423	3	RBD	0.784096	0.966417	4.21808
PPCST0437	3	RBD	0.622206	-1.57502	2.0359
PPCST0442	3	RBD	2.70697	2.47991	5.44781
PPCST0447	3	RBD	-1.36658	1.46664	4.65929
PPCST0450	3	RBD	0.37182	-1.57409	2.31773
PPCST0456	3	RBD	1.69284	-1.94475	3.44888
PPCST0471	3	RBD	-2.30244	2.53384	4.55507
PPCST0473	3	RBD	-1.43	0.87258	4.82766
PPCST0476	3	RBD	0.961737	-0.5046	-1.60321
PPCST0478	3	RBD	0.399933	-1.39183	5.34987
PPCST0479	3	RBD	-1.45316	1.43721	5.06598
PPCST0482	3	RBD	-1.54176	2.1218	4.47683
PPCST0492	3	RBD	-0.115721	1.20603	4.44341
PPCST0507	3	RBD	-1.07793	-1.07793	4.57806
PPCST0508	3	RBD	-1.86742	0.329808	2.71755
PPCST0510	3	RBD	-1.43457	1.27348	5.45502
PPCST0511	3	RBD	-1.40135	0.208091	5.15685
PPCST0516	3	RBD	-1.62623	1.08182	5.22813
PPCST0520	3	RBD	0.270181	2.41025	1.91241
PPCST0525	3	RBD	1.69249	2.95816	3.66826
PPCST0526	3	RBD	-1.48835	-1.48835	4.82701
PPCST0527	3	RBD	1.30771	0.922045	1.77771
PPCST0531	3	RBD	-1.94877	1.27011	5.2144
PPCST0537	3	RBD	1.56035	1.18566	3.16979
PPCST0540	3	RBD	-0.845008	-0.845008	4.30828
PPCST0545	3	RBD	-1.23726	-1.23726	4.52164
PPCST0547	3	RBD	-0.910604	2.45669	4.1708
PPCST0549	3	RBD	-1.92851	1.40369	5.67339
PPCST0550	3	RBD	-0.684028	0.702266	-0.684028
PPCST0552	3	RBD	-1.1666	2.41691	4.51357
PPCST0557	3	RBD	1.64947	2.87449	4.35752
PPCST0562	3	RBD	-1.02017	1.28242	2.27567
PPCST0563	3	RBD	-1.18789	-1.18789	5.27044
PPCST0566	3	RBD	-0.673377	-0.673377	-0.673377
PPCST0569	3	RBD	-1.13942	0.806493	4.98745
PPCST0570	3	RBD	-0.806078	-0.806078	-0.806078
PPCST0572	3	RBD	-1.51487	-1.51487	2.01149
PPCST0573	3	RBD	-1.37293	2.7702	5.94958
PPCST0580	3	RBD	-0.390447	-0.390447	3.84366
PPCST0589	3	RBD	0.829856	-1.24959	5.80573
PPCST0590	3	RBD	-1.56912	-1.56912	3.07527
PPCST0591	3	RBD	-0.404024	-0.404024	4.78336
PPCST0593	3	RBD	-1.40938	-1.40938	5.60633
PPCST0595	3	RBD	-0.561732	-0.561732	-0.561732
PPCST0597	3	RBD	1.76309	-1.12728	2.58629
PPCST0599	3	RBD	-0.639569	1.75833	3.62311
PPCST0601	3	RBD	-0.861256	-0.861256	4.65217
PPCST0602	3	RBD	-0.755454	-0.755454	6.17406
PPCST0603	3	RBD	-0.893415	-0.893415	4.40989
PPCST0604	3	RBD	-1.59983	1.57823	4.70827
PPCST0606	3	RBD	-0.626049	-0.626049	5.26283
PPCST0607	3	RBD	-0.571673	-0.571673	5.18407
PPCST0608	3	RBD	1.50094	-1.06401	2.76463
PPCST0610	3	RBD	-0.872239	-0.872239	5.29318
PPCST0612	3	RBD	-0.994607	-0.994607	4.76113
PPCST0622	3	RBD	-1.11573	-1.11573	5.60449
PPCST0626	3	RBD	-2.09076	3.07403	5.02482
PPCST0634	3	RBD	-1.23615	-1.23615	2.45273
PPCST0635	3	RBD	-1.60862	0.000815	2.89119
PPCST0068	4	Early_PD	-0.554342	-0.554342	-0.554342
PPCST0080	4	Early_PD	-1.40375	0.994143	5.37047
PPCST0120	4	Early_PD	3.21814	-3.04906	-0.484107
PPCST0127	4	Early_PD	3.3393	-1.7787	1.74766
PPCST0131	4	Early_PD	-0.0132977	-0.30098	2.41812
PPCST0159	4	Early_PD	-0.790712	-0.790712	3.87273
PPCST0174	4	Early_PD	-1.20136	-1.20136	2.13085
PPCST0195	4	Early_PD	-1.12329	-1.12329	2.0122
PPCST0233	4	Early_PD	2.18262	1.03234	3.10893
PPCST0243	4	Early_PD	-2.36361	1.1329	3.28888
PPCST0248	4	Early_PD	0.40321	2.23056	4.54289
PPCST0270	4	Early_PD	2.389	1.20473	3.50975
PPCST0301	4	Early_PD	1.57307	1.32621	3.81278
PPCST0309	4	Early_PD	2.232	1.31571	4.244
PPCST0317	4	Early_PD	2.08248	0.990428	3.24069
PPCST0348	4	Early_PD	-0.987377	-0.987377	1.31521
PPCST0361	4	Early_PD	1.68919	-2.71753	1.9172
PPCST0371	4	Early_PD	0.405097	-1.54081	-1.54081
PPCST0381	4	Early_PD	1.85019	-0.714756	4.61312
PPCST0383	4	Early_PD	-0.81998	-0.81998	4.03983
PPCST0412	4	Early_PD	-2.36834	0.404253	1.7092
PPCST0413	4	Early_PD	-1.81118	2.10084	5.5027
PPCST0419	4	Early_PD	0.496245	-1.80634	3.87724
PPCST0435	4	Early_PD	0.263504	2.27841	4.70321
PPCST0441	4	Early_PD	-1.20987	-1.20987	6.15214
PPCST0453	4	Early_PD	-1.58884	1.8769	4.09814
PPCST0477	4	Early_PD	-1.59949	-1.59949	4.77724
PPCST0494	4	Early_PD	1.11449	-2.3195	3.87898
PPCST0497	4	Early_PD	-1.33895	-0.24034	5.00668
PPCST0500	4	Early_PD	-1.67618	1.72501	5.67112
PPCST0505	4	Early_PD	-1.27281	-1.27281	1.67163
PPCST0551	4	Early_PD	-1.26516	2.31836	6.40853
PPCST0554	4	Early_PD	1.03513	-1.04431	4.85832
PPCST0555	4	Early_PD	-0.736155	-0.736155	5.0599
PPCST0574	4	Early_PD	0.416773	1.00456	-1.19267
PPCST0628	4	Early_PD	-1.30094	2.03127	5.88747
PPCST0014	1	Control	-2.67421	1.03936	5.18443
PPCST0021	1	Control	0.197332	0.315115	4.56202
PPCST0032	1	Control	1.00607	3.09243	4.98886
PPCST0033	1	Control	-1.12327	1.27463	3.4617
PPCST0038	1	Control	-1.06487	-1.06487	5.13157
PPCST0051	1	Control	1.51252	-1.98399	4.37731
PPCST0056	1	Control	-1.84381	1.81975	3.39263
PPCST0081	1	Control	-1.39218	-1.39218	5.3232
PPCST0093	1	Control	1.17148	2.00773	5.07578
PPCST0094	1	Control	0.293777	1.10471	4.88044
PPCST0100	1	Control	0.344052	0.950188	5.14534
PPCST0102	1	Control	-1.92849	0.556419	5.39402
PPCST0115	1	Control	2.36999	2.24984	4.53309
PPCST0119	1	Control	-0.857419	1.91517	4.47288
PPCST0123	1	Control	-1.95352	0.243706	5.37689
PPCST0133	1	Control	-0.99963	2.61129	5.43972
PPCST0137	1	Control	-0.725253	-0.725253	-0.725253
PPCST0139	1	Control	-0.440053	3.70308	4.72283
PPCST0142	1	Control	1.84053	0.620029	4.15615
PPCST0145	1	Control	-1.3119	1.08599	4.82366
PPCST0147	1	Control	-0.937188	1.54772	5.19186
PPCST0152	1	Control	0.259533	1.74114	4.58499
PPCST0154	1	Control	1.06215	-0.141819	5.00761
PPCST0157	1	Control	0.922263	2.17503	4.293
PPCST0158	1	Control	-1.20742	1.78832	4.774
PPCST0169	1	Control	-2.07972	2.21074	5.59907
PPCST0171	1	Control	-2.8714	1.79204	5.27386
PPCST0173	1	Control	1.83625	-1.15948	2.17272
PPCST0177	1	Control	-0.643589	0.742705	4.541
PPCST0178	1	Control	0.486982	1.36245	2.89393
PPCST0182	1	Control	-0.919487	1.91373	4.53155
PPCST0193	1	Control	1.26913	-2.22738	3.26156
PPCST0200	1	Control	0.741485	2.61733	5.4763
PPCST0204	1	Control	-1.26872	1.21618	5.26797
PPCST0208	1	Control	-1.26958	-1.26958	5.41252
PPCST0209	1	Control	1.03561	1.47744	3.3382
PPCST0221	1	Control	-3.06587	1.59757	4.27497
PPCST0235	1	Control	1.50776	1.19633	3.80753
PPCST0236	1	Control	2.77696	3.4944	3.10284
PPCST0240	1	Control	-2.36851	2.29493	4.69111
PPCST0241	1	Control	-2.06026	2.14443	5.27733
PPCST0244	1	Control	-2.34233	1.5495	4.351
PPCST0249	1	Control	-2.00587	2.21364	6.10905
PPCST0252	1	Control	-1.5346	1.83269	4.2116
PPCST0253	1	Control	-2.27249	2.03157	4.98873
PPCST0271	1	Control	-2.19651	2.6318	5.65281
PPCST0272	1	Control	1.24819	0.65614	4.55188
PPCST0288	1	Control	2.22532	1.62455	5.49513
PPCST0306	1	Control	-1.75522	1.33582	4.81145
PPCST0318	1	Control	-1.84753	1.95913	5.00471
PPCST0328	1	Control	-2.33247	3.0566	4.58919
PPCST0330	1	Control	-1.6612	2.8714	3.91853
PPCST0351	1	Control	-0.915177	1.85741	5.65009
PPCST0363	1	Control	-2.15472	-2.15472	5.1498
PPCST0393	1	Control	-1.58623	1.91028	4.97762
PPCST0396	1	Control	-1.39719	-1.39719	4.20493
PPCST0402	1	Control	-2.38738	1.3015	4.59176
PPCST0408	1	Control	-1.63936	2.34963	5.59626
PPCST0417	1	Control	-2.33225	-2.33225	3.35472
PPCST0420	1	Control	1.17906	2.5103	3.83331
PPCST0426	1	Control	-1.52064	1.84666	5.02327
PPCST0429	1	Control	-1.34751	0.849716	2.77963
PPCST0430	1	Control	-1.66935	2.50503	6.03906
PPCST0444	1	Control	-0.951538	1.68752	2.1395
PPCST0451	1	Control	-0.59755	1.23503	3.62563
PPCST0458	1	Control	-1.3867	2.32688	5.57649
PPCST0459	1	Control	-1.19635	1.79938	2.17095
PPCST0461	1	Control	2.65478	-1.38827	2.81642
PPCST0467	1	Control	-1.35983	1.89826	5.21105
PPCST0468	1	Control	-1.21649	1.96156	2.30987
PPCST0469	1	Control	2.47116	-1.40004	4.95607
PPCST0474	1	Control	-0.722106	-0.722106	-0.722106
PPCST0489	1	Control	-0.934446	-0.934446	5.53635
PPCST0495	1	Control	-1.27251	1.67193	2.16148
PPCST0499	1	Control	1.16906	0.475912	-1.72131
PPCST0503	1	Control	-1.32352	1.5097	5.26953
PPCST0512	1	Control	-1.31349	-1.31349	5.38847
PPCST0518	1	Control	-1.87306	1.34582	4.54531
PPCST0519	1	Control	-1.41109	3.47171	2.05465
PPCST0522	1	Control	-1.07575	3.28096	-1.07575
PPCST0523	1	Control	-1.95589	2.8399	5.13001
PPCST0528	1	Control	-1.32089	3.7911	5.10721
PPCST0533	1	Control	-0.0166426	1.03941	5.08017
PPCST0535	1	Control	-1.34224	1.36581	4.48376
PPCST0536	1	Control	0.938222	3.22823	4.52521
PPCST0541	1	Control	-1.02247	2.11302	4.50298
PPCST0542	1	Control	-1.49184	1.76626	5.08045
PPCST0543	1	Control	-1.31057	2.12341	4.52424
PPCST0544	1	Control	-1.56799	1.37645	5.28002
PPCST0548	1	Control	-0.817321	-0.817321	4.80308
PPCST0553	1	Control	0.103922	-1.28237	4.69651
PPCST0564	1	Control	-0.877279	1.68767	4.59918
PPCST0565	1	Control	-0.814107	1.48848	4.98195
PPCST0576	1	Control	-0.783245	-0.783245	5.92849
PPCST0579	1	Control	-1.21525	1.18265	5.63169
PPCST0581	1	Control	-0.969105	0.976805	5.60038
PPCST0587	1	Control	-1.81553	2.5665	6.00048
PPCST0605	1	Control	-0.8576	-0.8576	5.94591
PPCST0609	1	Control	-0.911517	-0.911517	1.48638
PPCST0614	1	Control	-1.68612	0.711773	5.90017
PPCST0615	1	Control	-1.39748	-1.39748	5.10531
PPCST0618	1	Control	-0.152732	1.77516	5.29723
PPCST0620	1	Control	0.270691	0.706009	3.36586
PPCST0621	1	Control	-0.834165	1.65074	3.56028
PPCST0624	1	Control	-1.95803	1.80317	4.9705
PPCST0627	1	Control	-0.646441	-0.646441	5.07387
PPCST0632	1	Control	-1.67447	2.87941	5.82551
PPCST0633	1	Control	-1.50918	1.78666	5.6064

## Sheet: Fig.3d
Sample_ID	PCoA1	PCoA2		arrow_Faecalibacterium
PPCST0014	0.395442	0.00876628		Xend	-0.715721
PPCST0021	0.360026	-0.152655		Yend	-0.701179
PPCST0032	0.111803	-0.0726245
PPCST0033	-0.527982	0.0245074
PPCST0038	-0.0572904	-0.594566
PPCST0051	0.278525	-0.107255
PPCST0056	-0.0637787	-0.0290056
PPCST0081	0.116367	0.327864
PPCST0093	0.116512	-0.120104
PPCST0094	0.254141	0.0744002
PPCST0100	0.416102	0.0273877
PPCST0102	0.382443	0.0399698
PPCST0115	-0.193718	0.387652
PPCST0119	0.125804	0.101494
PPCST0123	0.446463	-0.138601
PPCST0133	0.137802	0.231709
PPCST0137	-0.485464	0.154822
PPCST0139	0.12919	-0.251869
PPCST0142	0.00851328	-0.0159117
PPCST0145	0.245445	0.0557231
PPCST0147	0.0482829	0.433856
PPCST0152	0.291801	-0.0229293
PPCST0154	0.136	0.143094
PPCST0157	-0.0622477	0.206225
PPCST0158	0.214869	-0.022196
PPCST0169	0.37139	0.103693
PPCST0171	0.453141	0.0611335
PPCST0173	-0.453816	-0.0300168
PPCST0177	0.254397	0.057651
PPCST0178	-0.0696011	0.280095
PPCST0182	-0.0772365	0.310248
PPCST0193	-0.0666746	-0.02068
PPCST0200	0.192015	0.234347
PPCST0204	0.299866	0.194956
PPCST0208	-0.17132	0.0443679
PPCST0209	-0.317774	0.318078
PPCST0221	0.251723	-0.127392
PPCST0235	0.252332	-0.229763
PPCST0236	0.0576791	-0.126003
PPCST0240	0.197629	0.152861
PPCST0241	0.171927	0.244104
PPCST0244	-0.257042	0.428726
PPCST0249	0.330259	0.103941
PPCST0252	0.0208937	-0.352156
PPCST0253	-0.059018	0.163104
PPCST0271	0.241979	0.0674239
PPCST0272	0.366298	-0.0469863
PPCST0288	0.241509	-0.409913
PPCST0306	0.219465	-0.0164802
PPCST0318	0.250844	0.243305
PPCST0328	0.168127	-0.448884
PPCST0330	-0.352475	0.305989
PPCST0351	0.283629	0.163031
PPCST0363	0.401213	0.00792142
PPCST0393	0.310286	-0.0446066
PPCST0396	0.0538919	0.0399683
PPCST0402	0.255439	-0.0971632
PPCST0408	0.221809	0.197111
PPCST0417	-0.224791	-0.0575438
PPCST0420	-0.152539	-0.210564
PPCST0426	0.0766504	0.410166
PPCST0429	0.0124055	-0.269887
PPCST0430	0.409769	0.136733
PPCST0444	-0.239982	-0.123463
PPCST0451	0.0218794	-0.254874
PPCST0458	-0.147796	0.40836
PPCST0459	-0.127371	0.0545798
PPCST0461	-0.331715	0.326916
PPCST0467	0.334232	0.13514
PPCST0468	-0.455183	0.35598
PPCST0469	0.104868	0.117251
PPCST0474	-0.726135	0.150263
PPCST0489	0.162168	-0.236287
PPCST0495	-0.458819	0.287747
PPCST0499	-0.311662	-0.383616
PPCST0503	0.278702	0.0251195
PPCST0512	-0.0353182	-0.00746332
PPCST0518	0.065369	0.204538
PPCST0519	-0.479604	0.235268
PPCST0522	-0.491231	0.448091
PPCST0523	0.315569	0.118854
PPCST0528	-0.0803995	0.451405
PPCST0533	0.318109	-0.00618092
PPCST0535	-0.180348	-0.329691
PPCST0536	-0.266642	0.338597
PPCST0541	-0.269746	0.220829
PPCST0542	-0.0581042	0.409761
PPCST0543	-0.203951	0.48133
PPCST0544	0.412713	0.15354
PPCST0548	0.0155428	0.311887
PPCST0553	0.0711978	-0.0367278
PPCST0564	-0.00256665	0.380765
PPCST0565	0.278207	0.168453
PPCST0576	0.251543	0.282853
PPCST0579	0.375288	0.180641
PPCST0581	0.261239	-0.299421
PPCST0587	0.205003	0.0257449
PPCST0605	0.387133	0.14254
PPCST0609	-0.560854	-0.0571795
PPCST0614	0.502082	0.0686898
PPCST0615	0.323363	-0.12477
PPCST0618	0.35516	0.0653403
PPCST0620	-0.150835	-0.0535863
PPCST0621	-0.102648	-0.04779
PPCST0624	0.390832	0.0430909
PPCST0627	-0.230082	0.496956
PPCST0632	0.269344	0.204848
PPCST0633	0.0351353	0.373664
PPCST0068	-0.469231	-0.824142
PPCST0080	0.45623	-0.163075
PPCST0120	-0.24141	-0.465306
PPCST0127	-0.209493	0.0218802
PPCST0131	-0.395497	-0.105878
PPCST0159	-0.222763	0.439673
PPCST0174	-0.519426	-0.065326
PPCST0195	-0.341283	0.17102
PPCST0233	-0.175328	-0.389412
PPCST0243	-0.262294	-0.433497
PPCST0248	0.243296	0.023046
PPCST0270	-0.0596167	0.0397369
PPCST0301	0.126834	-0.369843
PPCST0309	-0.0184621	-0.271453
PPCST0317	0.0529999	-0.255471
PPCST0348	-0.242322	-0.0783874
PPCST0361	-0.0651507	-0.115229
PPCST0371	-0.151519	-0.112037
PPCST0381	-0.129232	-0.259003
PPCST0383	0.107771	-0.120928
PPCST0412	-0.316311	-0.464105
PPCST0413	0.396783	-0.0402327
PPCST0419	0.144048	0.0506336
PPCST0435	-0.172534	0.185566
PPCST0441	0.230961	0.201813
PPCST0453	-0.0681086	0.236257
PPCST0477	0.303384	-0.0747168
PPCST0494	0.00445428	-0.181735
PPCST0497	0.0302026	-1.2195e-05
PPCST0500	0.354234	-0.0482747
PPCST0505	-0.36257	0.397474
PPCST0551	0.143788	-0.291813
PPCST0554	-0.332884	-0.539262
PPCST0555	-0.217674	-0.55042
PPCST0574	-0.378947	0.188066
PPCST0628	0.0825555	0.385228
PPCST0002	-0.662814	-0.168394
PPCST0003	-0.116183	-0.358747
PPCST0004	0.218918	-0.310872
PPCST0006	-0.182437	-0.0528464
PPCST0007	-0.256724	-0.18521
PPCST0008	0.299327	0.00158331
PPCST0009	0.0139752	-0.474403
PPCST0010	0.298678	-0.193362
PPCST0012	-0.47301	-0.255723
PPCST0013	-0.377232	-0.150966
PPCST0016	0.392381	-0.0278334
PPCST0017	0.140893	-0.0458367
PPCST0019	-0.283643	-0.0441416
PPCST0020	0.118735	0.00240619
PPCST0022	-0.17711	0.147732
PPCST0023	0.248968	-0.344408
PPCST0024	0.355984	0.0719329
PPCST0025	0.142636	-0.254489
PPCST0026	0.285219	0.113423
PPCST0028	-0.295316	0.213755
PPCST0029	-0.0927884	-0.189941
PPCST0030	-0.271287	-0.605789
PPCST0031	-0.0478	-0.0601674
PPCST0035	0.0422075	0.157522
PPCST0036	-0.416159	0.0481241
PPCST0039	-0.212993	-0.227523
PPCST0040	-0.199884	-0.127054
PPCST0041	-0.152696	-0.384952
PPCST0042	-0.387934	0.398024
PPCST0045	-0.0404473	-0.214023
PPCST0047	-0.000653985	-0.293223
PPCST0048	-0.0270194	0.199516
PPCST0053	-0.124728	-0.111526
PPCST0055	-0.00179461	-0.403873
PPCST0059	-0.473509	-0.281604
PPCST0066	0.0612244	-0.187665
PPCST0071	-0.222346	-0.514691
PPCST0073	-0.259779	-0.513131
PPCST0077	0.313688	-0.0112972
PPCST0083	-0.0430486	-0.43755
PPCST0089	-0.0575071	0.383204
PPCST0091	0.340539	0.0198274
PPCST0096	0.20643	0.15376
PPCST0097	0.214326	-0.159583
PPCST0104	-0.165573	-0.25424
PPCST0110	0.139008	0.162354
PPCST0113	0.0705576	0.327078
PPCST0117	-0.403358	0.202502
PPCST0125	-0.673044	-0.180602
PPCST0129	-0.333981	0.292773
PPCST0130	-0.327488	0.175719
PPCST0134	-0.40567	0.168369
PPCST0136	-0.366464	-0.504214
PPCST0140	-0.493542	-0.638744
PPCST0148	0.350444	-0.152186
PPCST0150	0.0459654	0.386465
PPCST0151	0.30114	0.200898
PPCST0162	-0.380375	-0.119606
PPCST0163	-0.0724514	-0.444744
PPCST0167	0.330292	0.222106
PPCST0175	-0.165021	0.0859213
PPCST0179	0.172945	0.106572
PPCST0181	-0.101228	0.267296
PPCST0183	-0.16424	0.0650234
PPCST0188	-0.334634	-0.118453
PPCST0194	-0.188602	0.158933
PPCST0207	-0.439482	-0.50376
PPCST0213	0.02915	0.0738503
PPCST0217	0.124563	0.0850105
PPCST0223	-0.520519	-0.156765
PPCST0225	-0.0881707	0.023223
PPCST0229	0.409644	-0.126797
PPCST0232	-0.240936	0.255922
PPCST0238	0.306692	-0.116765
PPCST0247	-0.133446	-0.248707
PPCST0251	-0.192918	-0.35986
PPCST0258	0.102675	-0.175005
PPCST0261	0.0806063	-0.328185
PPCST0268	-0.216644	-0.281815
PPCST0276	-0.186762	0.09163
PPCST0278	-0.123719	-0.214362
PPCST0286	0.00264691	-0.220284
PPCST0290	-0.464174	0.414706
PPCST0291	-0.101713	-0.417357
PPCST0292	0.438977	-0.0516651
PPCST0294	-0.230045	0.215625
PPCST0298	0.224434	-0.120863
PPCST0303	-0.213984	-0.379955
PPCST0304	0.282414	-0.226519
PPCST0310	0.150695	-0.187286
PPCST0314	0.00824956	-0.320156
PPCST0319	0.264648	-0.142226
PPCST0322	0.119	-0.209761
PPCST0327	0.116254	-0.196115
PPCST0329	-0.036543	-0.432052
PPCST0334	-0.211703	-0.11424
PPCST0335	0.247938	-0.201291
PPCST0341	-0.185194	-0.374316
PPCST0342	0.16956	-0.0591453
PPCST0344	0.394424	0.00312405
PPCST0352	0.451259	-0.0191819
PPCST0357	-0.240332	-0.309206
PPCST0360	-0.0124482	-0.200009
PPCST0366	0.187366	-0.166027
PPCST0368	0.40475	0.0305263
PPCST0370	-0.306782	0.15612
PPCST0397	-0.6261	0.462416
PPCST0405	0.360402	-0.000139449
PPCST0409	-0.482176	0.0996855
PPCST0410	-0.313045	0.4102
PPCST0411	-0.200127	-0.437266
PPCST0423	-0.122004	0.247322
PPCST0437	-0.0567388	-0.257828
PPCST0442	0.178662	0.298832
PPCST0447	0.226672	-0.000328532
PPCST0450	-0.0978981	0.013443
PPCST0456	-0.216667	0.198078
PPCST0471	0.327033	-0.0563748
PPCST0473	-0.117222	-0.310469
PPCST0476	-0.18023	-0.602464
PPCST0478	0.238509	0.220507
PPCST0479	0.35796	0.0719399
PPCST0482	-0.133512	0.442098
PPCST0492	-0.333975	-0.146665
PPCST0507	-0.0722853	-0.0646076
PPCST0508	-0.430763	-0.110672
PPCST0510	0.0112118	0.310657
PPCST0511	0.00429032	0.269797
PPCST0516	0.413556	-0.111733
PPCST0520	-0.473853	0.40483
PPCST0525	-0.241341	0.284336
PPCST0526	0.0473652	-0.122605
PPCST0527	-0.32549	-0.0507285
PPCST0531	0.134178	0.2838
PPCST0537	-0.429187	-0.477983
PPCST0540	-0.48182	0.456312
PPCST0545	-0.272777	-0.254274
PPCST0547	-0.201498	-0.0880731
PPCST0549	0.160285	0.346693
PPCST0550	-0.177312	0.0221027
PPCST0552	-0.196414	0.434791
PPCST0557	-0.261992	0.0841771
PPCST0562	-0.266568	0.419033
PPCST0563	0.385974	0.22173
PPCST0566	-0.372024	0.418578
PPCST0569	-0.12968	0.388342
PPCST0570	-0.558155	0.468372
PPCST0572	-0.110232	-0.273777
PPCST0573	0.371427	0.0180635
PPCST0580	-0.409437	0.462748
PPCST0589	0.30873	0.120405
PPCST0590	-0.105563	0.0462725
PPCST0591	-0.14234	-0.658662
PPCST0593	0.155195	0.336695
PPCST0595	-0.507159	-0.630115
PPCST0597	-0.409767	0.434187
PPCST0599	-0.402044	0.490009
PPCST0601	-0.0250615	0.168219
PPCST0602	0.131453	0.00618411
PPCST0603	-0.0449562	0.111295
PPCST0604	0.198102	0.141534
PPCST0606	0.435011	0.0225386
PPCST0607	-0.0477069	0.182024
PPCST0608	-0.449143	0.404577
PPCST0610	-0.00344086	-0.0238539
PPCST0612	0.0781831	0.360941
PPCST0622	0.194263	0.359476
PPCST0626	0.250217	0.051007
PPCST0634	-0.50024	-0.542335
PPCST0635	-0.552552	0.0119708
PPCST0001	-0.428072	0.18563
PPCST0005	0.269192	-0.0576992
PPCST0011	0.118379	-0.172708
PPCST0034	0.401067	0.0906418
PPCST0037	-0.13308	-0.193895
PPCST0046	0.268368	-0.0656104
PPCST0049	-0.0346069	0.0399539
PPCST0052	0.395278	0.0890721
PPCST0054	-0.366073	0.0588427
PPCST0057	-0.45074	0.208321
PPCST0058	-0.163605	0.142012
PPCST0065	0.320965	0.0660475
PPCST0072	0.26734	0.0773754
PPCST0074	-0.197205	0.123348
PPCST0075	-0.123661	0.189405
PPCST0076	-0.0592034	-0.191402
PPCST0078	0.172979	-0.303845
PPCST0107	-0.555615	0.0625964
PPCST0108	0.152887	-0.224922
PPCST0116	0.152466	-0.0904131
PPCST0121	0.0473597	-0.0430908
PPCST0128	0.0592949	0.238935
PPCST0135	-0.373958	0.317851
PPCST0146	-0.0284937	0.427293
PPCST0153	-0.293422	0.25204
PPCST0155	-0.018501	0.442801
PPCST0156	0.208251	0.281969
PPCST0160	0.0287782	0.133938
PPCST0161	-0.121627	0.100859
PPCST0166	-0.0329197	0.108883
PPCST0172	0.205951	-0.119123
PPCST0176	-0.472712	-0.310641
PPCST0180	0.10499	0.419792
PPCST0184	-0.613159	0.173168
PPCST0185	0.160482	0.276861
PPCST0187	0.0455957	0.0046251
PPCST0192	0.377347	0.189274
PPCST0202	-0.0523119	-0.314188
PPCST0211	0.317914	0.138986
PPCST0214	0.318244	0.161066
PPCST0215	-0.516203	-0.351426
PPCST0219	0.0828101	-0.199431
PPCST0222	0.156662	-0.0330781
PPCST0224	-0.208926	0.447363
PPCST0237	0.319647	-0.150227
PPCST0255	0.403429	-0.0707649
PPCST0256	0.295825	-0.201129
PPCST0257	0.257443	-0.192926
PPCST0260	-0.120792	-0.331699
PPCST0262	-0.437405	-0.661846
PPCST0263	0.242223	-0.0885163
PPCST0265	0.309838	-0.202002
PPCST0269	0.170898	-0.307519
PPCST0273	0.182418	-0.0131905
PPCST0274	0.190806	-0.240674
PPCST0277	0.0508976	-0.12077
PPCST0280	0.139161	-0.131058
PPCST0281	0.251581	-0.188231
PPCST0289	0.255222	0.0241107
PPCST0293	-0.127685	-0.212946
PPCST0295	-0.3904	-0.182429
PPCST0297	0.404275	-0.180763
PPCST0299	0.371777	-0.193606
PPCST0302	0.45656	-0.067786
PPCST0305	-0.0211673	-0.297409
PPCST0307	0.320381	0.0415939
PPCST0312	0.435838	-0.00376035
PPCST0313	0.421452	0.0271624
PPCST0321	0.296533	-0.224329
PPCST0323	0.0623955	0.162188
PPCST0324	0.0953503	-0.449272
PPCST0331	0.285686	-0.216401
PPCST0337	-0.549747	-0.109462
PPCST0339	0.264135	-0.21176
PPCST0340	0.312657	0.082179
PPCST0343	0.353947	-0.11673
PPCST0345	-0.233002	-0.393283
PPCST0346	0.277154	-0.352172
PPCST0349	0.416188	0.068266
PPCST0350	-0.314411	-0.544792
PPCST0353	0.103363	-0.0577494
PPCST0355	0.433857	0.160254
PPCST0365	0.0740049	-0.243212
PPCST0367	-0.538046	0.194859
PPCST0375	-0.229643	-0.0696318
PPCST0376	-0.0323159	-0.217005
PPCST0377	0.120634	-0.146045
PPCST0378	-0.112083	-0.00969993
PPCST0382	-0.40078	0.425385
PPCST0391	0.0454746	0.147954
PPCST0401	-0.4472	0.323977
PPCST0407	0.289504	0.179763
PPCST0414	0.412156	-0.0168282
PPCST0422	-0.0632746	0.31433
PPCST0424	0.142692	0.359161
PPCST0428	0.0738418	0.146541
PPCST0436	-0.0126917	-0.271711
PPCST0443	-0.117106	0.390829
PPCST0449	0.0766592	0.377603
PPCST0454	0.201231	0.104641
PPCST0455	-0.164855	0.18163
PPCST0463	0.328615	0.0799285
PPCST0465	-0.125948	0.144381
PPCST0466	0.345197	0.199269
PPCST0472	-0.171529	0.186793
PPCST0475	0.396877	0.133626
PPCST0480	0.0470154	0.461101
PPCST0483	0.185719	-0.178628
PPCST0485	-0.249555	0.180109
PPCST0486	0.356516	0.150341
PPCST0488	0.0985443	-0.225315
PPCST0490	-0.136769	-0.0620729
PPCST0493	-0.144909	0.00617079
PPCST0501	0.0675733	0.172713
PPCST0506	0.343403	0.215322
PPCST0509	0.44267	0.0799344
PPCST0514	-0.039621	0.0785919
PPCST0517	0.287893	0.0736967
PPCST0521	0.377296	-0.0508867
PPCST0524	0.313436	0.0322842
PPCST0534	-0.463606	-0.0744548
PPCST0556	-0.621305	0.0963309
PPCST0559	-0.295054	0.0248261
PPCST0561	0.408005	0.0175162
PPCST0567	0.396634	0.140977
PPCST0613	0.290765	0.147236
PPCST0636	2.36577e-05	-0.134392

## Sheet: Fig.4a
microbes	Mean decrease in Gini
Alistipes	6.44
Alistipes	6.2
Alistipes	2.38
Alistipes	5.01
Alistipes	3.08
Alistipes	8.34
Alistipes	3.95
Alistipes	4.74
Alistipes	4.26
Alistipes	6.84
Alistipes	3.91
Alistipes	2.92
Alistipes	4.82
Alistipes	5.11
Alistipes	4.06
Alistipes	6.33
Collinsella	7.74
Collinsella	7.31
Collinsella	1.86
Collinsella	6.85
Collinsella	5.27
Collinsella	2.39
Collinsella	4.94
Collinsella	5.97
Collinsella	4.51
Collinsella	4.45
Collinsella	8.06
Collinsella	5.72
Collinsella	2.69
Collinsella	2.77
Collinsella	5.6
Collinsella	4.72
Collinsella	6.27
Collinsella	4.99
Faecalibacterium	7.58
Faecalibacterium	2.61
Faecalibacterium	6.43
Faecalibacterium	3.31
Faecalibacterium	4.6
Faecalibacterium	8.06
Faecalibacterium	4.64
Faecalibacterium	4.09
Faecalibacterium	5.9
Faecalibacterium	3.54
Faecalibacterium	5.17
Faecalibacterium	6.42
Faecalibacterium	8.52
Faecalibacterium	5.49
Faecalibacterium	8.17
Lachnospira	8.08
Lachnospira	2.72
Lachnospira	5.39
Lachnospira	3.26
Lachnospira	11.74
Lachnospira	5.91
Lachnospira	5.92
Lachnospira	6.48
Lachnospira	5.44
Lachnospira	7.73
Lachnospira	5.25
Lachnospira	3.62
Lachnospira	4.56
Lachnospira	8.31
Lachnospira	5.17
Lachnospira	4.76
Lachnospira	8.64
Lachnospira	5.28
Lachnospira	6.61
Lachnospira	4.75
Lachnospira	6.84
Lachnospira	10.34
Monoglobus	9.33
Monoglobus	4.26
Monoglobus	6.98
Monoglobus	5.48
Monoglobus	2.99
Monoglobus	8.53
Monoglobus	5.22
Monoglobus	7.9
Monoglobus	5.82
Monoglobus	4.39
Monoglobus	9.17
Monoglobus	8.31
Monoglobus	3.78
Monoglobus	3.81
Monoglobus	8.21
Monoglobus	5.77
Monoglobus	4.99
Monoglobus	11.48
Monoglobus	6.34
Monoglobus	8.27
Monoglobus	3.64
Monoglobus	7.65
Monoglobus	11.43
Lachnoclostridium	7.01
Lachnoclostridium	6.63
Lachnoclostridium	3.58
Lachnoclostridium	8.21
Lachnoclostridium	5.1
Lachnoclostridium	3.58
Lachnoclostridium	8.19
Lachnoclostridium	5.23
Lachnoclostridium	6.25
Lachnoclostridium	6.74
Lachnoclostridium	4.73
Lachnoclostridium	9.99
Lachnoclostridium	8.56
Lachnoclostridium	4.16
Lachnoclostridium	12.59
Lachnoclostridium	4.82
Lachnoclostridium	8.82
Lachnoclostridium	6.34
Lachnoclostridium	5.46
Lachnoclostridium	10.33
Lachnoclostridium	6.51
Lachnoclostridium	7.27
Lachnoclostridium	3.72
Lachnoclostridium	6.3
Lachnoclostridium	10.04
UBA1819	6.79
UBA1819	8.1
UBA1819	2.29
UBA1819	7.55
UBA1819	6.19
UBA1819	3.46
UBA1819	7.73
UBA1819	5.7
UBA1819	8.8
UBA1819	4.78
UBA1819	3.91
UBA1819	10.65
UBA1819	7.81
UBA1819	3.73
UBA1819	15.1
UBA1819	3.16
UBA1819	9.26
UBA1819	5.86
UBA1819	5.19
UBA1819	9.32
UBA1819	6.02
UBA1819	7.22
UBA1819	5
UBA1819	5.85
UBA1819	10.74
[Ruminococcus]_torques_group	7.55
[Ruminococcus]_torques_group	8.49
[Ruminococcus]_torques_group	3.78
[Ruminococcus]_torques_group	7.04
[Ruminococcus]_torques_group	7.17
[Ruminococcus]_torques_group	3.64
[Ruminococcus]_torques_group	8.68
[Ruminococcus]_torques_group	6.61
[Ruminococcus]_torques_group	8.76
[Ruminococcus]_torques_group	4.64
[Ruminococcus]_torques_group	7.96
[Ruminococcus]_torques_group	9.95
[Ruminococcus]_torques_group	7.01
[Ruminococcus]_torques_group	5.37
[Ruminococcus]_torques_group	11.91
[Ruminococcus]_torques_group	4.81
[Ruminococcus]_torques_group	8.17
[Ruminococcus]_torques_group	6.87
[Ruminococcus]_torques_group	6.61
[Ruminococcus]_torques_group	9.08
[Ruminococcus]_torques_group	7.35
[Ruminococcus]_torques_group	5.93
[Ruminococcus]_torques_group	5.69
[Ruminococcus]_torques_group	6.1
[Ruminococcus]_torques_group	10.71
Oscillospiraceae_UCG-002	8.45
Oscillospiraceae_UCG-002	8.14
Oscillospiraceae_UCG-002	2.29
Oscillospiraceae_UCG-002	9.23
Oscillospiraceae_UCG-002	6.33
Oscillospiraceae_UCG-002	3.81
Oscillospiraceae_UCG-002	9.41
Oscillospiraceae_UCG-002	5.96
Oscillospiraceae_UCG-002	6.98
Oscillospiraceae_UCG-002	6.29
Oscillospiraceae_UCG-002	4.44
Oscillospiraceae_UCG-002	8.98
Oscillospiraceae_UCG-002	7.99
Oscillospiraceae_UCG-002	3.69
Oscillospiraceae_UCG-002	14.86
Oscillospiraceae_UCG-002	4.89
Oscillospiraceae_UCG-002	9.97
Oscillospiraceae_UCG-002	4.51
Oscillospiraceae_UCG-002	5.44
Oscillospiraceae_UCG-002	10.17
Oscillospiraceae_UCG-002	7.99
Oscillospiraceae_UCG-002	8.19
Oscillospiraceae_UCG-002	5.09
Oscillospiraceae_UCG-002	5.96
Oscillospiraceae_UCG-002	11.02
Uncultured_Oscillospiraceae_g061	6.35
Uncultured_Oscillospiraceae_g061	8.8
Uncultured_Oscillospiraceae_g061	3.59
Uncultured_Oscillospiraceae_g061	8.99
Uncultured_Oscillospiraceae_g061	7.12
Uncultured_Oscillospiraceae_g061	4.97
Uncultured_Oscillospiraceae_g061	10.19
Uncultured_Oscillospiraceae_g061	6.51
Uncultured_Oscillospiraceae_g061	8.33
Uncultured_Oscillospiraceae_g061	5.82
Uncultured_Oscillospiraceae_g061	5.15
Uncultured_Oscillospiraceae_g061	10.42
Uncultured_Oscillospiraceae_g061	6.41
Uncultured_Oscillospiraceae_g061	3.87
Uncultured_Oscillospiraceae_g061	18.14
Uncultured_Oscillospiraceae_g061	5.21
Uncultured_Oscillospiraceae_g061	10.29
Uncultured_Oscillospiraceae_g061	6.41
Uncultured_Oscillospiraceae_g061	4.58
Uncultured_Oscillospiraceae_g061	12.36
Uncultured_Oscillospiraceae_g061	9.5
Uncultured_Oscillospiraceae_g061	7.24
Uncultured_Oscillospiraceae_g061	5.55
Uncultured_Oscillospiraceae_g061	8.8
Uncultured_Oscillospiraceae_g061	12.96
[Eubacterium]_ventriosum_group	9.28
[Eubacterium]_ventriosum_group	9.04
[Eubacterium]_ventriosum_group	3.99
[Eubacterium]_ventriosum_group	9.32
[Eubacterium]_ventriosum_group	7.61
[Eubacterium]_ventriosum_group	3.71
[Eubacterium]_ventriosum_group	9.47
[Eubacterium]_ventriosum_group	6.28
[Eubacterium]_ventriosum_group	10.54
[Eubacterium]_ventriosum_group	10.72
[Eubacterium]_ventriosum_group	6.66
[Eubacterium]_ventriosum_group	10.08
[Eubacterium]_ventriosum_group	7.9
[Eubacterium]_ventriosum_group	6.61
[Eubacterium]_ventriosum_group	15.62
[Eubacterium]_ventriosum_group	6.29
[Eubacterium]_ventriosum_group	7.57
[Eubacterium]_ventriosum_group	9.55
[Eubacterium]_ventriosum_group	6.57
[Eubacterium]_ventriosum_group	12.22
[Eubacterium]_ventriosum_group	6.34
[Eubacterium]_ventriosum_group	9.25
[Eubacterium]_ventriosum_group	4.05
[Eubacterium]_ventriosum_group	8.72
[Eubacterium]_ventriosum_group	15.99
Butyricicoccus	10.5
Butyricicoccus	11.21
Butyricicoccus	3.57
Butyricicoccus	8.46
Butyricicoccus	11.63
Butyricicoccus	5.92
Butyricicoccus	9.65
Butyricicoccus	5.87
Butyricicoccus	9.36
Butyricicoccus	7.2
Butyricicoccus	6.28
Butyricicoccus	12.82
Butyricicoccus	8.21
Butyricicoccus	6.14
Butyricicoccus	16.6
Butyricicoccus	5.66
Butyricicoccus	13.14
Butyricicoccus	11.93
Butyricicoccus	7.66
Butyricicoccus	12.05
Butyricicoccus	7.58
Butyricicoccus	8.44
Butyricicoccus	6.67
Butyricicoccus	8.67
Butyricicoccus	11.77

## Sheet: Fig.4b
ROC per sample				Mean ROC
resample	sensitivities	specificities		Control	RBD	predict	observed
0.8-01	100	0		0.447236	0.552764	RBD	RBD
0.8-01	100	1.16279		0.128492	0.871508	RBD	RBD
0.8-01	99.2647	1.16279		0.418605	0.581395	RBD	RBD
0.8-01	99.2647	2.32558		0.137755	0.862245	RBD	RBD
0.8-01	99.2647	3.48837		0.219251	0.780749	RBD	RBD
0.8-01	99.2647	4.65116		0.132184	0.867816	RBD	RBD
0.8-01	99.2647	5.81395		0.0471204	0.95288	RBD	RBD
0.8-01	99.2647	6.97674		0.348387	0.651613	RBD	RBD
0.8-01	99.2647	8.13953		0.300518	0.699482	RBD	RBD
0.8-01	98.5294	8.13953		0.185567	0.814433	RBD	RBD
0.8-01	98.5294	9.30233		0.375661	0.624339	RBD	RBD
0.8-01	97.7941	9.30233		0.205263	0.794737	RBD	RBD
0.8-01	97.7941	10.4651		0.432584	0.567416	RBD	RBD
0.8-01	97.7941	11.6279		0.0340909	0.965909	RBD	RBD
0.8-01	97.7941	12.7907		0.261538	0.738462	RBD	RBD
0.8-01	97.7941	13.9535		0.0994475	0.900552	RBD	RBD
0.8-01	97.7941	15.1163		0.0904523	0.909548	RBD	RBD
0.8-01	97.7941	16.2791		0.714286	0.285714	Control	RBD
0.8-01	97.7941	17.4419		0.292994	0.707006	RBD	RBD
0.8-01	97.7941	18.6047		0.0994475	0.900552	RBD	RBD
0.8-01	97.0588	18.6047		0.58427	0.41573	Control	RBD
0.8-01	96.3235	18.6047		0.223958	0.776042	RBD	RBD
0.8-01	96.3235	19.7674		0.20765	0.79235	RBD	RBD
0.8-01	96.3235	20.9302		0.0677083	0.932292	RBD	RBD
0.8-01	96.3235	22.093		0.267442	0.732558	RBD	RBD
0.8-01	96.3235	23.2558		0.190476	0.809524	RBD	RBD
0.8-01	96.3235	24.4186		0.056338	0.943662	RBD	RBD
0.8-01	96.3235	25.5814		0.520408	0.479592	Control	RBD
0.8-01	96.3235	26.7442		0.431373	0.568627	RBD	RBD
0.8-01	96.3235	27.907		0.0843373	0.915663	RBD	RBD
0.8-01	96.3235	29.0698		0.234694	0.765306	RBD	RBD
0.8-01	95.5882	29.0698		0.0971429	0.902857	RBD	RBD
0.8-01	95.5882	30.2326		0.211429	0.788571	RBD	RBD
0.8-01	95.5882	31.3953		0.192708	0.807292	RBD	RBD
0.8-01	95.5882	32.5581		0.476471	0.523529	RBD	RBD
0.8-01	95.5882	33.7209		0.455026	0.544974	RBD	RBD
0.8-01	95.5882	34.8837		0.142857	0.857143	RBD	RBD
0.8-01	95.5882	36.0465		0.435028	0.564972	RBD	RBD
0.8-01	95.5882	38.3721		0.580311	0.419689	Control	RBD
0.8-01	95.5882	39.5349		0.343023	0.656977	RBD	RBD
0.8-01	94.8529	39.5349		0.612022	0.387978	Control	RBD
0.8-01	94.1176	39.5349		0.279188	0.720812	RBD	RBD
0.8-01	93.3824	39.5349		0.0932642	0.906736	RBD	RBD
0.8-01	92.6471	39.5349		0.124324	0.875676	RBD	RBD
0.8-01	92.6471	40.6977		0.142045	0.857955	RBD	RBD
0.8-01	92.6471	41.8605		0.132979	0.867021	RBD	RBD
0.8-01	92.6471	43.0233		0.340909	0.659091	RBD	RBD
0.8-01	92.6471	44.186		0.411111	0.588889	RBD	RBD
0.8-01	91.9118	44.186		0.219388	0.780612	RBD	RBD
0.8-01	91.9118	45.3488		0.189189	0.810811	RBD	RBD
0.8-01	91.1765	45.3488		0.138298	0.861702	RBD	RBD
0.8-01	90.4412	45.3488		0.363636	0.636364	RBD	RBD
0.8-01	90.4412	46.5116		0.0913706	0.908629	RBD	RBD
0.8-01	90.4412	47.6744		0.286486	0.713514	RBD	RBD
0.8-01	89.7059	47.6744		0.0695187	0.930481	RBD	RBD
0.8-01	89.7059	48.8372		0.112903	0.887097	RBD	RBD
0.8-01	89.7059	50		0.238095	0.761905	RBD	RBD
0.8-01	89.7059	51.1628		0.21	0.79	RBD	RBD
0.8-01	88.9706	51.1628		0.212121	0.787879	RBD	RBD
0.8-01	88.9706	52.3256		0.438144	0.561856	RBD	RBD
0.8-01	88.9706	53.4884		0.819149	0.180851	Control	RBD
0.8-01	88.9706	54.6512		0.380682	0.619318	RBD	RBD
0.8-01	88.2353	54.6512		0.561798	0.438202	Control	RBD
0.8-01	87.5	54.6512		0.231183	0.768817	RBD	RBD
0.8-01	86.7647	54.6512		0.179348	0.820652	RBD	RBD
0.8-01	86.0294	54.6512		0.207447	0.792553	RBD	RBD
0.8-01	86.0294	55.814		0.395722	0.604278	RBD	RBD
0.8-01	86.0294	56.9767		0.146739	0.853261	RBD	RBD
0.8-01	85.2941	56.9767		0.316667	0.683333	RBD	RBD
0.8-01	85.2941	58.1395		0.0646766	0.935323	RBD	RBD
0.8-01	85.2941	59.3023		0.409836	0.590164	RBD	RBD
0.8-01	85.2941	60.4651		0.206667	0.793333	RBD	RBD
0.8-01	85.2941	61.6279		0.296089	0.703911	RBD	RBD
0.8-01	84.5588	61.6279		0.213904	0.786096	RBD	RBD
0.8-01	83.8235	61.6279		0.316384	0.683616	RBD	RBD
0.8-01	83.8235	62.7907		0.301136	0.698864	RBD	RBD
0.8-01	83.8235	63.9535		0.4	0.6	RBD	RBD
0.8-01	83.0882	63.9535		0.261628	0.738372	RBD	RBD
0.8-01	82.3529	63.9535		0.248677	0.751323	RBD	RBD
0.8-01	82.3529	65.1163		0.319767	0.680233	RBD	RBD
0.8-01	81.6176	65.1163		0.0909091	0.909091	RBD	RBD
0.8-01	80.8824	65.1163		0.786982	0.213018	Control	RBD
0.8-01	80.8824	66.2791		0.103627	0.896373	RBD	RBD
0.8-01	80.8824	67.4419		0.5	0.5	Control	RBD
0.8-01	80.1471	67.4419		0.394904	0.605096	RBD	RBD
0.8-01	79.4118	67.4419		0.329787	0.670213	RBD	RBD
0.8-01	78.6765	67.4419		0.0584795	0.94152	RBD	RBD
0.8-01	78.6765	68.6047		0.335227	0.664773	RBD	RBD
0.8-01	78.6765	69.7674		0.88764	0.11236	Control	RBD
0.8-01	77.9412	69.7674		0.307292	0.692708	RBD	RBD
0.8-01	77.9412	70.9302		0.481081	0.518919	RBD	RBD
0.8-01	77.2059	70.9302		0.549708	0.450292	Control	RBD
0.8-01	77.2059	72.093		0.333333	0.666667	RBD	RBD
0.8-01	76.4706	72.093		0.492537	0.507463	RBD	RBD
0.8-01	75.7353	72.093		0.242268	0.757732	RBD	RBD
0.8-01	75	72.093		0.318182	0.681818	RBD	RBD
0.8-01	75	73.2558		0.383721	0.616279	RBD	RBD
0.8-01	74.2647	73.2558		0.213483	0.786517	RBD	RBD
0.8-01	74.2647	74.4186		0.370892	0.629108	RBD	RBD
0.8-01	73.5294	74.4186		0.528796	0.471204	Control	RBD
0.8-01	72.7941	74.4186		0.240437	0.759563	RBD	RBD
0.8-01	72.7941	75.5814		0.497462	0.502538	RBD	RBD
0.8-01	72.7941	76.7442		0.539267	0.460733	Control	RBD
0.8-01	72.0588	76.7442		0.61236	0.38764	Control	RBD
0.8-01	71.3235	76.7442		0.203297	0.796703	RBD	RBD
0.8-01	70.5882	76.7442		0.534392	0.465608	Control	RBD
0.8-01	70.5882	77.907		0.42623	0.57377	RBD	RBD
0.8-01	69.8529	77.907		0.366667	0.633333	RBD	RBD
0.8-01	69.1176	77.907		0.589286	0.410714	Control	RBD
0.8-01	68.3824	77.907		0.326425	0.673575	RBD	RBD
0.8-01	67.6471	77.907		0.309645	0.690355	RBD	RBD
0.8-01	66.9118	77.907		0.361809	0.638191	RBD	RBD
0.8-01	66.9118	79.0698		0.211765	0.788235	RBD	RBD
0.8-01	66.1765	79.0698		0.6	0.4	Control	RBD
0.8-01	65.4412	79.0698		0.717172	0.282828	Control	RBD
0.8-01	64.7059	79.0698		0.202381	0.797619	RBD	RBD
0.8-01	64.7059	80.2326		0.648936	0.351064	Control	RBD
0.8-01	63.9706	80.2326		0.46988	0.53012	RBD	RBD
0.8-01	63.2353	80.2326		0.178571	0.821429	RBD	RBD
0.8-01	62.5	80.2326		0.079602	0.920398	RBD	RBD
0.8-01	62.5	81.3953		0.216667	0.783333	RBD	RBD
0.8-01	61.7647	81.3953		0.126263	0.873737	RBD	RBD
0.8-01	61.0294	81.3953		0.607735	0.392265	Control	RBD
0.8-01	60.2941	82.5581		0.0625	0.9375	RBD	RBD
0.8-01	59.5588	82.5581		0.324607	0.675393	RBD	RBD
0.8-01	58.8235	82.5581		0.16	0.84	RBD	RBD
0.8-01	58.0882	82.5581		0.0274725	0.972527	RBD	RBD
0.8-01	57.3529	82.5581		0.37037	0.62963	RBD	RBD
0.8-01	57.3529	83.7209		0.105556	0.894444	RBD	RBD
0.8-01	56.6176	83.7209		0.471264	0.528736	RBD	RBD
0.8-01	55.8824	83.7209		0.324022	0.675978	RBD	RBD
0.8-01	55.8824	84.8837		0.0965909	0.903409	RBD	RBD
0.8-01	55.1471	84.8837		0.010989	0.989011	RBD	RBD
0.8-01	54.4118	84.8837		0.164103	0.835897	RBD	RBD
0.8-01	53.6765	84.8837		0.327586	0.672414	RBD	RBD
0.8-01	53.6765	86.0465		0.53886	0.46114	Control	RBD
0.8-01	52.9412	86.0465		0.594737	0.405263	Control	Control
0.8-01	52.2059	87.2093		0.151832	0.848168	RBD	Control
0.8-01	51.4706	87.2093		0.685714	0.314286	Control	Control
0.8-01	50.7353	87.2093		0.390374	0.609626	RBD	Control
0.8-01	50.7353	88.3721		0.191011	0.808989	RBD	Control
0.8-01	50	88.3721		0.661202	0.338798	Control	Control
0.8-01	50	89.5349		0.351955	0.648045	RBD	Control
0.8-01	49.2647	89.5349		0.337349	0.662651	RBD	Control
0.8-01	49.2647	90.6977		0.437126	0.562874	RBD	Control
0.8-01	48.5294	90.6977		0.71978	0.28022	Control	Control
0.8-01	47.7941	90.6977		0.705	0.295	Control	Control
0.8-01	47.0588	90.6977		0.57754	0.42246	Control	Control
0.8-01	46.3235	90.6977		0.420732	0.579268	RBD	Control
0.8-01	45.5882	90.6977		0.469945	0.530055	RBD	Control
0.8-01	44.8529	90.6977		0.708571	0.291429	Control	Control
0.8-01	44.1176	90.6977		0.835052	0.164948	Control	Control
0.8-01	43.3824	90.6977		0.795455	0.204545	Control	Control
0.8-01	42.6471	90.6977		0.12766	0.87234	RBD	Control
0.8-01	41.9118	90.6977		0.645714	0.354286	Control	Control
0.8-01	41.1765	90.6977		0.28655	0.71345	RBD	Control
0.8-01	40.4412	90.6977		0.693989	0.306011	Control	Control
0.8-01	39.7059	90.6977		0.0652174	0.934783	RBD	Control
0.8-01	38.9706	90.6977		0.769231	0.230769	Control	Control
0.8-01	38.2353	90.6977		0.617978	0.382022	Control	Control
0.8-01	37.5	90.6977		0.415789	0.584211	RBD	Control
0.8-01	36.7647	90.6977		0.184524	0.815476	RBD	Control
0.8-01	36.0294	90.6977		0.439153	0.560847	RBD	Control
0.8-01	35.2941	90.6977		0.432749	0.567251	RBD	Control
0.8-01	34.5588	90.6977		0.768786	0.231214	Control	Control
0.8-01	33.8235	90.6977		0.908163	0.0918367	Control	Control
0.8-01	33.0882	90.6977		0.528205	0.471795	Control	Control
0.8-01	32.3529	90.6977		0.872549	0.127451	Control	Control
0.8-01	31.6176	90.6977		0.559783	0.440217	Control	Control
0.8-01	30.8824	90.6977		0.821229	0.178771	Control	Control
0.8-01	30.1471	90.6977		0.409574	0.590426	RBD	Control
0.8-01	29.4118	90.6977		0.494565	0.505435	RBD	Control
0.8-01	29.4118	91.8605		0.763441	0.236559	Control	Control
0.8-01	28.6765	91.8605		0.502924	0.497076	Control	Control
0.8-01	27.9412	91.8605		0.78022	0.21978	Control	Control
0.8-01	27.9412	93.0233		0.329787	0.670213	RBD	Control
0.8-01	27.2059	93.0233		0.589888	0.410112	Control	Control
0.8-01	27.2059	94.186		0.617978	0.382022	Control	Control
0.8-01	26.4706	94.186		0.187817	0.812183	RBD	Control
0.8-01	25.7353	94.186		0.543478	0.456522	Control	Control
0.8-01	25	94.186		0.31694	0.68306	RBD	Control
0.8-01	24.2647	94.186		0.628272	0.371728	Control	Control
0.8-01	24.2647	95.3488		0.780347	0.219653	Control	Control
0.8-01	24.2647	96.5116		0.646341	0.353659	Control	Control
0.8-01	23.5294	96.5116		0.63388	0.36612	Control	Control
0.8-01	22.7941	96.5116		0.624309	0.375691	Control	Control
0.8-01	22.0588	96.5116		0.827815	0.172185	Control	Control
0.8-01	21.3235	96.5116		0.295455	0.704545	RBD	Control
0.8-01	20.5882	96.5116		0.734568	0.265432	Control	Control
0.8-01	19.8529	96.5116		0.407821	0.592179	RBD	Control
0.8-01	19.1176	96.5116		0.438776	0.561224	RBD	Control
0.8-01	18.3824	96.5116		0.301136	0.698864	RBD	Control
0.8-01	18.3824	97.6744		0.367021	0.632979	RBD	Control
0.8-01	17.6471	97.6744		0.470588	0.529412	RBD	Control
0.8-01	16.9118	97.6744		0.284974	0.715026	RBD	Control
0.8-01	16.1765	97.6744		0.561224	0.438776	Control	Control
0.8-01	15.4412	97.6744		0.590643	0.409357	Control	Control
0.8-01	14.7059	97.6744		0.614213	0.385787	Control	Control
0.8-01	13.2353	97.6744		0.651282	0.348718	Control	Control
0.8-01	12.5	97.6744		0.497143	0.502857	RBD	Control
0.8-01	11.7647	97.6744		0.88172	0.11828	Control	Control
0.8-01	11.0294	97.6744		0.587302	0.412698	Control	Control
0.8-01	10.2941	97.6744		0.643979	0.356021	Control	Control
0.8-01	9.55882	97.6744		0.563953	0.436047	Control	Control
0.8-01	8.82353	97.6744		0.652174	0.347826	Control	Control
0.8-01	8.08824	97.6744		0.827586	0.172414	Control	Control
0.8-01	7.35294	97.6744		0.320574	0.679426	RBD	Control
0.8-01	7.35294	98.8372		0.308989	0.691011	RBD	Control
0.8-01	6.61765	98.8372		0.477778	0.522222	RBD	Control
0.8-01	5.88235	98.8372		0.701031	0.298969	Control	Control
0.8-01	5.88235	100		0.546392	0.453608	Control	Control
0.8-01	5.14706	100		0.513228	0.486772	Control	Control
0.8-01	4.41176	100		0.594118	0.405882	Control	Control
0.8-01	3.67647	100		0.551913	0.448087	Control	Control
0.8-01	2.94118	100		0.0777778	0.922222	RBD	Control
0.8-01	2.20588	100		0.515152	0.484848	Control	Control
0.8-01	1.47059	100		0.520958	0.479042	Control	Control
0.8-01	0.735294	100		0.156425	0.843575	RBD	Control
0.8-01	0	100		0.713514	0.286486	Control	Control
0.8-02	100	0		0.541899	0.458101	Control	Control
0.8-02	100	1.16279		0.517442	0.482558	Control	Control
0.8-02	99.2647	1.16279		0.777108	0.222892	Control	Control
0.8-02	99.2647	2.32558		0.272222	0.727778	RBD	RBD
0.8-02	99.2647	3.48837		0.763819	0.236181	Control	RBD
0.8-02	99.2647	4.65116		0.0634146	0.936585	RBD	RBD
0.8-02	99.2647	5.81395		0.14359	0.85641	RBD	RBD
0.8-02	98.5294	5.81395		0.617347	0.382653	Control	RBD
0.8-02	98.5294	6.97674		0.217617	0.782383	RBD	RBD
0.8-02	97.7941	6.97674		0.251337	0.748663	RBD	RBD
0.8-02	97.0588	6.97674		0.0572917	0.942708	RBD	RBD
0.8-02	97.0588	8.13953		0.371585	0.628415	RBD	RBD
0.8-02	97.0588	9.30233		0.229268	0.770732	RBD	RBD
0.8-02	97.0588	10.4651		0.414141	0.585859	RBD	RBD
0.8-02	96.3235	10.4651		0.411765	0.588235	RBD	RBD
0.8-02	96.3235	11.6279		0.445652	0.554348	RBD	RBD
0.8-02	96.3235	12.7907		0.512821	0.487179	Control	RBD
0.8-02	96.3235	13.9535		0.0342857	0.965714	RBD	RBD
0.8-02	95.5882	13.9535		0.233161	0.766839	RBD	RBD
0.8-02	95.5882	15.1163		0.0342857	0.965714	RBD	RBD
0.8-02	95.5882	16.2791		0.412698	0.587302	RBD	RBD
0.8-02	94.8529	16.2791		0.143617	0.856383	RBD	RBD
0.8-02	94.8529	17.4419		0.494681	0.505319	RBD	RBD
0.8-02	94.8529	18.6047		0.262887	0.737113	RBD	RBD
0.8-02	94.8529	19.7674		0.196629	0.803371	RBD	RBD
0.8-02	94.8529	20.9302		0.488889	0.511111	RBD	RBD
0.8-02	94.8529	22.093		0.135593	0.864407	RBD	RBD
0.8-02	94.8529	23.2558		0.158824	0.841176	RBD	RBD
0.8-02	94.8529	24.4186		0.323353	0.676647	RBD	RBD
0.8-02	94.8529	25.5814		0.0224719	0.977528	RBD	RBD
0.8-02	94.8529	26.7442		0.375691	0.624309	RBD	RBD
0.8-02	94.1176	26.7442		0.0380435	0.961957	RBD	RBD
0.8-02	94.1176	27.907		0.29064	0.70936	RBD	RBD
0.8-02	94.1176	29.0698		0.197674	0.802326	RBD	RBD
0.8-02	94.1176	30.2326		0.0864865	0.913514	RBD	RBD
0.8-02	94.1176	31.3953		0.319277	0.680723	RBD	RBD
0.8-02	94.1176	32.5581		0.180791	0.819209	RBD	RBD
0.8-02	94.1176	33.7209		0.454023	0.545977	RBD	RBD
0.8-02	94.1176	34.8837		0.578378	0.421622	Control	RBD
0.8-02	94.1176	36.0465		0.119403	0.880597	RBD	RBD
0.8-02	94.1176	37.2093		0.574074	0.425926	Control	RBD
0.8-02	94.1176	38.3721		0.142132	0.857868	RBD	RBD
0.8-02	94.1176	39.5349		0.35119	0.64881	RBD	RBD
0.8-02	93.3824	39.5349		0.171123	0.828877	RBD	RBD
0.8-02	93.3824	40.6977		0.065	0.935	RBD	RBD
0.8-02	93.3824	41.8605		0.101064	0.898936	RBD	RBD
0.8-02	93.3824	43.0233		0.290909	0.709091	RBD	RBD
0.8-02	93.3824	44.186		0.172973	0.827027	RBD	RBD
0.8-02	93.3824	45.3488		0.383234	0.616766	RBD	RBD
0.8-02	93.3824	46.5116		0.40107	0.59893	RBD	RBD
0.8-02	93.3824	47.6744		0.268817	0.731183	RBD	RBD
0.8-02	93.3824	48.8372		0.296296	0.703704	RBD	RBD
0.8-02	93.3824	50		0.0621762	0.937824	RBD	RBD
0.8-02	92.6471	50		0.12	0.88	RBD	RBD
0.8-02	91.9118	50		0.0546448	0.945355	RBD	RBD
0.8-02	91.9118	51.1628		0.308458	0.691542	RBD	RBD
0.8-02	91.1765	51.1628		0.253968	0.746032	RBD	RBD
0.8-02	90.4412	51.1628		0.472826	0.527174	RBD	RBD
0.8-02	89.7059	51.1628		0.701087	0.298913	Control	RBD
0.8-02	88.9706	51.1628		0.274725	0.725275	RBD	RBD
0.8-02	88.2353	51.1628		0.81768	0.18232	Control	RBD
0.8-02	88.2353	52.3256		0.42246	0.57754	RBD	RBD
0.8-02	88.2353	53.4884		0.247368	0.752632	RBD	RBD
0.8-02	87.5	53.4884		0.254237	0.745763	RBD	RBD
0.8-02	87.5	54.6512		0.254237	0.745763	RBD	RBD
0.8-02	86.7647	54.6512		0.388298	0.611702	RBD	RBD
0.8-02	86.7647	55.814		0.260116	0.739884	RBD	RBD
0.8-02	86.7647	56.9767		0.201149	0.798851	RBD	RBD
0.8-02	86.0294	56.9767		0.083871	0.916129	RBD	RBD
0.8-02	85.2941	56.9767		0.209302	0.790698	RBD	RBD
0.8-02	85.2941	58.1395		0.335196	0.664804	RBD	RBD
0.8-02	84.5588	58.1395		0.360947	0.639053	RBD	RBD
0.8-02	83.8235	58.1395		0.13	0.87	RBD	RBD
0.8-02	83.0882	58.1395		0.198895	0.801105	RBD	RBD
0.8-02	82.3529	58.1395		0.231183	0.768817	RBD	RBD
0.8-02	81.6176	58.1395		0.531915	0.468085	Control	RBD
0.8-02	80.8824	58.1395		0.307692	0.692308	RBD	RBD
0.8-02	80.8824	59.3023		0.112994	0.887006	RBD	RBD
0.8-02	80.1471	59.3023		0.16185	0.83815	RBD	RBD
0.8-02	80.1471	60.4651		0.513228	0.486772	Control	RBD
0.8-02	80.1471	61.6279		0.733696	0.266304	Control	RBD
0.8-02	80.1471	62.7907		0.158192	0.841808	RBD	RBD
0.8-02	80.1471	63.9535		0.509091	0.490909	Control	RBD
0.8-02	79.4118	63.9535		0.860335	0.139665	Control	RBD
0.8-02	78.6765	63.9535		0.308571	0.691429	RBD	RBD
0.8-02	78.6765	65.1163		0.0945274	0.905473	RBD	RBD
0.8-02	78.6765	66.2791		0.304813	0.695187	RBD	RBD
0.8-02	78.6765	67.4419		0.441989	0.558011	RBD	RBD
0.8-02	77.9412	67.4419		0.653061	0.346939	Control	RBD
0.8-02	77.9412	68.6047		0.513966	0.486034	Control	RBD
0.8-02	77.2059	68.6047		0.183333	0.816667	RBD	RBD
0.8-02	77.2059	69.7674		0.315508	0.684492	RBD	RBD
0.8-02	76.4706	69.7674		0.236842	0.763158	RBD	RBD
0.8-02	75.7353	69.7674		0.245614	0.754386	RBD	RBD
0.8-02	75	69.7674		0.397727	0.602273	RBD	RBD
0.8-02	75	70.9302		0.784884	0.215116	Control	RBD
0.8-02	75	72.093		0.575419	0.424581	Control	RBD
0.8-02	74.2647	72.093		0.564516	0.435484	Control	RBD
0.8-02	74.2647	73.2558		0.123077	0.876923	RBD	RBD
0.8-02	73.5294	73.2558		0.557895	0.442105	Control	RBD
0.8-02	72.7941	73.2558		0.226316	0.773684	RBD	RBD
0.8-02	72.0588	73.2558		0.34715	0.65285	RBD	RBD
0.8-02	72.0588	74.4186		0.278409	0.721591	RBD	RBD
0.8-02	71.3235	74.4186		0.542289	0.457711	Control	RBD
0.8-02	70.5882	74.4186		0.450549	0.549451	RBD	RBD
0.8-02	70.5882	76.7442		0.194595	0.805405	RBD	RBD
0.8-02	69.8529	76.7442		0.473118	0.526882	RBD	RBD
0.8-02	69.1176	76.7442		0.275676	0.724324	RBD	RBD
0.8-02	68.3824	76.7442		0.331169	0.668831	RBD	RBD
0.8-02	68.3824	77.907		0.521277	0.478723	Control	RBD
0.8-02	67.6471	77.907		0.512438	0.487562	Control	RBD
0.8-02	66.9118	77.907		0.138889	0.861111	RBD	RBD
0.8-02	66.1765	77.907		0.576923	0.423077	Control	RBD
0.8-02	66.1765	79.0698		0.254144	0.745856	RBD	RBD
0.8-02	65.4412	79.0698		0.58	0.42	Control	RBD
0.8-02	65.4412	80.2326		0.162162	0.837838	RBD	RBD
0.8-02	65.4412	81.3953		0.382199	0.617801	RBD	RBD
0.8-02	64.7059	81.3953		0.106918	0.893082	RBD	RBD
0.8-02	63.9706	81.3953		0.0963855	0.903614	RBD	RBD
0.8-02	63.2353	81.3953		0.0928962	0.907104	RBD	RBD
0.8-02	62.5	81.3953		0.786517	0.213483	Control	RBD
0.8-02	62.5	82.5581		0.110465	0.889535	RBD	RBD
0.8-02	61.7647	82.5581		0.0869565	0.913043	RBD	RBD
0.8-02	61.0294	82.5581		0.313433	0.686567	RBD	RBD
0.8-02	60.2941	82.5581		0.0110497	0.98895	RBD	RBD
0.8-02	59.5588	82.5581		0.508772	0.491228	Control	RBD
0.8-02	58.8235	82.5581		0.0514286	0.948571	RBD	RBD
0.8-02	58.8235	83.7209		0.340782	0.659218	RBD	RBD
0.8-02	58.0882	83.7209		0.310345	0.689655	RBD	RBD
0.8-02	57.3529	83.7209		0.32	0.68	RBD	RBD
0.8-02	56.6176	83.7209		0.234973	0.765027	RBD	RBD
0.8-02	55.8824	83.7209		0.185393	0.814607	RBD	RBD
0.8-02	55.1471	83.7209		0.374332	0.625668	RBD	RBD
0.8-02	54.4118	83.7209		0.10989	0.89011	RBD	RBD
0.8-02	54.4118	84.8837		0.136364	0.863636	RBD	RBD
0.8-02	53.6765	84.8837		0.242424	0.757576	RBD	RBD
0.8-02	52.9412	84.8837		0.213904	0.786096	RBD	RBD
0.8-02	52.2059	84.8837		0.445055	0.554945	RBD	RBD
0.8-02	52.2059	86.0465		0.236559	0.763441	RBD	RBD
0.8-02	51.4706	86.0465		0.531429	0.468571	Control	Control
0.8-02	51.4706	87.2093		0.473171	0.526829	RBD	Control
0.8-02	50.7353	87.2093		0.421348	0.578652	RBD	Control
0.8-02	50	87.2093		0.194118	0.805882	RBD	Control
0.8-02	49.2647	87.2093		0.201058	0.798942	RBD	Control
0.8-02	48.5294	87.2093		0.780612	0.219388	Control	Control
0.8-02	47.7941	87.2093		0.652406	0.347594	Control	Control
0.8-02	47.7941	88.3721		0.447853	0.552147	RBD	Control
0.8-02	47.0588	88.3721		0.255435	0.744565	RBD	Control
0.8-02	47.0588	89.5349		0.513812	0.486188	Control	Control
0.8-02	47.0588	90.6977		0.597938	0.402062	Control	Control
0.8-02	45.5882	90.6977		0.60119	0.39881	Control	Control
0.8-02	44.8529	90.6977		0.581522	0.418478	Control	Control
0.8-02	44.1176	90.6977		0.642857	0.357143	Control	Control
0.8-02	43.3824	90.6977		0.39011	0.60989	RBD	Control
0.8-02	43.3824	91.8605		0.475936	0.524064	RBD	Control
0.8-02	42.6471	91.8605		0.598837	0.401163	Control	Control
0.8-02	41.9118	91.8605		0.62963	0.37037	Control	Control
0.8-02	41.1765	91.8605		0.841176	0.158824	Control	Control
0.8-02	40.4412	91.8605		0.840659	0.159341	Control	Control
0.8-02	39.7059	91.8605		0.466667	0.533333	RBD	Control
0.8-02	38.9706	91.8605		0.549223	0.450777	Control	Control
0.8-02	38.2353	91.8605		0.781421	0.218579	Control	Control
0.8-02	37.5	91.8605		0.111765	0.888235	RBD	Control
0.8-02	36.7647	91.8605		0.76087	0.23913	Control	Control
0.8-02	36.0294	91.8605		0.62439	0.37561	Control	Control
0.8-02	35.2941	91.8605		0.18617	0.81383	RBD	Control
0.8-02	34.5588	91.8605		0.298913	0.701087	RBD	Control
0.8-02	33.8235	91.8605		0.674157	0.325843	Control	Control
0.8-02	33.0882	91.8605		0.584795	0.415205	Control	Control
0.8-02	33.0882	93.0233		0.603175	0.396825	Control	Control
0.8-02	32.3529	93.0233		0.80303	0.19697	Control	Control
0.8-02	31.6176	93.0233		0.670807	0.329193	Control	Control
0.8-02	30.8824	93.0233		0.477157	0.522843	RBD	Control
0.8-02	30.1471	93.0233		0.648352	0.351648	Control	Control
0.8-02	30.1471	94.186		0.625668	0.374332	Control	Control
0.8-02	30.1471	95.3488		0.766169	0.233831	Control	Control
0.8-02	29.4118	95.3488		0.259887	0.740113	RBD	Control
0.8-02	28.6765	95.3488		0.480663	0.519337	RBD	Control
0.8-02	27.9412	95.3488		0.82967	0.17033	Control	Control
0.8-02	27.2059	95.3488		0.281081	0.718919	RBD	Control
0.8-02	26.4706	95.3488		0.331683	0.668317	RBD	Control
0.8-02	25.7353	95.3488		0.578125	0.421875	Control	Control
0.8-02	25	95.3488		0.462857	0.537143	RBD	Control
0.8-02	24.2647	95.3488		0.729885	0.270115	Control	Control
0.8-02	23.5294	95.3488		0.314917	0.685083	RBD	Control
0.8-02	23.5294	96.5116		0.622951	0.377049	Control	Control
0.8-02	22.7941	96.5116		0.262295	0.737705	RBD	Control
0.8-02	22.0588	96.5116		0.741379	0.258621	Control	Control
0.8-02	21.3235	96.5116		0.692308	0.307692	Control	Control
0.8-02	20.5882	96.5116		0.622093	0.377907	Control	Control
0.8-02	19.8529	96.5116		0.740113	0.259887	Control	Control
0.8-02	19.1176	96.5116		0.605556	0.394444	Control	Control
0.8-02	18.3824	96.5116		0.148148	0.851852	RBD	Control
0.8-02	17.6471	96.5116		0.583333	0.416667	Control	Control
0.8-02	16.9118	96.5116		0.471591	0.528409	RBD	Control
0.8-02	16.1765	96.5116		0.360215	0.639785	RBD	Control
0.8-02	15.4412	96.5116		0.427807	0.572193	RBD	Control
0.8-02	15.4412	97.6744		0.248705	0.751295	RBD	Control
0.8-02	14.7059	97.6744		0.684211	0.315789	Control	Control
0.8-02	13.9706	97.6744		0.351648	0.648352	RBD	Control
0.8-02	13.2353	97.6744		0.53125	0.46875	Control	Control
0.8-02	12.5	97.6744		0.648485	0.351515	Control	Control
0.8-02	11.7647	97.6744		0.407216	0.592784	RBD	Control
0.8-02	11.0294	97.6744		0.896739	0.103261	Control	Control
0.8-02	11.0294	98.8372		0.428571	0.571429	RBD	Control
0.8-02	11.0294	100		0.686047	0.313953	Control	Control
0.8-02	10.2941	100		0.686813	0.313187	Control	Control
0.8-02	9.55882	100		0.648936	0.351064	Control	Control
0.8-02	8.82353	100		0.693182	0.306818	Control	Control
0.8-02	8.08824	100		0.829787	0.170213	Control	Control
0.8-02	7.35294	100		0.679012	0.320988	Control	Control
0.8-02	6.61765	100		0.728916	0.271084	Control	Control
0.8-02	5.88235	100		0.535354	0.464646	Control	Control
0.8-02	5.14706	100		0.587302	0.412698	Control	Control
0.8-02	4.41176	100		0.276836	0.723164	RBD	Control
0.8-02	3.67647	100		0.364078	0.635922	RBD	Control
0.8-02	2.94118	100		0.0944444	0.905556	RBD	Control
0.8-02	1.47059	100		0.37766	0.62234	RBD	Control
0.8-02	0.735294	100		0.494624	0.505376	RBD	Control
0.8-02	0	100		0.451087	0.548913	RBD	Control
0.8-03	100	0		0.39011	0.60989	RBD	Control
0.8-03	100	1.16279		0.651934	0.348066	Control	Control
0.8-03	100	2.32558		0.664865	0.335135	Control	Control
0.8-03	99.2647	2.32558		0.0942408	0.905759	RBD	Control
0.8-03	98.5294	2.32558		0.557292	0.442708	Control	Control
0.8-03	98.5294	3.48837		0.242105	0.757895	RBD	RBD
0.8-03	98.5294	4.65116		0.158192	0.841808	RBD	RBD
0.8-03	97.7941	4.65116		0.6	0.4	Control	RBD
0.8-03	97.7941	5.81395		0.441026	0.558974	RBD	RBD
0.8-03	97.7941	6.97674		0.194737	0.805263	RBD	RBD
0.8-03	97.7941	8.13953		0.271084	0.728916	RBD	RBD
0.8-03	97.0588	8.13953		0.223958	0.776042	RBD	RBD
0.8-03	97.0588	9.30233		0.320856	0.679144	RBD	RBD
0.8-03	97.0588	10.4651		0.353591	0.646409	RBD	RBD
0.8-03	97.0588	11.6279		0.256831	0.743169	RBD	RBD
0.8-03	97.0588	12.7907		0.191358	0.808642	RBD	RBD
0.8-03	97.0588	13.9535		0.427835	0.572165	RBD	RBD
0.8-03	97.0588	15.1163		0.469274	0.530726	RBD	RBD
0.8-03	97.0588	16.2791		0.427746	0.572254	RBD	RBD
0.8-03	97.0588	17.4419		0.396648	0.603352	RBD	RBD
0.8-03	97.0588	18.6047		0.285714	0.714286	RBD	RBD
0.8-03	97.0588	19.7674		0.253886	0.746114	RBD	RBD
0.8-03	97.0588	20.9302		0.502538	0.497462	Control	RBD
0.8-03	97.0588	22.093		0.404878	0.595122	RBD	RBD
0.8-03	96.3235	22.093		0.141304	0.858696	RBD	RBD
0.8-03	95.5882	22.093		0.45	0.55	RBD	RBD
0.8-03	95.5882	23.2558		0.285714	0.714286	RBD	RBD
0.8-03	95.5882	24.4186		0.262626	0.737374	RBD	RBD
0.8-03	95.5882	25.5814		0.179487	0.820513	RBD	RBD
0.8-03	94.8529	25.5814		0.338798	0.661202	RBD	RBD
0.8-03	94.1176	25.5814		0.232558	0.767442	RBD	RBD
0.8-03	93.3824	25.5814		0.0984456	0.901554	RBD	RBD
0.8-03	92.6471	25.5814		0.475962	0.524038	RBD	RBD
0.8-03	92.6471	26.7442		0.295455	0.704545	RBD	RBD
0.8-03	92.6471	27.907		0.22807	0.77193	RBD	RBD
0.8-03	92.6471	29.0698		0.461957	0.538043	RBD	RBD
0.8-03	92.6471	30.2326		0.545946	0.454054	Control	RBD
0.8-03	91.9118	30.2326		0.494737	0.505263	RBD	RBD
0.8-03	91.1765	30.2326		0.519774	0.480226	Control	RBD
0.8-03	90.4412	30.2326		0.521212	0.478788	Control	RBD
0.8-03	89.7059	30.2326		0.318182	0.681818	RBD	RBD
0.8-03	89.7059	31.3953		0.544118	0.455882	Control	RBD
0.8-03	89.7059	32.5581		0.308108	0.691892	RBD	RBD
0.8-03	89.7059	33.7209		0.491892	0.508108	RBD	RBD
0.8-03	88.9706	33.7209		0.208122	0.791878	RBD	RBD
0.8-03	88.2353	33.7209		0.21547	0.78453	RBD	RBD
0.8-03	88.2353	36.0465		0.325444	0.674556	RBD	RBD
0.8-03	87.5	36.0465		0.208738	0.791262	RBD	RBD
0.8-03	86.7647	36.0465		0.36	0.64	RBD	RBD
0.8-03	86.0294	36.0465		0.208556	0.791444	RBD	RBD
0.8-03	86.0294	37.2093		0.4375	0.5625	RBD	RBD
0.8-03	86.0294	38.3721		0.311475	0.688525	RBD	RBD
0.8-03	86.0294	39.5349		0.411043	0.588957	RBD	RBD
0.8-03	86.0294	40.6977		0.362637	0.637363	RBD	RBD
0.8-03	86.0294	41.8605		0.230769	0.769231	RBD	RBD
0.8-03	85.2941	41.8605		0.172973	0.827027	RBD	RBD
0.8-03	84.5588	41.8605		0.164251	0.835749	RBD	RBD
0.8-03	84.5588	43.0233		0.154639	0.845361	RBD	RBD
0.8-03	83.8235	43.0233		0.321782	0.678218	RBD	RBD
0.8-03	83.8235	44.186		0.180328	0.819672	RBD	RBD
0.8-03	83.0882	44.186		0.486034	0.513966	RBD	RBD
0.8-03	82.3529	45.3488		0.518919	0.481081	Control	RBD
0.8-03	82.3529	46.5116		0.389474	0.610526	RBD	RBD
0.8-03	81.6176	46.5116		0.734463	0.265537	Control	RBD
0.8-03	81.6176	47.6744		0.451087	0.548913	RBD	RBD
0.8-03	80.8824	47.6744		0.337079	0.662921	RBD	RBD
0.8-03	80.8824	48.8372		0.257576	0.742424	RBD	RBD
0.8-03	80.1471	48.8372		0.379121	0.620879	RBD	RBD
0.8-03	80.1471	50		0.178344	0.821656	RBD	RBD
0.8-03	80.1471	51.1628		0.32973	0.67027	RBD	RBD
0.8-03	79.4118	51.1628		0.290503	0.709497	RBD	RBD
0.8-03	79.4118	52.3256		0.331658	0.668342	RBD	RBD
0.8-03	78.6765	52.3256		0.299401	0.700599	RBD	RBD
0.8-03	78.6765	53.4884		0.449704	0.550296	RBD	RBD
0.8-03	78.6765	54.6512		0.462766	0.537234	RBD	RBD
0.8-03	77.9412	54.6512		0.348958	0.651042	RBD	RBD
0.8-03	77.2059	54.6512		0.300518	0.699482	RBD	RBD
0.8-03	76.4706	54.6512		0.314721	0.685279	RBD	RBD
0.8-03	76.4706	55.814		0.16763	0.83237	RBD	RBD
0.8-03	76.4706	56.9767		0.681081	0.318919	Control	RBD
0.8-03	75.7353	56.9767		0.15	0.85	RBD	RBD
0.8-03	75	56.9767		0.448485	0.551515	RBD	RBD
0.8-03	73.5294	56.9767		0.652174	0.347826	Control	RBD
0.8-03	72.7941	56.9767		0.175758	0.824242	RBD	RBD
0.8-03	72.7941	58.1395		0.392638	0.607362	RBD	RBD
0.8-03	72.7941	59.3023		0.533708	0.466292	Control	RBD
0.8-03	72.0588	59.3023		0.734568	0.265432	Control	RBD
0.8-03	71.3235	59.3023		0.306878	0.693122	RBD	RBD
0.8-03	71.3235	60.4651		0.262032	0.737968	RBD	RBD
0.8-03	70.5882	60.4651		0.376471	0.623529	RBD	RBD
0.8-03	70.5882	61.6279		0.548223	0.451777	Control	RBD
0.8-03	69.8529	61.6279		0.57672	0.42328	Control	RBD
0.8-03	69.8529	62.7907		0.375635	0.624365	RBD	RBD
0.8-03	69.1176	62.7907		0.284314	0.715686	RBD	RBD
0.8-03	68.3824	62.7907		0.405714	0.594286	RBD	RBD
0.8-03	67.6471	62.7907		0.425414	0.574586	RBD	RBD
0.8-03	66.9118	62.7907		0.426966	0.573034	RBD	RBD
0.8-03	66.1765	62.7907		0.574586	0.425414	Control	RBD
0.8-03	66.1765	63.9535		0.297753	0.702247	RBD	RBD
0.8-03	66.1765	65.1163		0.502646	0.497354	Control	RBD
0.8-03	66.1765	66.2791		0.449704	0.550296	RBD	RBD
0.8-03	65.4412	66.2791		0.508571	0.491429	Control	RBD
0.8-03	65.4412	67.4419		0.137143	0.862857	RBD	RBD
0.8-03	64.7059	67.4419		0.36875	0.63125	RBD	RBD
0.8-03	63.9706	67.4419		0.34375	0.65625	RBD	RBD
0.8-03	63.9706	68.6047		0.440217	0.559783	RBD	RBD
0.8-03	63.2353	68.6047		0.425926	0.574074	RBD	RBD
0.8-03	63.2353	69.7674		0.351648	0.648352	RBD	RBD
0.8-03	62.5	69.7674		0.372222	0.627778	RBD	RBD
0.8-03	61.7647	69.7674		0.194286	0.805714	RBD	RBD
0.8-03	61.7647	70.9302		0.511628	0.488372	Control	RBD
0.8-03	61.0294	70.9302		0.314433	0.685567	RBD	RBD
0.8-03	61.0294	72.093		0.28	0.72	RBD	RBD
0.8-03	60.2941	72.093		0.525	0.475	Control	RBD
0.8-03	59.5588	72.093		0.505208	0.494792	Control	RBD
0.8-03	58.8235	72.093		0.573171	0.426829	Control	RBD
0.8-03	58.8235	73.2558		0.317708	0.682292	RBD	RBD
0.8-03	58.0882	73.2558		0.242424	0.757576	RBD	RBD
0.8-03	57.3529	73.2558		0.229167	0.770833	RBD	RBD
0.8-03	57.3529	74.4186		0.300971	0.699029	RBD	RBD
0.8-03	56.6176	74.4186		0.295699	0.704301	RBD	RBD
0.8-03	56.6176	75.5814		0.593583	0.406417	Control	RBD
0.8-03	55.8824	75.5814		0.0537634	0.946237	RBD	RBD
0.8-03	55.1471	75.5814		0.275281	0.724719	RBD	RBD
0.8-03	55.1471	76.7442		0.302326	0.697674	RBD	RBD
0.8-03	55.1471	77.907		0.0549451	0.945055	RBD	RBD
0.8-03	54.4118	77.907		0.497207	0.502793	RBD	RBD
0.8-03	54.4118	79.0698		0.102703	0.897297	RBD	RBD
0.8-03	53.6765	79.0698		0.333333	0.666667	RBD	RBD
0.8-03	52.9412	79.0698		0.181818	0.818182	RBD	RBD
0.8-03	52.9412	81.3953		0.526316	0.473684	Control	RBD
0.8-03	52.9412	82.5581		0.422619	0.577381	RBD	RBD
0.8-03	52.9412	83.7209		0.26455	0.73545	RBD	RBD
0.8-03	52.2059	83.7209		0.122222	0.877778	RBD	RBD
0.8-03	51.4706	83.7209		0.0978261	0.902174	RBD	RBD
0.8-03	50.7353	83.7209		0.262032	0.737968	RBD	RBD
0.8-03	50	83.7209		0.148352	0.851648	RBD	RBD
0.8-03	50	84.8837		0.375691	0.624309	RBD	RBD
0.8-03	49.2647	84.8837		0.574468	0.425532	Control	RBD
0.8-03	48.5294	84.8837		0.204678	0.795322	RBD	RBD
0.8-03	47.7941	84.8837		0.229167	0.770833	RBD	RBD
0.8-03	47.0588	84.8837		0.522388	0.477612	Control	Control
0.8-03	47.0588	86.0465		0.393443	0.606557	RBD	Control
0.8-03	46.3235	86.0465		0.602484	0.397516	Control	Control
0.8-03	45.5882	86.0465		0.366667	0.633333	RBD	Control
0.8-03	44.8529	86.0465		0.340909	0.659091	RBD	Control
0.8-03	44.1176	86.0465		0.453488	0.546512	RBD	Control
0.8-03	43.3824	86.0465		0.610811	0.389189	Control	Control
0.8-03	43.3824	87.2093		0.320442	0.679558	RBD	Control
0.8-03	42.6471	87.2093		0.515789	0.484211	Control	Control
0.8-03	41.9118	87.2093		0.427778	0.572222	RBD	Control
0.8-03	41.9118	88.3721		0.388889	0.611111	RBD	Control
0.8-03	41.9118	89.5349		0.340314	0.659686	RBD	Control
0.8-03	41.1765	89.5349		0.417143	0.582857	RBD	Control
0.8-03	40.4412	89.5349		0.302703	0.697297	RBD	Control
0.8-03	39.7059	89.5349		0.670157	0.329843	Control	Control
0.8-03	38.9706	89.5349		0.372881	0.627119	RBD	Control
0.8-03	38.2353	89.5349		0.340909	0.659091	RBD	Control
0.8-03	37.5	89.5349		0.410526	0.589474	RBD	Control
0.8-03	36.7647	89.5349		0.446328	0.553672	RBD	Control
0.8-03	36.7647	90.6977		0.617978	0.382022	Control	Control
0.8-03	36.0294	90.6977		0.744048	0.255952	Control	Control
0.8-03	34.5588	90.6977		0.611702	0.388298	Control	Control
0.8-03	33.8235	90.6977		0.244444	0.755556	RBD	Control
0.8-03	33.8235	91.8605		0.5	0.5	Control	Control
0.8-03	33.0882	91.8605		0.486339	0.513661	RBD	Control
0.8-03	32.3529	91.8605		0.258824	0.741176	RBD	Control
0.8-03	31.6176	91.8605		0.60733	0.39267	Control	Control
0.8-03	30.8824	91.8605		0.51462	0.48538	Control	Control
0.8-03	30.1471	91.8605		0.292453	0.707547	RBD	Control
0.8-03	28.6765	91.8605		0.420765	0.579235	RBD	Control
0.8-03	28.6765	93.0233		0.507937	0.492063	Control	Control
0.8-03	28.6765	94.186		0.655556	0.344444	Control	Control
0.8-03	27.9412	94.186		0.579487	0.420513	Control	Control
0.8-03	27.2059	94.186		0.709845	0.290155	Control	Control
0.8-03	27.2059	95.3488		0.378238	0.621762	RBD	Control
0.8-03	26.4706	95.3488		0.489691	0.510309	RBD	Control
0.8-03	26.4706	96.5116		0.674286	0.325714	Control	Control
0.8-03	25.7353	96.5116		0.483146	0.516854	RBD	Control
0.8-03	25	96.5116		0.562814	0.437186	Control	Control
0.8-03	24.2647	96.5116		0.60221	0.39779	Control	Control
0.8-03	23.5294	96.5116		0.448087	0.551913	RBD	Control
0.8-03	22.0588	96.5116		0.352332	0.647668	RBD	Control
0.8-03	21.3235	96.5116		0.517241	0.482759	Control	Control
0.8-03	21.3235	97.6744		0.435028	0.564972	RBD	Control
0.8-03	20.5882	97.6744		0.564103	0.435897	Control	Control
0.8-03	19.8529	97.6744		0.31016	0.68984	RBD	Control
0.8-03	19.1176	97.6744		0.532258	0.467742	Control	Control
0.8-03	18.3824	97.6744		0.26087	0.73913	RBD	Control
0.8-03	17.6471	97.6744		0.502538	0.497462	Control	Control
0.8-03	17.6471	98.8372		0.281081	0.718919	RBD	Control
0.8-03	16.9118	98.8372		0.474227	0.525773	RBD	Control
0.8-03	16.1765	98.8372		0.691919	0.308081	Control	Control
0.8-03	15.4412	98.8372		0.419753	0.580247	RBD	Control
0.8-03	14.7059	98.8372		0.603352	0.396648	Control	Control
0.8-03	13.9706	98.8372		0.206897	0.793103	RBD	Control
0.8-03	13.2353	98.8372		0.439153	0.560847	RBD	Control
0.8-03	12.5	98.8372		0.494565	0.505435	RBD	Control
0.8-03	11.7647	98.8372		0.502703	0.497297	Control	Control
0.8-03	11.0294	98.8372		0.256684	0.743316	RBD	Control
0.8-03	10.2941	98.8372		0.303665	0.696335	RBD	Control
0.8-03	9.55882	98.8372		0.635359	0.364641	Control	Control
0.8-03	8.82353	98.8372		0.527473	0.472527	Control	Control
0.8-03	8.08824	98.8372		0.351064	0.648936	RBD	Control
0.8-03	7.35294	98.8372		0.78972	0.21028	Control	Control
0.8-03	6.61765	98.8372		0.532338	0.467662	Control	Control
0.8-03	5.88235	98.8372		0.513699	0.486301	Control	Control
0.8-03	5.14706	98.8372		0.550562	0.449438	Control	Control
0.8-03	4.41176	98.8372		0.585227	0.414773	Control	Control
0.8-03	3.67647	98.8372		0.522388	0.477612	Control	Control
0.8-03	2.94118	98.8372		0.591716	0.408284	Control	Control
0.8-03	2.20588	98.8372		0.641618	0.358382	Control	Control
0.8-03	1.47059	98.8372		0.329787	0.670213	RBD	Control
0.8-03	1.47059	100		0.555556	0.444444	Control	Control
0.8-03	0.735294	100		0.635922	0.364078	Control	Control
0.8-03	0	100		0.461538	0.538462	RBD	Control
0.8-04	100	0		0.397727	0.602273	RBD	Control
0.8-04	99.2647	0		0.51269	0.48731	Control	Control
0.8-04	99.2647	1.16279		0.361809	0.638191	RBD	Control
0.8-04	99.2647	2.32558		0.352632	0.647368	RBD	Control
0.8-04	99.2647	3.48837		0.0639535	0.936047	RBD	Control
0.8-04	99.2647	4.65116		0.497143	0.502857	RBD	Control
0.8-04	99.2647	5.81395		0.470238	0.529762	RBD	Control
0.8-04	99.2647	8.13953		0.340541	0.659459	RBD	Control
0.8-04	99.2647	9.30233		0.624309	0.375691	Control	Control
0.8-04	99.2647	10.4651		0.225131	0.774869	RBD	Control
0.8-04	99.2647	11.6279		0.617284	0.382716	Control	Control
0.8-04	98.5294	11.6279		0.320652	0.679348	RBD	RBD
0.8-04	97.7941	11.6279		0.0601093	0.939891	RBD	RBD
0.8-04	97.7941	12.7907		0.217877	0.782123	RBD	RBD
0.8-04	97.7941	13.9535		0.20339	0.79661	RBD	RBD
0.8-04	97.0588	13.9535		0.172775	0.827225	RBD	RBD
0.8-04	96.3235	13.9535		0.079096	0.920904	RBD	RBD
0.8-04	96.3235	15.1163		0.37766	0.62234	RBD	RBD
0.8-04	96.3235	16.2791		0.159794	0.840206	RBD	RBD
0.8-04	96.3235	17.4419		0.225275	0.774725	RBD	RBD
0.8-04	96.3235	18.6047		0.229947	0.770053	RBD	RBD
0.8-04	96.3235	19.7674		0.106952	0.893048	RBD	RBD
0.8-04	96.3235	20.9302		0.311475	0.688525	RBD	RBD
0.8-04	96.3235	22.093		0.230337	0.769663	RBD	RBD
0.8-04	96.3235	23.2558		0.537234	0.462766	Control	RBD
0.8-04	96.3235	24.4186		0.0391061	0.960894	RBD	RBD
0.8-04	96.3235	25.5814		0.238579	0.761421	RBD	RBD
0.8-04	95.5882	25.5814		0.163043	0.836957	RBD	RBD
0.8-04	94.8529	25.5814		0.0880829	0.911917	RBD	RBD
0.8-04	94.1176	26.7442		0.5	0.5	Control	RBD
0.8-04	93.3824	26.7442		0.27933	0.72067	RBD	RBD
0.8-04	92.6471	26.7442		0.149701	0.850299	RBD	RBD
0.8-04	92.6471	27.907		0.352941	0.647059	RBD	RBD
0.8-04	91.9118	27.907		0.288344	0.711656	RBD	RBD
0.8-04	91.9118	29.0698		0.272189	0.727811	RBD	RBD
0.8-04	91.9118	30.2326		0.0810811	0.918919	RBD	RBD
0.8-04	91.9118	31.3953		0.333333	0.666667	RBD	RBD
0.8-04	91.9118	32.5581		0.479532	0.520468	RBD	RBD
0.8-04	91.9118	33.7209		0.237288	0.762712	RBD	RBD
0.8-04	91.1765	33.7209		0.280255	0.719745	RBD	RBD
0.8-04	91.1765	34.8837		0.0454545	0.954545	RBD	RBD
0.8-04	91.1765	36.0465		0.510989	0.489011	Control	RBD
0.8-04	91.1765	37.2093		0.471264	0.528736	RBD	RBD
0.8-04	91.1765	38.3721		0.112821	0.887179	RBD	RBD
0.8-04	91.1765	39.5349		0.166667	0.833333	RBD	RBD
0.8-04	91.1765	40.6977		0.202247	0.797753	RBD	RBD
0.8-04	91.1765	41.8605		0.202312	0.797688	RBD	RBD
0.8-04	90.4412	41.8605		0.266272	0.733728	RBD	RBD
0.8-04	89.7059	41.8605		0.441989	0.558011	RBD	RBD
0.8-04	88.9706	41.8605		0.280952	0.719048	RBD	RBD
0.8-04	88.9706	43.0233		0.118557	0.881443	RBD	RBD
0.8-04	88.9706	44.186		0.515306	0.484694	Control	RBD
0.8-04	88.9706	45.3488		0.447059	0.552941	RBD	RBD
0.8-04	88.9706	46.5116		0.295082	0.704918	RBD	RBD
0.8-04	88.2353	46.5116		0.52	0.48	Control	RBD
0.8-04	88.2353	47.6744		0.192982	0.807018	RBD	RBD
0.8-04	88.2353	50		0.180791	0.819209	RBD	RBD
0.8-04	88.2353	51.1628		0.19186	0.80814	RBD	RBD
0.8-04	87.5	51.1628		0.307263	0.692737	RBD	RBD
0.8-04	87.5	52.3256		0.333333	0.666667	RBD	RBD
0.8-04	86.7647	52.3256		0.394444	0.605556	RBD	RBD
0.8-04	86.0294	52.3256		0.0853659	0.914634	RBD	RBD
0.8-04	86.0294	53.4884		0.25	0.75	RBD	RBD
0.8-04	86.0294	54.6512		0.406417	0.593583	RBD	RBD
0.8-04	86.0294	55.814		0.480874	0.519126	RBD	RBD
0.8-04	85.2941	55.814		0.0726257	0.927374	RBD	RBD
0.8-04	85.2941	56.9767		0.100592	0.899408	RBD	RBD
0.8-04	84.5588	56.9767		0.260417	0.739583	RBD	RBD
0.8-04	84.5588	58.1395		0.224719	0.775281	RBD	RBD
0.8-04	84.5588	59.3023		0.57377	0.42623	Control	RBD
0.8-04	83.8235	59.3023		0.737705	0.262295	Control	RBD
0.8-04	83.8235	60.4651		0.291429	0.708571	RBD	RBD
0.8-04	83.8235	61.6279		0.672222	0.327778	Control	RBD
0.8-04	83.0882	61.6279		0.379121	0.620879	RBD	RBD
0.8-04	82.3529	61.6279		0.2	0.8	RBD	RBD
0.8-04	81.6176	61.6279		0.194286	0.805714	RBD	RBD
0.8-04	80.8824	61.6279		0.217143	0.782857	RBD	RBD
0.8-04	80.8824	62.7907		0.254237	0.745763	RBD	RBD
0.8-04	80.1471	62.7907		0.673684	0.326316	Control	RBD
0.8-04	80.1471	63.9535		0.473684	0.526316	RBD	RBD
0.8-04	79.4118	63.9535		0.235294	0.764706	RBD	RBD
0.8-04	79.4118	66.2791		0.38342	0.61658	RBD	RBD
0.8-04	78.6765	66.2791		0.2	0.8	RBD	RBD
0.8-04	77.9412	66.2791		0.240223	0.759777	RBD	RBD
0.8-04	77.2059	66.2791		0.303867	0.696133	RBD	RBD
0.8-04	77.2059	67.4419		0.265306	0.734694	RBD	RBD
0.8-04	77.2059	68.6047		0.298343	0.701657	RBD	RBD
0.8-04	76.4706	68.6047		0.759358	0.240642	Control	RBD
0.8-04	75.7353	68.6047		0.147208	0.852792	RBD	RBD
0.8-04	75	68.6047		0.458564	0.541436	RBD	RBD
0.8-04	74.2647	68.6047		0.303665	0.696335	RBD	RBD
0.8-04	74.2647	69.7674		0.488636	0.511364	RBD	RBD
0.8-04	73.5294	69.7674		0.0978261	0.902174	RBD	RBD
0.8-04	73.5294	70.9302		0.187879	0.812121	RBD	RBD
0.8-04	72.7941	70.9302		0.379888	0.620112	RBD	RBD
0.8-04	72.0588	70.9302		0.882022	0.117978	Control	RBD
0.8-04	72.0588	72.093		0.356757	0.643243	RBD	RBD
0.8-04	72.0588	73.2558		0.177083	0.822917	RBD	RBD
0.8-04	71.3235	73.2558		0.387755	0.612245	RBD	RBD
0.8-04	71.3235	74.4186		0.425532	0.574468	RBD	RBD
0.8-04	70.5882	74.4186		0.415301	0.584699	RBD	RBD
0.8-04	69.8529	74.4186		0.637363	0.362637	Control	RBD
0.8-04	69.1176	74.4186		0.352332	0.647668	RBD	RBD
0.8-04	69.1176	75.5814		0.423529	0.576471	RBD	RBD
0.8-04	68.3824	75.5814		0.131579	0.868421	RBD	RBD
0.8-04	68.3824	76.7442		0.356757	0.643243	RBD	RBD
0.8-04	67.6471	76.7442		0.661017	0.338983	Control	RBD
0.8-04	66.9118	76.7442		0.436548	0.563452	RBD	RBD
0.8-04	66.1765	76.7442		0.612903	0.387097	Control	RBD
0.8-04	66.1765	77.907		0.0860215	0.913978	RBD	RBD
0.8-04	66.1765	79.0698		0.553672	0.446328	Control	RBD
0.8-04	65.4412	79.0698		0.167464	0.832536	RBD	RBD
0.8-04	65.4412	80.2326		0.367816	0.632184	RBD	RBD
0.8-04	63.9706	80.2326		0.291667	0.708333	RBD	RBD
0.8-04	63.2353	80.2326		0.320442	0.679558	RBD	RBD
0.8-04	62.5	80.2326		0.4	0.6	RBD	RBD
0.8-04	62.5	81.3953		0.433121	0.566879	RBD	RBD
0.8-04	62.5	82.5581		0.322917	0.677083	RBD	RBD
0.8-04	62.5	83.7209		0.666667	0.333333	Control	RBD
0.8-04	62.5	84.8837		0.564972	0.435028	Control	RBD
0.8-04	61.0294	84.8837		0.274725	0.725275	RBD	RBD
0.8-04	60.2941	84.8837		0.664865	0.335135	Control	RBD
0.8-04	59.5588	84.8837		0.324607	0.675393	RBD	RBD
0.8-04	58.8235	84.8837		0.189655	0.810345	RBD	RBD
0.8-04	58.0882	84.8837		0.446927	0.553073	RBD	RBD
0.8-04	58.0882	86.0465		0.291005	0.708995	RBD	RBD
0.8-04	57.3529	86.0465		0.464706	0.535294	RBD	RBD
0.8-04	56.6176	86.0465		0.183784	0.816216	RBD	RBD
0.8-04	56.6176	87.2093		0.764398	0.235602	Control	RBD
0.8-04	55.8824	87.2093		0.104712	0.895288	RBD	RBD
0.8-04	55.1471	87.2093		0.277487	0.722513	RBD	RBD
0.8-04	55.1471	88.3721		0.011236	0.988764	RBD	RBD
0.8-04	54.4118	88.3721		0.505051	0.494949	Control	RBD
0.8-04	53.6765	88.3721		0.0248756	0.975124	RBD	RBD
0.8-04	53.6765	89.5349		0.466667	0.533333	RBD	RBD
0.8-04	52.9412	89.5349		0.182741	0.817259	RBD	RBD
0.8-04	52.2059	89.5349		0.728324	0.271676	Control	RBD
0.8-04	51.4706	89.5349		0.188119	0.811881	RBD	RBD
0.8-04	50.7353	89.5349		0.219653	0.780347	RBD	RBD
0.8-04	50	89.5349		0.0531915	0.946809	RBD	RBD
0.8-04	49.2647	89.5349		0.0440252	0.955975	RBD	RBD
0.8-04	48.5294	89.5349		0.125	0.875	RBD	RBD
0.8-04	47.7941	89.5349		0.195767	0.804233	RBD	RBD
0.8-04	47.0588	89.5349		0.0942408	0.905759	RBD	RBD
0.8-04	46.3235	89.5349		0.272277	0.727723	RBD	RBD
0.8-04	45.5882	89.5349		0.387097	0.612903	RBD	RBD
0.8-04	44.8529	89.5349		0.131737	0.868263	RBD	RBD
0.8-04	44.1176	89.5349		0.552083	0.447917	Control	Control
0.8-04	44.1176	90.6977		0.299435	0.700565	RBD	Control
0.8-04	43.3824	90.6977		0.495	0.505	RBD	Control
0.8-04	42.6471	90.6977		0.57485	0.42515	Control	Control
0.8-04	41.9118	90.6977		0.293103	0.706897	RBD	Control
0.8-04	41.1765	90.6977		0.263736	0.736264	RBD	Control
0.8-04	41.1765	91.8605		0.516484	0.483516	Control	Control
0.8-04	40.4412	91.8605		0.695652	0.304348	Control	Control
0.8-04	39.7059	91.8605		0.47093	0.52907	RBD	Control
0.8-04	38.9706	91.8605		0.506977	0.493023	Control	Control
0.8-04	38.2353	91.8605		0.183246	0.816754	RBD	Control
0.8-04	37.5	91.8605		0.424242	0.575758	RBD	Control
0.8-04	36.7647	91.8605		0.596591	0.403409	Control	Control
0.8-04	36.0294	91.8605		0.460733	0.539267	RBD	Control
0.8-04	35.2941	91.8605		0.790323	0.209677	Control	Control
0.8-04	35.2941	93.0233		0.374302	0.625698	RBD	Control
0.8-04	34.5588	93.0233		0.59893	0.40107	Control	Control
0.8-04	33.8235	93.0233		0.401163	0.598837	RBD	Control
0.8-04	33.8235	94.186		0.483696	0.516304	RBD	Control
0.8-04	33.0882	94.186		0.546875	0.453125	Control	Control
0.8-04	32.3529	94.186		0.743017	0.256983	Control	Control
0.8-04	31.6176	94.186		0.849246	0.150754	Control	Control
0.8-04	30.1471	95.3488		0.584795	0.415205	Control	Control
0.8-04	29.4118	95.3488		0.185629	0.814371	RBD	Control
0.8-04	28.6765	95.3488		0.421875	0.578125	RBD	Control
0.8-04	27.9412	95.3488		0.346154	0.653846	RBD	Control
0.8-04	27.2059	95.3488		0.635897	0.364103	Control	Control
0.8-04	26.4706	95.3488		0.2	0.8	RBD	Control
0.8-04	26.4706	96.5116		0.857143	0.142857	Control	Control
0.8-04	25.7353	96.5116		0.443243	0.556757	RBD	Control
0.8-04	25	96.5116		0.351648	0.648352	RBD	Control
0.8-04	25	97.6744		0.531792	0.468208	Control	Control
0.8-04	24.2647	97.6744		0.693548	0.306452	Control	Control
0.8-04	24.2647	98.8372		0.34555	0.65445	RBD	Control
0.8-04	23.5294	98.8372		0.846995	0.153005	Control	Control
0.8-04	22.7941	98.8372		0.688776	0.311224	Control	Control
0.8-04	22.0588	98.8372		0.704301	0.295699	Control	Control
0.8-04	21.3235	98.8372		0.50838	0.49162	Control	Control
0.8-04	20.5882	98.8372		0.694301	0.305699	Control	Control
0.8-04	19.8529	98.8372		0.445652	0.554348	RBD	Control
0.8-04	19.1176	98.8372		0.38172	0.61828	RBD	Control
0.8-04	18.3824	98.8372		0.680412	0.319588	Control	Control
0.8-04	17.6471	98.8372		0.304094	0.695906	RBD	Control
0.8-04	16.9118	98.8372		0.536585	0.463415	Control	Control
0.8-04	16.1765	98.8372		0.752632	0.247368	Control	Control
0.8-04	15.4412	98.8372		0.397661	0.602339	RBD	Control
0.8-04	14.7059	98.8372		0.701657	0.298343	Control	Control
0.8-04	13.9706	98.8372		0.505682	0.494318	Control	Control
0.8-04	13.2353	98.8372		0.465116	0.534884	RBD	Control
0.8-04	12.5	98.8372		0.666667	0.333333	Control	Control
0.8-04	11.7647	98.8372		0.790816	0.209184	Control	Control
0.8-04	11.0294	98.8372		0.540541	0.459459	Control	Control
0.8-04	10.2941	98.8372		0.714286	0.285714	Control	Control
0.8-04	9.55882	98.8372		0.620879	0.379121	Control	Control
0.8-04	8.82353	98.8372		0.238994	0.761006	RBD	Control
0.8-04	8.08824	98.8372		0.702128	0.297872	Control	Control
0.8-04	7.35294	98.8372		0.688172	0.311828	Control	Control
0.8-04	6.61765	98.8372		0.313433	0.686567	RBD	Control
0.8-04	5.88235	98.8372		0.575581	0.424419	Control	Control
0.8-04	5.14706	98.8372		0.216867	0.783133	RBD	Control
0.8-04	4.41176	98.8372		0.810056	0.189944	Control	Control
0.8-04	3.67647	98.8372		0.633333	0.366667	Control	Control
0.8-04	2.94118	98.8372		0.660819	0.339181	Control	Control
0.8-04	2.20588	98.8372		0.531792	0.468208	Control	Control
0.8-04	1.47059	98.8372		0.633508	0.366492	Control	Control
0.8-04	1.47059	100		0.404624	0.595376	RBD	Control
0.8-04	0.735294	100		0.588235	0.411765	Control	Control
0.8-04	0	100		0.879581	0.120419	Control	Control
0.8-05	100	0		0.80226	0.19774	Control	Control
0.8-05	100	1.16279		0.544974	0.455026	Control	Control
0.8-05	99.2647	1.16279		0.38674	0.61326	RBD	Control
0.8-05	99.2647	2.32558		0.531579	0.468421	Control	Control
0.8-05	98.5294	2.32558		0.772487	0.227513	Control	Control
0.8-05	98.5294	3.48837		0.494382	0.505618	RBD	Control
0.8-05	98.5294	4.65116		0.59887	0.40113	Control	Control
0.8-05	97.7941	4.65116		0.502762	0.497238	Control	Control
0.8-05	97.7941	5.81395		0.372093	0.627907	RBD	Control
0.8-05	97.7941	6.97674		0.36	0.64	RBD	Control
0.8-05	97.7941	8.13953		0.0364583	0.963542	RBD	Control
0.8-05	97.7941	9.30233		0.460733	0.539267	RBD	Control
0.8-05	97.7941	10.4651		0.351351	0.648649	RBD	Control
0.8-05	97.7941	11.6279		0.188172	0.811828	RBD	Control
0.8-05	97.7941	12.7907		0.486188	0.513812	RBD	Control
0.8-05	97.7941	13.9535		0.219512	0.780488	RBD	Control
0.8-05	97.7941	15.1163		0.635802	0.364198	Control	Control
0.8-05	97.7941	16.2791		0.80226	0.19774	Control	Control
0.8-05	97.7941	17.4419		0.289941	0.710059	RBD	RBD
0.8-05	97.7941	18.6047		0.0670391	0.932961	RBD	RBD
0.8-05	97.7941	19.7674		0.793651	0.206349	Control	RBD
0.8-05	97.7941	20.9302		0.08	0.92	RBD	RBD
0.8-05	97.0588	20.9302		0.136364	0.863636	RBD	RBD
0.8-05	97.0588	22.093		0.0478723	0.952128	RBD	RBD
0.8-05	97.0588	23.2558		0.206349	0.793651	RBD	RBD
0.8-05	96.3235	23.2558		0.277487	0.722513	RBD	RBD
0.8-05	96.3235	24.4186		0.208092	0.791908	RBD	RBD
0.8-05	96.3235	25.5814		0.337079	0.662921	RBD	RBD
0.8-05	96.3235	26.7442		0.172973	0.827027	RBD	RBD
0.8-05	96.3235	27.907		0.527638	0.472362	Control	RBD
0.8-05	96.3235	29.0698		0.559322	0.440678	Control	RBD
0.8-05	95.5882	29.0698		0.335106	0.664894	RBD	RBD
0.8-05	95.5882	30.2326		0.593583	0.406417	Control	RBD
0.8-05	95.5882	31.3953		0.480874	0.519126	RBD	RBD
0.8-05	95.5882	32.5581		0.241935	0.758065	RBD	RBD
0.8-05	95.5882	33.7209		0.164835	0.835165	RBD	RBD
0.8-05	95.5882	34.8837		0.612717	0.387283	Control	RBD
0.8-05	95.5882	36.0465		0.325714	0.674286	RBD	RBD
0.8-05	94.8529	36.0465		0.0923913	0.907609	RBD	RBD
0.8-05	94.8529	37.2093		0.413793	0.586207	RBD	RBD
0.8-05	94.1176	37.2093		0.305556	0.694444	RBD	RBD
0.8-05	93.3824	37.2093		0.22	0.78	RBD	RBD
0.8-05	93.3824	38.3721		0.032967	0.967033	RBD	RBD
0.8-05	93.3824	39.5349		0.413978	0.586022	RBD	RBD
0.8-05	93.3824	40.6977		0.264249	0.735751	RBD	RBD
0.8-05	92.6471	40.6977		0.162791	0.837209	RBD	RBD
0.8-05	92.6471	41.8605		0.38587	0.61413	RBD	RBD
0.8-05	91.9118	41.8605		0.109375	0.890625	RBD	RBD
0.8-05	91.9118	43.0233		0.29	0.71	RBD	RBD
0.8-05	91.9118	44.186		0.0706522	0.929348	RBD	RBD
0.8-05	91.9118	45.3488		0.256098	0.743902	RBD	RBD
0.8-05	91.1765	45.3488		0.322581	0.677419	RBD	RBD
0.8-05	90.4412	45.3488		0.404494	0.595506	RBD	RBD
0.8-05	89.7059	45.3488		0.109756	0.890244	RBD	RBD
0.8-05	89.7059	46.5116		0.707602	0.292398	Control	RBD
0.8-05	89.7059	47.6744		0.138122	0.861878	RBD	RBD
0.8-05	88.9706	47.6744		0.4	0.6	RBD	RBD
0.8-05	88.9706	48.8372		0.131868	0.868132	RBD	RBD
0.8-05	88.9706	50		0.0782123	0.921788	RBD	RBD
0.8-05	88.2353	50		0.105556	0.894444	RBD	RBD
0.8-05	87.5	50		0.376289	0.623711	RBD	RBD
0.8-05	86.7647	50		0.271084	0.728916	RBD	RBD
0.8-05	86.7647	51.1628		0.317204	0.682796	RBD	RBD
0.8-05	86.7647	52.3256		0.192771	0.807229	RBD	RBD
0.8-05	86.7647	53.4884		0.34715	0.65285	RBD	RBD
0.8-05	86.7647	54.6512		0.320856	0.679144	RBD	RBD
0.8-05	86.0294	54.6512		0.327381	0.672619	RBD	RBD
0.8-05	86.0294	55.814		0.228395	0.771605	RBD	RBD
0.8-05	85.2941	55.814		0.0680628	0.931937	RBD	RBD
0.8-05	85.2941	56.9767		0.0515464	0.948454	RBD	RBD
0.8-05	85.2941	58.1395		0.0983607	0.901639	RBD	RBD
0.8-05	84.5588	58.1395		0.294416	0.705584	RBD	RBD
0.8-05	83.8235	58.1395		0.137755	0.862245	RBD	RBD
0.8-05	83.8235	59.3023		0.127072	0.872928	RBD	RBD
0.8-05	83.8235	60.4651		0.532258	0.467742	Control	RBD
0.8-05	83.8235	61.6279		0.679803	0.320197	Control	RBD
0.8-05	83.8235	62.7907		0.386598	0.613402	RBD	RBD
0.8-05	83.0882	62.7907		0.481865	0.518135	RBD	RBD
0.8-05	83.0882	63.9535		0.19863	0.80137	RBD	RBD
0.8-05	83.0882	65.1163		0.157609	0.842391	RBD	RBD
0.8-05	82.3529	65.1163		0.246154	0.753846	RBD	RBD
0.8-05	82.3529	66.2791		0.251497	0.748503	RBD	RBD
0.8-05	81.6176	66.2791		0.244792	0.755208	RBD	RBD
0.8-05	80.8824	66.2791		0.111702	0.888298	RBD	RBD
0.8-05	80.8824	67.4419		0.270718	0.729282	RBD	RBD
0.8-05	80.8824	68.6047		0.0909091	0.909091	RBD	RBD
0.8-05	80.8824	69.7674		0.272222	0.727778	RBD	RBD
0.8-05	80.8824	70.9302		0.468599	0.531401	RBD	RBD
0.8-05	80.1471	70.9302		0.381215	0.618785	RBD	RBD
0.8-05	80.1471	72.093		0.181818	0.818182	RBD	RBD
0.8-05	80.1471	73.2558		0.207317	0.792683	RBD	RBD
0.8-05	79.4118	73.2558		0.192708	0.807292	RBD	RBD
0.8-05	79.4118	74.4186		0.306122	0.693878	RBD	RBD
0.8-05	78.6765	74.4186		0.113208	0.886792	RBD	RBD
0.8-05	78.6765	75.5814		0.840659	0.159341	Control	RBD
0.8-05	77.9412	75.5814		0.286486	0.713514	RBD	RBD
0.8-05	77.9412	76.7442		0.697143	0.302857	Control	RBD
0.8-05	77.2059	76.7442		0.33121	0.66879	RBD	RBD
0.8-05	77.2059	77.907		0.558511	0.441489	Control	RBD
0.8-05	76.4706	77.907		0.126582	0.873418	RBD	RBD
0.8-05	75.7353	77.907		0.136842	0.863158	RBD	RBD
0.8-05	75	77.907		0.339394	0.660606	RBD	RBD
0.8-05	74.2647	77.907		0.867647	0.132353	Control	RBD
0.8-05	73.5294	77.907		0.244565	0.755435	RBD	RBD
0.8-05	72.7941	77.907		0.294444	0.705556	RBD	RBD
0.8-05	72.0588	77.907		0.535519	0.464481	Control	RBD
0.8-05	71.3235	77.907		0.414508	0.585492	RBD	RBD
0.8-05	71.3235	79.0698		0.36612	0.63388	RBD	RBD
0.8-05	70.5882	79.0698		0.322751	0.677249	RBD	RBD
0.8-05	69.8529	79.0698		0.28877	0.71123	RBD	RBD
0.8-05	69.8529	80.2326		0.441341	0.558659	RBD	RBD
0.8-05	69.1176	80.2326		0.155779	0.844221	RBD	RBD
0.8-05	69.1176	81.3953		0.0787037	0.921296	RBD	RBD
0.8-05	69.1176	82.5581		0.56701	0.43299	Control	RBD
0.8-05	68.3824	82.5581		0.232044	0.767956	RBD	RBD
0.8-05	67.6471	82.5581		0.564103	0.435897	Control	RBD
0.8-05	67.6471	83.7209		0.606557	0.393443	Control	RBD
0.8-05	66.9118	83.7209		0.139303	0.860697	RBD	RBD
0.8-05	66.1765	83.7209		0.526316	0.473684	Control	RBD
0.8-05	66.1765	84.8837		0.245989	0.754011	RBD	RBD
0.8-05	65.4412	84.8837		0.299492	0.700508	RBD	RBD
0.8-05	64.7059	84.8837		0.429412	0.570588	RBD	RBD
0.8-05	63.9706	84.8837		0.448087	0.551913	RBD	RBD
0.8-05	63.2353	84.8837		0.364198	0.635802	RBD	RBD
0.8-05	62.5	84.8837		0.130435	0.869565	RBD	RBD
0.8-05	61.7647	84.8837		0.489583	0.510417	RBD	RBD
0.8-05	61.0294	84.8837		0.188776	0.811224	RBD	RBD
0.8-05	60.2941	84.8837		0.287356	0.712644	RBD	RBD
0.8-05	59.5588	84.8837		0.18232	0.81768	RBD	RBD
0.8-05	58.8235	84.8837		0.588542	0.411458	Control	RBD
0.8-05	58.0882	84.8837		0.63	0.37	Control	RBD
0.8-05	57.3529	84.8837		0.472826	0.527174	RBD	RBD
0.8-05	56.6176	84.8837		0.251366	0.748634	RBD	RBD
0.8-05	55.8824	84.8837		0.197917	0.802083	RBD	RBD
0.8-05	55.1471	84.8837		0.382353	0.617647	RBD	RBD
0.8-05	54.4118	84.8837		0.38674	0.61326	RBD	RBD
0.8-05	53.6765	84.8837		0.134328	0.865672	RBD	RBD
0.8-05	52.9412	84.8837		0.659091	0.340909	Control	RBD
0.8-05	52.2059	84.8837		0.164179	0.835821	RBD	RBD
0.8-05	51.4706	84.8837		0.331579	0.668421	RBD	RBD
0.8-05	50.7353	84.8837		0.22488	0.77512	RBD	RBD
0.8-05	50	84.8837		0.0815217	0.918478	RBD	RBD
0.8-05	49.2647	84.8837		0.59116	0.40884	Control	RBD
0.8-05	48.5294	84.8837		0.116402	0.883598	RBD	RBD
0.8-05	47.7941	84.8837		0.305085	0.694915	RBD	RBD
0.8-05	47.7941	86.0465		0.124352	0.875648	RBD	RBD
0.8-05	47.0588	86.0465		0.315152	0.684848	RBD	RBD
0.8-05	47.0588	87.2093		0.648936	0.351064	Control	RBD
0.8-05	46.3235	87.2093		0.0666667	0.933333	RBD	RBD
0.8-05	46.3235	88.3721		0.231183	0.768817	RBD	RBD
0.8-05	45.5882	88.3721		0.206061	0.793939	RBD	RBD
0.8-05	44.8529	88.3721		0.5	0.5	Control	RBD
0.8-05	44.1176	88.3721		0.0742857	0.925714	RBD	RBD
0.8-05	43.3824	88.3721		0.278689	0.721311	RBD	RBD
0.8-05	42.6471	88.3721		0.576355	0.423645	Control	Control
0.8-05	41.9118	88.3721		0.164021	0.835979	RBD	Control
0.8-05	41.1765	88.3721		0.472527	0.527473	RBD	Control
0.8-05	40.4412	88.3721		0.123656	0.876344	RBD	Control
0.8-05	39.7059	88.3721		0.628415	0.371585	Control	Control
0.8-05	39.7059	89.5349		0.677249	0.322751	Control	Control
0.8-05	38.9706	89.5349		0.557895	0.442105	Control	Control
0.8-05	38.2353	89.5349		0.382514	0.617486	RBD	Control
0.8-05	37.5	89.5349		0.270115	0.729885	RBD	Control
0.8-05	36.7647	89.5349		0.422857	0.577143	RBD	Control
0.8-05	36.0294	89.5349		0.724324	0.275676	Control	Control
0.8-05	36.0294	90.6977		0.716763	0.283237	Control	Control
0.8-05	35.2941	90.6977		0.755814	0.244186	Control	Control
0.8-05	34.5588	90.6977		0.183432	0.816568	RBD	Control
0.8-05	33.8235	90.6977		0.534091	0.465909	Control	Control
0.8-05	33.0882	90.6977		0.511364	0.488636	Control	Control
0.8-05	33.0882	91.8605		0.529412	0.470588	Control	Control
0.8-05	32.3529	91.8605		0.6625	0.3375	Control	Control
0.8-05	31.6176	91.8605		0.77665	0.22335	Control	Control
0.8-05	31.6176	93.0233		0.772727	0.227273	Control	Control
0.8-05	30.8824	93.0233		0.899441	0.100559	Control	Control
0.8-05	30.1471	93.0233		0.179191	0.820809	RBD	Control
0.8-05	29.4118	93.0233		0.528736	0.471264	Control	Control
0.8-05	29.4118	94.186		0.493902	0.506098	RBD	Control
0.8-05	28.6765	94.186		0.679144	0.320856	Control	Control
0.8-05	27.9412	94.186		0.792746	0.207254	Control	Control
0.8-05	27.9412	95.3488		0.679558	0.320442	Control	Control
0.8-05	27.2059	95.3488		0.270936	0.729064	RBD	Control
0.8-05	26.4706	95.3488		0.436464	0.563536	RBD	Control
0.8-05	25.7353	95.3488		0.691542	0.308458	Control	Control
0.8-05	25.7353	96.5116		0.675532	0.324468	Control	Control
0.8-05	25	96.5116		0.742105	0.257895	Control	Control
0.8-05	24.2647	96.5116		0.727273	0.272727	Control	Control
0.8-05	23.5294	96.5116		0.471503	0.528497	RBD	Control
0.8-05	23.5294	97.6744		0.684783	0.315217	Control	Control
0.8-05	22.7941	97.6744		0.597884	0.402116	Control	Control
0.8-05	22.0588	97.6744		0.566667	0.433333	Control	Control
0.8-05	21.3235	97.6744		0.708108	0.291892	Control	Control
0.8-05	20.5882	97.6744		0.511111	0.488889	Control	Control
0.8-05	19.8529	97.6744		0.80791	0.19209	Control	Control
0.8-05	19.1176	97.6744		0.681319	0.318681	Control	Control
0.8-05	18.3824	97.6744		0.543011	0.456989	Control	Control
0.8-05	17.6471	97.6744		0.466292	0.533708	RBD	Control
0.8-05	16.9118	97.6744		0.678363	0.321637	Control	Control
0.8-05	16.1765	97.6744		0.2	0.8	RBD	Control
0.8-05	15.4412	97.6744		0.761905	0.238095	Control	Control
0.8-05	15.4412	98.8372		0.601064	0.398936	Control	Control
0.8-05	14.7059	98.8372		0.37234	0.62766	RBD	Control
0.8-05	13.9706	98.8372		0.681081	0.318919	Control	Control
0.8-05	13.2353	98.8372		0.446927	0.553073	RBD	Control
0.8-05	12.5	98.8372		0.705556	0.294444	Control	Control
0.8-05	11.7647	98.8372		0.14881	0.85119	RBD	Control
0.8-05	11.0294	98.8372		0.694737	0.305263	Control	Control
0.8-05	10.2941	98.8372		0.48538	0.51462	RBD	Control
0.8-05	9.55882	98.8372		0.363158	0.636842	RBD	Control
0.8-05	8.82353	98.8372		0.566474	0.433526	Control	Control
0.8-05	8.08824	98.8372		0.547486	0.452514	Control	Control
0.8-05	7.35294	98.8372		0.218274	0.781726	RBD	Control
0.8-05	6.61765	98.8372		0.767956	0.232044	Control	Control
0.8-05	5.88235	98.8372		0.379487	0.620513	RBD	Control
0.8-05	5.14706	98.8372		0.569767	0.430233	Control	Control
0.8-05	4.41176	98.8372		0.656566	0.343434	Control	Control
0.8-05	3.67647	98.8372		0.375	0.625	RBD	Control
0.8-05	2.94118	98.8372		0.856287	0.143713	Control	Control
0.8-05	2.20588	98.8372		0.525773	0.474227	Control	Control
0.8-05	1.47059	98.8372		0.62	0.38	Control	Control
0.8-05	0.735294	98.8372		0.703297	0.296703	Control	Control
0.8-05	0	98.8372		0.803371	0.196629	Control	Control
0.8-05	0	100		0.772487	0.227513	Control	Control
0.8-06	100	0		0.712766	0.287234	Control	Control
0.8-06	99.2647	0		0.61236	0.38764	Control	Control
0.8-06	98.5294	0		0.271739	0.728261	RBD	Control
0.8-06	98.5294	1.16279		0.754098	0.245902	Control	Control
0.8-06	98.5294	2.32558		0.478788	0.521212	RBD	Control
0.8-06	98.5294	3.48837		0.54375	0.45625	Control	Control
0.8-06	98.5294	4.65116		0.594286	0.405714	Control	Control
0.8-06	98.5294	5.81395		0.475138	0.524862	RBD	Control
0.8-06	97.7941	5.81395		0.497041	0.502959	RBD	Control
0.8-06	97.7941	6.97674		0.477528	0.522472	RBD	Control
0.8-06	97.7941	8.13953		0.0320856	0.967914	RBD	Control
0.8-06	97.7941	9.30233		0.338308	0.661692	RBD	Control
0.8-06	97.0588	9.30233		0.505747	0.494253	Control	Control
0.8-06	97.0588	10.4651		0.615385	0.384615	Control	Control
0.8-06	97.0588	11.6279		0.239024	0.760976	RBD	Control
0.8-06	97.0588	12.7907		0.193182	0.806818	RBD	Control
0.8-06	96.3235	12.7907		0.477387	0.522613	RBD	Control
0.8-06	96.3235	13.9535		0.247191	0.752809	RBD	RBD
0.8-06	96.3235	15.1163		0.647059	0.352941	Control	RBD
0.8-06	96.3235	16.2791		0.117647	0.882353	RBD	RBD
0.8-06	96.3235	17.4419		0.406593	0.593407	RBD	RBD
0.8-06	95.5882	17.4419		0.536082	0.463918	Control	RBD
0.8-06	95.5882	18.6047		0.178378	0.821622	RBD	RBD
0.8-06	95.5882	19.7674		0.371728	0.628272	RBD	RBD
0.8-06	95.5882	20.9302		0.0598802	0.94012	RBD	RBD
0.8-06	95.5882	22.093		0.235897	0.764103	RBD	RBD
0.8-06	95.5882	23.2558		0.293785	0.706215	RBD	RBD
0.8-06	94.8529	23.2558		0.259887	0.740113	RBD	RBD
0.8-06	94.8529	24.4186		0.127778	0.872222	RBD	RBD
0.8-06	94.8529	25.5814		0.32	0.68	RBD	RBD
0.8-06	94.8529	26.7442		0.60101	0.39899	Control	RBD
0.8-06	94.8529	27.907		0.461538	0.538462	RBD	RBD
0.8-06	94.1176	27.907		0.433155	0.566845	RBD	RBD
0.8-06	94.1176	29.0698		0.558974	0.441026	Control	RBD
0.8-06	94.1176	30.2326		0.107955	0.892045	RBD	RBD
0.8-06	94.1176	31.3953		0.12	0.88	RBD	RBD
0.8-06	93.3824	31.3953		0.112994	0.887006	RBD	RBD
0.8-06	92.6471	31.3953		0.170213	0.829787	RBD	RBD
0.8-06	92.6471	32.5581		0.557377	0.442623	Control	RBD
0.8-06	92.6471	33.7209		0.426966	0.573034	RBD	RBD
0.8-06	91.9118	33.7209		0.33871	0.66129	RBD	RBD
0.8-06	91.9118	34.8837		0.298429	0.701571	RBD	RBD
0.8-06	91.9118	36.0465		0.183784	0.816216	RBD	RBD
0.8-06	91.9118	37.2093		0.377778	0.622222	RBD	RBD
0.8-06	91.1765	37.2093		0.404255	0.595745	RBD	RBD
0.8-06	91.1765	38.3721		0.236559	0.763441	RBD	RBD
0.8-06	91.1765	39.5349		0.344262	0.655738	RBD	RBD
0.8-06	90.4412	39.5349		0.136585	0.863415	RBD	RBD
0.8-06	89.7059	39.5349		0.502463	0.497537	Control	RBD
0.8-06	89.7059	40.6977		0.321637	0.678363	RBD	RBD
0.8-06	89.7059	41.8605		0.0971429	0.902857	RBD	RBD
0.8-06	89.7059	43.0233		0.235602	0.764398	RBD	RBD
0.8-06	89.7059	44.186		0.220339	0.779661	RBD	RBD
0.8-06	88.9706	44.186		0.284211	0.715789	RBD	RBD
0.8-06	88.2353	44.186		0.298913	0.701087	RBD	RBD
0.8-06	87.5	44.186		0.578313	0.421687	Control	RBD
0.8-06	87.5	45.3488		0.578125	0.421875	Control	RBD
0.8-06	87.5	46.5116		0.286517	0.713483	RBD	RBD
0.8-06	87.5	47.6744		0.138298	0.861702	RBD	RBD
0.8-06	86.7647	47.6744		0.457143	0.542857	RBD	RBD
0.8-06	86.7647	48.8372		0.152174	0.847826	RBD	RBD
0.8-06	86.0294	48.8372		0.0752688	0.924731	RBD	RBD
0.8-06	86.0294	50		0.147727	0.852273	RBD	RBD
0.8-06	85.2941	50		0.222222	0.777778	RBD	RBD
0.8-06	84.5588	50		0.39779	0.60221	RBD	RBD
0.8-06	83.8235	50		0.394872	0.605128	RBD	RBD
0.8-06	83.0882	50		0.201058	0.798942	RBD	RBD
0.8-06	83.0882	51.1628		0.242268	0.757732	RBD	RBD
0.8-06	82.3529	51.1628		0.320856	0.679144	RBD	RBD
0.8-06	82.3529	52.3256		0.380682	0.619318	RBD	RBD
0.8-06	82.3529	53.4884		0.0641711	0.935829	RBD	RBD
0.8-06	81.6176	53.4884		0.0952381	0.904762	RBD	RBD
0.8-06	81.6176	54.6512		0.135294	0.864706	RBD	RBD
0.8-06	81.6176	55.814		0.233696	0.766304	RBD	RBD
0.8-06	81.6176	56.9767		0.146199	0.853801	RBD	RBD
0.8-06	81.6176	58.1395		0.185393	0.814607	RBD	RBD
0.8-06	80.8824	58.1395		0.440678	0.559322	RBD	RBD
0.8-06	80.8824	59.3023		0.514286	0.485714	Control	RBD
0.8-06	80.8824	60.4651		0.314607	0.685393	RBD	RBD
0.8-06	80.8824	61.6279		0.538462	0.461538	Control	RBD
0.8-06	80.1471	61.6279		0.333333	0.666667	RBD	RBD
0.8-06	80.1471	62.7907		0.394595	0.605405	RBD	RBD
0.8-06	80.1471	63.9535		0.363158	0.636842	RBD	RBD
0.8-06	79.4118	63.9535		0.164894	0.835106	RBD	RBD
0.8-06	78.6765	63.9535		0.267081	0.732919	RBD	RBD
0.8-06	78.6765	65.1163		0.331361	0.668639	RBD	RBD
0.8-06	77.9412	65.1163		0.273224	0.726776	RBD	RBD
0.8-06	77.2059	65.1163		0.117647	0.882353	RBD	RBD
0.8-06	77.2059	66.2791		0.522222	0.477778	Control	RBD
0.8-06	76.4706	66.2791		0.236264	0.763736	RBD	RBD
0.8-06	76.4706	68.6047		0.427778	0.572222	RBD	RBD
0.8-06	75.7353	68.6047		0.272727	0.727273	RBD	RBD
0.8-06	75	68.6047		0.309524	0.690476	RBD	RBD
0.8-06	75	69.7674		0.261307	0.738693	RBD	RBD
0.8-06	74.2647	69.7674		0.229885	0.770115	RBD	RBD
0.8-06	73.5294	69.7674		0.41573	0.58427	RBD	RBD
0.8-06	73.5294	72.093		0.177083	0.822917	RBD	RBD
0.8-06	72.7941	72.093		0.728324	0.271676	Control	RBD
0.8-06	72.7941	73.2558		0.336683	0.663317	RBD	RBD
0.8-06	72.7941	74.4186		0.180328	0.819672	RBD	RBD
0.8-06	72.7941	75.5814		0.294444	0.705556	RBD	RBD
0.8-06	72.0588	75.5814		0.476923	0.523077	RBD	RBD
0.8-06	71.3235	75.5814		0.860963	0.139037	Control	RBD
0.8-06	71.3235	76.7442		0.301075	0.698925	RBD	RBD
0.8-06	70.5882	76.7442		0.375	0.625	RBD	RBD
0.8-06	69.8529	76.7442		0.291667	0.708333	RBD	RBD
0.8-06	69.1176	76.7442		0.39881	0.60119	RBD	RBD
0.8-06	68.3824	76.7442		0.807487	0.192513	Control	RBD
0.8-06	67.6471	76.7442		0.407186	0.592814	RBD	RBD
0.8-06	67.6471	77.907		0.513661	0.486339	Control	RBD
0.8-06	67.6471	79.0698		0.482759	0.517241	RBD	RBD
0.8-06	66.9118	79.0698		0.16185	0.83815	RBD	RBD
0.8-06	66.1765	79.0698		0.508287	0.491713	Control	RBD
0.8-06	65.4412	79.0698		0.538071	0.461929	Control	RBD
0.8-06	64.7059	79.0698		0.191489	0.808511	RBD	RBD
0.8-06	63.9706	79.0698		0.40201	0.59799	RBD	RBD
0.8-06	63.2353	79.0698		0.706186	0.293814	Control	RBD
0.8-06	62.5	79.0698		0.153846	0.846154	RBD	RBD
0.8-06	61.7647	79.0698		0.573684	0.426316	Control	RBD
0.8-06	61.0294	79.0698		0.248756	0.751244	RBD	RBD
0.8-06	60.2941	79.0698		0.404145	0.595855	RBD	RBD
0.8-06	59.5588	79.0698		0.427807	0.572193	RBD	RBD
0.8-06	58.8235	79.0698		0.375723	0.624277	RBD	RBD
0.8-06	57.3529	79.0698		0.619048	0.380952	Control	RBD
0.8-06	57.3529	80.2326		0.340102	0.659898	RBD	RBD
0.8-06	56.6176	80.2326		0.173077	0.826923	RBD	RBD
0.8-06	55.8824	80.2326		0.335366	0.664634	RBD	RBD
0.8-06	55.1471	80.2326		0.360215	0.639785	RBD	RBD
0.8-06	54.4118	80.2326		0.360215	0.639785	RBD	RBD
0.8-06	54.4118	81.3953		0.566667	0.433333	Control	RBD
0.8-06	53.6765	81.3953		0.526829	0.473171	Control	RBD
0.8-06	52.9412	81.3953		0.396985	0.603015	RBD	RBD
0.8-06	52.2059	81.3953		0.256545	0.743455	RBD	RBD
0.8-06	51.4706	81.3953		0.418605	0.581395	RBD	RBD
0.8-06	51.4706	82.5581		0.341463	0.658537	RBD	RBD
0.8-06	51.4706	83.7209		0.195	0.805	RBD	RBD
0.8-06	51.4706	84.8837		0.260638	0.739362	RBD	RBD
0.8-06	50.7353	84.8837		0.174419	0.825581	RBD	RBD
0.8-06	50	84.8837		0.673469	0.326531	Control	RBD
0.8-06	49.2647	84.8837		0.288462	0.711538	RBD	RBD
0.8-06	49.2647	86.0465		0.259259	0.740741	RBD	RBD
0.8-06	48.5294	86.0465		0.171875	0.828125	RBD	RBD
0.8-06	47.7941	86.0465		0.383721	0.616279	RBD	RBD
0.8-06	47.7941	87.2093		0.492462	0.507538	RBD	RBD
0.8-06	47.0588	87.2093		0.469136	0.530864	RBD	RBD
0.8-06	46.3235	87.2093		0.245989	0.754011	RBD	RBD
0.8-06	45.5882	87.2093		0.182741	0.817259	RBD	RBD
0.8-06	45.5882	88.3721		0.434286	0.565714	RBD	RBD
0.8-06	44.8529	88.3721		0.196721	0.803279	RBD	RBD
0.8-06	44.1176	88.3721		0.51462	0.48538	Control	RBD
0.8-06	43.3824	88.3721		0.44	0.56	RBD	RBD
0.8-06	42.6471	88.3721		0.0574713	0.942529	RBD	RBD
0.8-06	41.9118	88.3721		0.214724	0.785276	RBD	RBD
0.8-06	41.1765	88.3721		0.440367	0.559633	RBD	Control
0.8-06	41.1765	89.5349		0.217877	0.782123	RBD	Control
0.8-06	40.4412	89.5349		0.573171	0.426829	Control	Control
0.8-06	39.7059	89.5349		0.316384	0.683616	RBD	Control
0.8-06	39.7059	90.6977		0.554348	0.445652	Control	Control
0.8-06	38.9706	90.6977		0.480392	0.519608	RBD	Control
0.8-06	38.2353	90.6977		0.578035	0.421965	Control	Control
0.8-06	37.5	90.6977		0.614458	0.385542	Control	Control
0.8-06	36.7647	90.6977		0.422222	0.577778	RBD	Control
0.8-06	36.7647	91.8605		0.485207	0.514793	RBD	Control
0.8-06	36.0294	91.8605		0.427746	0.572254	RBD	Control
0.8-06	35.2941	91.8605		0.324324	0.675676	RBD	Control
0.8-06	34.5588	91.8605		0.527607	0.472393	Control	Control
0.8-06	33.8235	91.8605		0.579487	0.420513	Control	Control
0.8-06	33.0882	91.8605		0.568966	0.431034	Control	Control
0.8-06	32.3529	91.8605		0.270718	0.729282	RBD	Control
0.8-06	31.6176	91.8605		0.487047	0.512953	RBD	Control
0.8-06	30.8824	91.8605		0.565476	0.434524	Control	Control
0.8-06	30.1471	91.8605		0.592814	0.407186	Control	Control
0.8-06	29.4118	91.8605		0.709497	0.290503	Control	Control
0.8-06	28.6765	91.8605		0.576271	0.423729	Control	Control
0.8-06	27.9412	91.8605		0.204878	0.795122	RBD	Control
0.8-06	27.2059	91.8605		0.401235	0.598765	RBD	Control
0.8-06	26.4706	91.8605		0.296117	0.703883	RBD	Control
0.8-06	26.4706	93.0233		0.661458	0.338542	Control	Control
0.8-06	26.4706	94.186		0.122093	0.877907	RBD	Control
0.8-06	25.7353	94.186		0.56213	0.43787	Control	Control
0.8-06	25.7353	95.3488		0.666667	0.333333	Control	Control
0.8-06	25	95.3488		0.323171	0.676829	RBD	Control
0.8-06	24.2647	95.3488		0.407609	0.592391	RBD	Control
0.8-06	23.5294	95.3488		0.398907	0.601093	RBD	Control
0.8-06	22.7941	95.3488		0.326923	0.673077	RBD	Control
0.8-06	22.0588	95.3488		0.699387	0.300613	Control	Control
0.8-06	21.3235	95.3488		0.671875	0.328125	Control	Control
0.8-06	20.5882	95.3488		0.682081	0.317919	Control	Control
0.8-06	19.8529	95.3488		0.425414	0.574586	RBD	Control
0.8-06	19.1176	95.3488		0.70202	0.29798	Control	Control
0.8-06	18.3824	95.3488		0.435484	0.564516	RBD	Control
0.8-06	17.6471	95.3488		0.505747	0.494253	Control	Control
0.8-06	16.9118	95.3488		0.432432	0.567568	RBD	Control
0.8-06	16.1765	95.3488		0.52907	0.47093	Control	Control
0.8-06	15.4412	95.3488		0.348958	0.651042	RBD	Control
0.8-06	14.7059	95.3488		0.482927	0.517073	RBD	Control
0.8-06	13.9706	95.3488		0.338462	0.661538	RBD	Control
0.8-06	13.2353	95.3488		0.540984	0.459016	Control	Control
0.8-06	12.5	95.3488		0.5	0.5	Control	Control
0.8-06	12.5	96.5116		0.123457	0.876543	RBD	Control
0.8-06	11.7647	96.5116		0.619565	0.380435	Control	Control
0.8-06	11.0294	96.5116		0.281081	0.718919	RBD	Control
0.8-06	10.2941	96.5116		0.636364	0.363636	Control	Control
0.8-06	9.55882	96.5116		0.578652	0.421348	Control	Control
0.8-06	8.82353	96.5116		0.259459	0.740541	RBD	Control
0.8-06	8.08824	96.5116		0.735632	0.264368	Control	Control
0.8-06	8.08824	97.6744		0.752941	0.247059	Control	Control
0.8-06	8.08824	98.8372		0.149733	0.850267	RBD	Control
0.8-06	7.35294	98.8372		0.478723	0.521277	RBD	Control
0.8-06	5.88235	98.8372		0.48913	0.51087	RBD	Control
0.8-06	5.14706	98.8372		0.642105	0.357895	Control	Control
0.8-06	4.41176	98.8372		0.515	0.485	Control	Control
0.8-06	3.67647	98.8372		0.459302	0.540698	RBD	Control
0.8-06	2.94118	98.8372		0.420765	0.579235	RBD	Control
0.8-06	2.20588	98.8372		0.215909	0.784091	RBD	Control
0.8-06	1.47059	98.8372		0.719298	0.280702	Control	Control
0.8-06	0.735294	98.8372		0.481707	0.518293	RBD	Control
0.8-06	0	98.8372		0.494565	0.505435	RBD	Control
0.8-06	0	100		0.605882	0.394118	Control	Control
0.8-07	100	0		0.435484	0.564516	RBD	Control
0.8-07	100	1.16279		0.765306	0.234694	Control	Control
0.8-07	99.2647	1.16279		0.634831	0.365169	Control	Control
0.8-07	99.2647	2.32558		0.529101	0.470899	Control	Control
0.8-07	99.2647	3.48837		0.654255	0.345745	Control	Control
0.8-07	99.2647	4.65116		0.625698	0.374302	Control	Control
0.8-07	99.2647	5.81395		0.773399	0.226601	Control	Control
0.8-07	98.5294	5.81395		0.548023	0.451977	Control	Control
0.8-07	98.5294	6.97674		0.730769	0.269231	Control	Control
0.8-07	98.5294	8.13953		0.570652	0.429348	Control	Control
0.8-07	98.5294	9.30233		0.475138	0.524862	RBD	Control
0.8-07	98.5294	10.4651		0.427746	0.572254	RBD	Control
0.8-07	98.5294	11.6279		0.542453	0.457547	Control	Control
0.8-07	97.7941	11.6279		0.0511364	0.948864	RBD	Control
0.8-07	97.7941	12.7907		0.60989	0.39011	Control	Control
0.8-07	97.7941	13.9535		0.475936	0.524064	RBD	Control
0.8-07	97.0588	13.9535		0.613757	0.386243	Control	Control
0.8-07	96.3235	13.9535		0.523256	0.476744	Control	Control
0.8-07	96.3235	15.1163		0.301887	0.698113	RBD	Control
0.8-07	96.3235	16.2791		0.712707	0.287293	Control	Control
0.8-07	96.3235	17.4419		0.254144	0.745856	RBD	RBD
0.8-07	96.3235	18.6047		0.153846	0.846154	RBD	RBD
0.8-07	96.3235	19.7674		0.16568	0.83432	RBD	RBD
0.8-07	95.5882	19.7674		0.647727	0.352273	Control	RBD
0.8-07	94.8529	19.7674		0.342541	0.657459	RBD	RBD
0.8-07	94.8529	20.9302		0.192513	0.807487	RBD	RBD
0.8-07	94.8529	22.093		0.132597	0.867403	RBD	RBD
0.8-07	94.8529	23.2558		0.121053	0.878947	RBD	RBD
0.8-07	94.8529	24.4186		0.441176	0.558824	RBD	RBD
0.8-07	94.8529	25.5814		0.427778	0.572222	RBD	RBD
0.8-07	94.1176	25.5814		0.228916	0.771084	RBD	RBD
0.8-07	94.1176	26.7442		0.333333	0.666667	RBD	RBD
0.8-07	94.1176	27.907		0.169697	0.830303	RBD	RBD
0.8-07	94.1176	29.0698		0.0944444	0.905556	RBD	RBD
0.8-07	93.3824	29.0698		0.557471	0.442529	Control	RBD
0.8-07	93.3824	30.2326		0.232432	0.767568	RBD	RBD
0.8-07	92.6471	30.2326		0.451087	0.548913	RBD	RBD
0.8-07	91.9118	30.2326		0.0890052	0.910995	RBD	RBD
0.8-07	91.9118	31.3953		0.475	0.525	RBD	RBD
0.8-07	91.9118	32.5581		0.52514	0.47486	Control	RBD
0.8-07	91.1765	32.5581		0.322222	0.677778	RBD	RBD
0.8-07	91.1765	33.7209		0.101604	0.898396	RBD	RBD
0.8-07	91.1765	34.8837		0.037037	0.962963	RBD	RBD
0.8-07	91.1765	36.0465		0.422222	0.577778	RBD	RBD
0.8-07	90.4412	36.0465		0.159574	0.840426	RBD	RBD
0.8-07	90.4412	37.2093		0.112903	0.887097	RBD	RBD
0.8-07	90.4412	38.3721		0.184211	0.815789	RBD	RBD
0.8-07	90.4412	39.5349		0.402439	0.597561	RBD	RBD
0.8-07	90.4412	40.6977		0.0744681	0.925532	RBD	RBD
0.8-07	90.4412	41.8605		0.429952	0.570048	RBD	RBD
0.8-07	90.4412	43.0233		0.426966	0.573034	RBD	RBD
0.8-07	90.4412	44.186		0.256281	0.743719	RBD	RBD
0.8-07	90.4412	45.3488		0.742857	0.257143	Control	RBD
0.8-07	89.7059	45.3488		0.235602	0.764398	RBD	RBD
0.8-07	89.7059	46.5116		0.512953	0.487047	Control	RBD
0.8-07	88.9706	46.5116		0.0693642	0.930636	RBD	RBD
0.8-07	88.9706	47.6744		0.141104	0.858896	RBD	RBD
0.8-07	88.9706	48.8372		0.152632	0.847368	RBD	RBD
0.8-07	88.2353	48.8372		0.196629	0.803371	RBD	RBD
0.8-07	87.5	48.8372		0.266272	0.733728	RBD	RBD
0.8-07	87.5	50		0.123656	0.876344	RBD	RBD
0.8-07	87.5	51.1628		0.52514	0.47486	Control	RBD
0.8-07	87.5	52.3256		0.147368	0.852632	RBD	RBD
0.8-07	87.5	53.4884		0.455882	0.544118	RBD	RBD
0.8-07	86.0294	53.4884		0.276699	0.723301	RBD	RBD
0.8-07	85.2941	53.4884		0.0729167	0.927083	RBD	RBD
0.8-07	85.2941	55.814		0.327485	0.672515	RBD	RBD
0.8-07	84.5588	55.814		0.104651	0.895349	RBD	RBD
0.8-07	84.5588	56.9767		0.310345	0.689655	RBD	RBD
0.8-07	83.8235	56.9767		0.148148	0.851852	RBD	RBD
0.8-07	83.0882	56.9767		0.55102	0.44898	Control	RBD
0.8-07	83.0882	58.1395		0.354651	0.645349	RBD	RBD
0.8-07	82.3529	58.1395		0.5	0.5	Control	RBD
0.8-07	81.6176	58.1395		0.497175	0.502825	RBD	RBD
0.8-07	80.8824	58.1395		0.189655	0.810345	RBD	RBD
0.8-07	80.8824	59.3023		0.146597	0.853403	RBD	RBD
0.8-07	80.1471	59.3023		0.237838	0.762162	RBD	RBD
0.8-07	80.1471	60.4651		0.276836	0.723164	RBD	RBD
0.8-07	80.1471	61.6279		0.340102	0.659898	RBD	RBD
0.8-07	80.1471	62.7907		0.155914	0.844086	RBD	RBD
0.8-07	79.4118	62.7907		0.593301	0.406699	Control	RBD
0.8-07	78.6765	62.7907		0.349398	0.650602	RBD	RBD
0.8-07	77.9412	62.7907		0.361257	0.638743	RBD	RBD
0.8-07	77.9412	63.9535		0.178378	0.821622	RBD	RBD
0.8-07	77.2059	63.9535		0.276836	0.723164	RBD	RBD
0.8-07	77.2059	65.1163		0.304813	0.695187	RBD	RBD
0.8-07	77.2059	66.2791		0.255556	0.744444	RBD	RBD
0.8-07	76.4706	66.2791		0.409639	0.590361	RBD	RBD
0.8-07	75.7353	66.2791		0.172222	0.827778	RBD	RBD
0.8-07	75	66.2791		0.218085	0.781915	RBD	RBD
0.8-07	75	67.4419		0.247253	0.752747	RBD	RBD
0.8-07	74.2647	67.4419		0.861878	0.138122	Control	RBD
0.8-07	74.2647	68.6047		0.131868	0.868132	RBD	RBD
0.8-07	74.2647	69.7674		0.437838	0.562162	RBD	RBD
0.8-07	73.5294	69.7674		0.170213	0.829787	RBD	RBD
0.8-07	72.0588	69.7674		0.0842697	0.91573	RBD	RBD
0.8-07	71.3235	69.7674		0.195	0.805	RBD	RBD
0.8-07	70.5882	69.7674		0.338798	0.661202	RBD	RBD
0.8-07	69.8529	69.7674		0.905028	0.0949721	Control	RBD
0.8-07	69.1176	69.7674		0.361257	0.638743	RBD	RBD
0.8-07	68.3824	69.7674		0.519337	0.480663	Control	RBD
0.8-07	67.6471	69.7674		0.734568	0.265432	Control	RBD
0.8-07	67.6471	70.9302		0.356098	0.643902	RBD	RBD
0.8-07	66.1765	70.9302		0.617347	0.382653	Control	RBD
0.8-07	65.4412	72.093		0.323529	0.676471	RBD	RBD
0.8-07	64.7059	72.093		0.122449	0.877551	RBD	RBD
0.8-07	63.9706	72.093		0.150538	0.849462	RBD	RBD
0.8-07	63.9706	73.2558		0.10929	0.89071	RBD	RBD
0.8-07	63.9706	74.4186		0.141414	0.858586	RBD	RBD
0.8-07	63.9706	75.5814		0.203209	0.796791	RBD	RBD
0.8-07	63.2353	75.5814		0.793296	0.206704	Control	RBD
0.8-07	63.2353	76.7442		0.466667	0.533333	RBD	RBD
0.8-07	62.5	76.7442		0.561224	0.438776	Control	RBD
0.8-07	61.0294	76.7442		0.237838	0.762162	RBD	RBD
0.8-07	60.2941	76.7442		0.757225	0.242775	Control	RBD
0.8-07	58.8235	76.7442		0.0952381	0.904762	RBD	RBD
0.8-07	58.8235	77.907		0.635468	0.364532	Control	RBD
0.8-07	58.0882	77.907		0.377049	0.622951	RBD	RBD
0.8-07	57.3529	77.907		0.197861	0.802139	RBD	RBD
0.8-07	56.6176	77.907		0.142045	0.857955	RBD	RBD
0.8-07	55.8824	77.907		0.357542	0.642458	RBD	RBD
0.8-07	55.8824	79.0698		0.524324	0.475676	Control	RBD
0.8-07	55.1471	79.0698		0.472826	0.527174	RBD	RBD
0.8-07	54.4118	79.0698		0.188889	0.811111	RBD	RBD
0.8-07	54.4118	80.2326		0.247253	0.752747	RBD	RBD
0.8-07	54.4118	81.3953		0.703297	0.296703	Control	RBD
0.8-07	54.4118	82.5581		0.508671	0.491329	Control	RBD
0.8-07	54.4118	83.7209		0.340102	0.659898	RBD	RBD
0.8-07	52.9412	83.7209		0.774648	0.225352	Control	RBD
0.8-07	52.2059	83.7209		0.333333	0.666667	RBD	RBD
0.8-07	52.2059	84.8837		0.486486	0.513514	RBD	RBD
0.8-07	51.4706	84.8837		0.158192	0.841808	RBD	RBD
0.8-07	50.7353	84.8837		0.148649	0.851351	RBD	RBD
0.8-07	50	84.8837		0.168421	0.831579	RBD	RBD
0.8-07	49.2647	84.8837		0.208092	0.791908	RBD	RBD
0.8-07	48.5294	84.8837		0.105556	0.894444	RBD	RBD
0.8-07	48.5294	86.0465		0.628866	0.371134	Control	RBD
0.8-07	47.7941	86.0465		0.0872093	0.912791	RBD	RBD
0.8-07	46.3235	86.0465		0.11828	0.88172	RBD	RBD
0.8-07	44.8529	86.0465		0.091954	0.908046	RBD	RBD
0.8-07	44.8529	87.2093		0.0571429	0.942857	RBD	RBD
0.8-07	44.1176	87.2093		0.478788	0.521212	RBD	RBD
0.8-07	43.3824	87.2093		0.0852273	0.914773	RBD	RBD
0.8-07	42.6471	87.2093		0.388235	0.611765	RBD	RBD
0.8-07	42.6471	88.3721		0.265306	0.734694	RBD	RBD
0.8-07	42.6471	89.5349		0.550296	0.449704	Control	RBD
0.8-07	41.9118	89.5349		0.427778	0.572222	RBD	RBD
0.8-07	41.9118	90.6977		0.25	0.75	RBD	RBD
0.8-07	41.9118	91.8605		0.325967	0.674033	RBD	RBD
0.8-07	41.1765	91.8605		0.140449	0.859551	RBD	RBD
0.8-07	40.4412	91.8605		0.195531	0.804469	RBD	RBD
0.8-07	39.7059	91.8605		0.0729167	0.927083	RBD	RBD
0.8-07	38.2353	91.8605		0.187192	0.812808	RBD	RBD
0.8-07	37.5	91.8605		0.497436	0.502564	RBD	RBD
0.8-07	36.7647	91.8605		0.126316	0.873684	RBD	RBD
0.8-07	36.0294	91.8605		0.196629	0.803371	RBD	RBD
0.8-07	35.2941	91.8605		0.298246	0.701754	RBD	Control
0.8-07	34.5588	91.8605		0.223881	0.776119	RBD	Control
0.8-07	33.8235	91.8605		0.666667	0.333333	Control	Control
0.8-07	33.8235	93.0233		0.515957	0.484043	Control	Control
0.8-07	33.8235	94.186		0.351485	0.648515	RBD	Control
0.8-07	33.0882	94.186		0.20904	0.79096	RBD	Control
0.8-07	33.0882	95.3488		0.728814	0.271186	Control	Control
0.8-07	32.3529	95.3488		0.353261	0.646739	RBD	Control
0.8-07	31.6176	95.3488		0.35119	0.64881	RBD	Control
0.8-07	30.8824	95.3488		0.36413	0.63587	RBD	Control
0.8-07	30.1471	95.3488		0.543147	0.456853	Control	Control
0.8-07	29.4118	95.3488		0.557292	0.442708	Control	Control
0.8-07	28.6765	95.3488		0.480392	0.519608	RBD	Control
0.8-07	27.9412	95.3488		0.752632	0.247368	Control	Control
0.8-07	27.2059	95.3488		0.778409	0.221591	Control	Control
0.8-07	26.4706	95.3488		0.654545	0.345455	Control	Control
0.8-07	25.7353	95.3488		0.544503	0.455497	Control	Control
0.8-07	25	95.3488		0.431694	0.568306	RBD	Control
0.8-07	24.2647	95.3488		0.586022	0.413978	Control	Control
0.8-07	23.5294	95.3488		0.563218	0.436782	Control	Control
0.8-07	22.7941	95.3488		0.58427	0.41573	Control	Control
0.8-07	22.0588	95.3488		0.892308	0.107692	Control	Control
0.8-07	21.3235	95.3488		0.756757	0.243243	Control	Control
0.8-07	20.5882	95.3488		0.235955	0.764045	RBD	Control
0.8-07	19.8529	95.3488		0.494624	0.505376	RBD	Control
0.8-07	19.8529	96.5116		0.576531	0.423469	Control	Control
0.8-07	19.1176	96.5116		0.0939227	0.906077	RBD	Control
0.8-07	18.3824	96.5116		0.587302	0.412698	Control	Control
0.8-07	17.6471	96.5116		0.301075	0.698925	RBD	Control
0.8-07	16.9118	96.5116		0.182741	0.817259	RBD	Control
0.8-07	16.9118	97.6744		0.843373	0.156627	Control	Control
0.8-07	16.1765	97.6744		0.724551	0.275449	Control	Control
0.8-07	15.4412	97.6744		0.253968	0.746032	RBD	Control
0.8-07	14.7059	97.6744		0.963158	0.0368421	Control	Control
0.8-07	13.9706	97.6744		0.542553	0.457447	Control	Control
0.8-07	13.2353	97.6744		0.552083	0.447917	Control	Control
0.8-07	12.5	97.6744		0.865169	0.134831	Control	Control
0.8-07	11.7647	97.6744		0.707692	0.292308	Control	Control
0.8-07	11.0294	97.6744		0.872449	0.127551	Control	Control
0.8-07	10.2941	97.6744		0.222222	0.777778	RBD	Control
0.8-07	9.55882	97.6744		0.645933	0.354067	Control	Control
0.8-07	8.82353	97.6744		0.21118	0.78882	RBD	Control
0.8-07	8.08824	97.6744		0.566474	0.433526	Control	Control
0.8-07	8.08824	98.8372		0.6	0.4	Control	Control
0.8-07	7.35294	98.8372		0.187166	0.812834	RBD	Control
0.8-07	6.61765	98.8372		0.458824	0.541176	RBD	Control
0.8-07	5.88235	98.8372		0.745763	0.254237	Control	Control
0.8-07	5.14706	98.8372		0.562842	0.437158	Control	Control
0.8-07	4.41176	98.8372		0.809249	0.190751	Control	Control
0.8-07	3.67647	98.8372		0.747368	0.252632	Control	Control
0.8-07	2.20588	98.8372		0.478947	0.521053	RBD	Control
0.8-07	1.47059	98.8372		0.621622	0.378378	Control	Control
0.8-07	0.735294	98.8372		0.186364	0.813636	RBD	Control
0.8-07	0	98.8372		0.586592	0.413408	Control	Control
0.8-07	0	100		0.560847	0.439153	Control	Control
0.8-08	100	0		0.52381	0.47619	Control	Control
0.8-08	100	1.16279		0.596774	0.403226	Control	Control
0.8-08	99.2647	1.16279		0.318408	0.681592	RBD	Control
0.8-08	99.2647	2.32558		0.346535	0.653465	RBD	Control
0.8-08	99.2647	3.48837		0.296089	0.703911	RBD	Control
0.8-08	98.5294	3.48837		0.508021	0.491979	Control	Control
0.8-08	97.7941	3.48837		0.723077	0.276923	Control	Control
0.8-08	97.7941	4.65116		0.329193	0.670807	RBD	Control
0.8-08	97.7941	5.81395		0.887701	0.112299	Control	Control
0.8-08	97.7941	6.97674		0.52381	0.47619	Control	Control
0.8-08	97.7941	8.13953		0.747312	0.252688	Control	Control
0.8-08	97.7941	9.30233		0.611702	0.388298	Control	Control
0.8-08	97.0588	9.30233		0.805882	0.194118	Control	Control
0.8-08	96.3235	9.30233		0.728723	0.271277	Control	Control
0.8-08	95.5882	9.30233		0.807487	0.192513	Control	Control
0.8-08	94.8529	9.30233		0.436842	0.563158	RBD	Control
0.8-08	94.8529	10.4651		0.357542	0.642458	RBD	Control
0.8-08	94.8529	11.6279		0.482927	0.517073	RBD	Control
0.8-08	94.8529	12.7907		0.782383	0.217617	Control	Control
0.8-08	94.8529	13.9535		0.438202	0.561798	RBD	Control
0.8-08	94.8529	15.1163		0.467033	0.532967	RBD	Control
0.8-08	94.1176	15.1163		0.627778	0.372222	Control	Control
0.8-08	94.1176	16.2791		0.281407	0.718593	RBD	Control
0.8-08	94.1176	17.4419		0.0111732	0.988827	RBD	Control
0.8-08	94.1176	18.6047		0.272727	0.727273	RBD	Control
0.8-08	94.1176	19.7674		0.529762	0.470238	Control	Control
0.8-08	93.3824	19.7674		0.141304	0.858696	RBD	Control
0.8-08	93.3824	20.9302		0.842105	0.157895	Control	Control
0.8-08	92.6471	20.9302		0.689266	0.310734	Control	Control
0.8-08	91.9118	20.9302		0.129412	0.870588	RBD	Control
0.8-08	91.9118	22.093		0.46	0.54	RBD	Control
0.8-08	91.1765	22.093		0.22449	0.77551	RBD	RBD
0.8-08	91.1765	23.2558		0.056701	0.943299	RBD	RBD
0.8-08	91.1765	24.4186		0.72	0.28	Control	RBD
0.8-08	91.1765	25.5814		0.161458	0.838542	RBD	RBD
0.8-08	91.1765	26.7442		0.2	0.8	RBD	RBD
0.8-08	91.1765	27.907		0.592593	0.407407	Control	RBD
0.8-08	91.1765	29.0698		0.224719	0.775281	RBD	RBD
0.8-08	91.1765	30.2326		0.0965909	0.903409	RBD	RBD
0.8-08	91.1765	31.3953		0.251366	0.748634	RBD	RBD
0.8-08	91.1765	32.5581		0.369318	0.630682	RBD	RBD
0.8-08	90.4412	32.5581		0.287234	0.712766	RBD	RBD
0.8-08	89.7059	32.5581		0.173469	0.826531	RBD	RBD
0.8-08	89.7059	33.7209		0.511111	0.488889	Control	RBD
0.8-08	89.7059	34.8837		0.39759	0.60241	RBD	RBD
0.8-08	88.9706	34.8837		0.567416	0.432584	Control	RBD
0.8-08	88.9706	36.0465		0.479042	0.520958	RBD	RBD
0.8-08	88.9706	37.2093		0.032967	0.967033	RBD	RBD
0.8-08	88.9706	38.3721		0.0789474	0.921053	RBD	RBD
0.8-08	88.9706	39.5349		0.520833	0.479167	Control	RBD
0.8-08	88.2353	39.5349		0.302083	0.697917	RBD	RBD
0.8-08	87.5	39.5349		0.536313	0.463687	Control	RBD
0.8-08	86.7647	39.5349		0.460317	0.539683	RBD	RBD
0.8-08	86.7647	40.6977		0.234375	0.765625	RBD	RBD
0.8-08	86.0294	40.6977		0.280702	0.719298	RBD	RBD
0.8-08	86.0294	41.8605		0.247253	0.752747	RBD	RBD
0.8-08	85.2941	41.8605		0.0914286	0.908571	RBD	RBD
0.8-08	85.2941	43.0233		0.159091	0.840909	RBD	RBD
0.8-08	84.5588	43.0233		0.417647	0.582353	RBD	RBD
0.8-08	84.5588	44.186		0.32	0.68	RBD	RBD
0.8-08	84.5588	45.3488		0.231638	0.768362	RBD	RBD
0.8-08	83.8235	45.3488		0.25	0.75	RBD	RBD
0.8-08	83.0882	45.3488		0.471204	0.528796	RBD	RBD
0.8-08	83.0882	46.5116		0.396825	0.603175	RBD	RBD
0.8-08	82.3529	46.5116		0.572165	0.427835	Control	RBD
0.8-08	81.6176	46.5116		0.246154	0.753846	RBD	RBD
0.8-08	80.8824	46.5116		0.545	0.455	Control	RBD
0.8-08	80.8824	47.6744		0.181319	0.818681	RBD	RBD
0.8-08	80.8824	48.8372		0.4	0.6	RBD	RBD
0.8-08	80.1471	48.8372		0.155172	0.844828	RBD	RBD
0.8-08	80.1471	50		0.130208	0.869792	RBD	RBD
0.8-08	79.4118	50		0.10396	0.89604	RBD	RBD
0.8-08	79.4118	51.1628		0.309524	0.690476	RBD	RBD
0.8-08	78.6765	51.1628		0.408602	0.591398	RBD	RBD
0.8-08	78.6765	52.3256		0.217877	0.782123	RBD	RBD
0.8-08	78.6765	53.4884		0.412791	0.587209	RBD	RBD
0.8-08	77.9412	53.4884		0.335165	0.664835	RBD	RBD
0.8-08	77.9412	54.6512		0.0617978	0.938202	RBD	RBD
0.8-08	77.9412	55.814		0.0903955	0.909605	RBD	RBD
0.8-08	77.2059	55.814		0.134615	0.865385	RBD	RBD
0.8-08	77.2059	56.9767		0.289773	0.710227	RBD	RBD
0.8-08	77.2059	58.1395		0.149254	0.850746	RBD	RBD
0.8-08	76.4706	58.1395		0.535	0.465	Control	RBD
0.8-08	76.4706	59.3023		0.522472	0.477528	Control	RBD
0.8-08	76.4706	60.4651		0.359788	0.640212	RBD	RBD
0.8-08	76.4706	61.6279		0.693182	0.306818	Control	RBD
0.8-08	76.4706	62.7907		0.409326	0.590674	RBD	RBD
0.8-08	76.4706	63.9535		0.325581	0.674419	RBD	RBD
0.8-08	75.7353	63.9535		0.268817	0.731183	RBD	RBD
0.8-08	75.7353	65.1163		0.210227	0.789773	RBD	RBD
0.8-08	75	65.1163		0.291429	0.708571	RBD	RBD
0.8-08	75	66.2791		0.244565	0.755435	RBD	RBD
0.8-08	74.2647	66.2791		0.144385	0.855615	RBD	RBD
0.8-08	73.5294	66.2791		0.136842	0.863158	RBD	RBD
0.8-08	73.5294	67.4419		0.0845771	0.915423	RBD	RBD
0.8-08	73.5294	68.6047		0.428571	0.571429	RBD	RBD
0.8-08	73.5294	69.7674		0.267857	0.732143	RBD	RBD
0.8-08	73.5294	70.9302		0.447368	0.552632	RBD	RBD
0.8-08	72.7941	70.9302		0.229947	0.770053	RBD	RBD
0.8-08	72.0588	70.9302		0.280899	0.719101	RBD	RBD
0.8-08	71.3235	70.9302		0.270718	0.729282	RBD	RBD
0.8-08	70.5882	70.9302		0.39779	0.60221	RBD	RBD
0.8-08	69.8529	70.9302		0.290698	0.709302	RBD	RBD
0.8-08	69.1176	70.9302		0.508475	0.491525	Control	RBD
0.8-08	69.1176	72.093		0.0895522	0.910448	RBD	RBD
0.8-08	68.3824	72.093		0.704403	0.295597	Control	RBD
0.8-08	68.3824	73.2558		0.488889	0.511111	RBD	RBD
0.8-08	67.6471	73.2558		0.393617	0.606383	RBD	RBD
0.8-08	67.6471	74.4186		0.204188	0.795812	RBD	RBD
0.8-08	67.6471	75.5814		0.27	0.73	RBD	RBD
0.8-08	66.9118	75.5814		0.442105	0.557895	RBD	RBD
0.8-08	66.1765	75.5814		0.809524	0.190476	Control	RBD
0.8-08	65.4412	75.5814		0.179894	0.820106	RBD	RBD
0.8-08	65.4412	76.7442		0.41989	0.58011	RBD	RBD
0.8-08	64.7059	76.7442		0.718391	0.281609	Control	RBD
0.8-08	63.9706	76.7442		0.408377	0.591623	RBD	RBD
0.8-08	63.2353	76.7442		0.508772	0.491228	Control	RBD
0.8-08	62.5	76.7442		0.280899	0.719101	RBD	RBD
0.8-08	61.7647	76.7442		0.256831	0.743169	RBD	RBD
0.8-08	61.7647	77.907		0.378378	0.621622	RBD	RBD
0.8-08	61.7647	79.0698		0.278075	0.721925	RBD	RBD
0.8-08	61.0294	79.0698		0.243386	0.756614	RBD	RBD
0.8-08	60.2941	79.0698		0.424731	0.575269	RBD	RBD
0.8-08	59.5588	79.0698		0.660377	0.339623	Control	RBD
0.8-08	59.5588	80.2326		0.315789	0.684211	RBD	RBD
0.8-08	58.8235	80.2326		0.5	0.5	Control	RBD
0.8-08	58.0882	80.2326		0.419162	0.580838	RBD	RBD
0.8-08	57.3529	81.3953		0.532258	0.467742	Control	RBD
0.8-08	57.3529	82.5581		0.175439	0.824561	RBD	RBD
0.8-08	56.6176	82.5581		0.234375	0.765625	RBD	RBD
0.8-08	56.6176	83.7209		0.36413	0.63587	RBD	RBD
0.8-08	56.6176	84.8837		0.421569	0.578431	RBD	RBD
0.8-08	55.8824	84.8837		0.434066	0.565934	RBD	RBD
0.8-08	55.8824	86.0465		0.32	0.68	RBD	RBD
0.8-08	55.1471	86.0465		0.494318	0.505682	RBD	RBD
0.8-08	54.4118	86.0465		0.423913	0.576087	RBD	RBD
0.8-08	54.4118	87.2093		0.220779	0.779221	RBD	RBD
0.8-08	52.9412	87.2093		0.373626	0.626374	RBD	RBD
0.8-08	52.2059	87.2093		0.123457	0.876543	RBD	RBD
0.8-08	51.4706	87.2093		0.255435	0.744565	RBD	RBD
0.8-08	50.7353	87.2093		0.344262	0.655738	RBD	RBD
0.8-08	50.7353	88.3721		0.484663	0.515337	RBD	RBD
0.8-08	50	88.3721		0.702703	0.297297	Control	RBD
0.8-08	49.2647	88.3721		0.284946	0.715054	RBD	RBD
0.8-08	48.5294	88.3721		0.689655	0.310345	Control	RBD
0.8-08	47.7941	88.3721		0.244186	0.755814	RBD	RBD
0.8-08	47.0588	88.3721		0.510101	0.489899	Control	RBD
0.8-08	46.3235	88.3721		0.211957	0.788043	RBD	RBD
0.8-08	46.3235	89.5349		0.317204	0.682796	RBD	RBD
0.8-08	45.5882	89.5349		0.329412	0.670588	RBD	RBD
0.8-08	44.1176	89.5349		0.234286	0.765714	RBD	RBD
0.8-08	43.3824	89.5349		0.173913	0.826087	RBD	RBD
0.8-08	43.3824	90.6977		0.608696	0.391304	Control	RBD
0.8-08	42.6471	90.6977		0.111675	0.888325	RBD	RBD
0.8-08	41.9118	90.6977		0.318182	0.681818	RBD	RBD
0.8-08	41.1765	90.6977		0.612745	0.387255	Control	RBD
0.8-08	40.4412	90.6977		0.0701754	0.929825	RBD	RBD
0.8-08	39.7059	90.6977		0.192308	0.807692	RBD	RBD
0.8-08	39.7059	91.8605		0.528497	0.471503	Control	RBD
0.8-08	38.9706	91.8605		0.642105	0.357895	Control	RBD
0.8-08	38.2353	91.8605		0.151163	0.848837	RBD	RBD
0.8-08	37.5	91.8605		0.0645161	0.935484	RBD	RBD
0.8-08	36.7647	91.8605		0.420455	0.579545	RBD	RBD
0.8-08	36.7647	93.0233		0.185629	0.814371	RBD	RBD
0.8-08	36.0294	93.0233		0.360215	0.639785	RBD	RBD
0.8-08	35.2941	93.0233		0.0818713	0.918129	RBD	RBD
0.8-08	34.5588	93.0233		0.254438	0.745562	RBD	RBD
0.8-08	33.8235	93.0233		0.577778	0.422222	Control	Control
0.8-08	33.0882	93.0233		0.27957	0.72043	RBD	Control
0.8-08	32.3529	93.0233		0.511628	0.488372	Control	Control
0.8-08	32.3529	94.186		0.591716	0.408284	Control	Control
0.8-08	32.3529	95.3488		0.418079	0.581921	RBD	Control
0.8-08	30.8824	95.3488		0.251337	0.748663	RBD	Control
0.8-08	30.1471	95.3488		0.325472	0.674528	RBD	Control
0.8-08	29.4118	95.3488		0.359788	0.640212	RBD	Control
0.8-08	28.6765	95.3488		0.521277	0.478723	Control	Control
0.8-08	27.9412	95.3488		0.458824	0.541176	RBD	Control
0.8-08	27.2059	95.3488		0.61326	0.38674	Control	Control
0.8-08	26.4706	95.3488		0.717791	0.282209	Control	Control
0.8-08	25.7353	95.3488		0.449198	0.550802	RBD	Control
0.8-08	25	95.3488		0.491429	0.508571	RBD	Control
0.8-08	24.2647	95.3488		0.531915	0.468085	Control	Control
0.8-08	24.2647	96.5116		0.409574	0.590426	RBD	Control
0.8-08	23.5294	96.5116		0.451456	0.548544	RBD	Control
0.8-08	22.7941	96.5116		0.486486	0.513514	RBD	Control
0.8-08	22.0588	96.5116		0.686486	0.313514	Control	Control
0.8-08	21.3235	96.5116		0.652406	0.347594	Control	Control
0.8-08	20.5882	96.5116		0.717647	0.282353	Control	Control
0.8-08	19.8529	96.5116		0.155779	0.844221	RBD	Control
0.8-08	19.1176	96.5116		0.541899	0.458101	Control	Control
0.8-08	18.3824	96.5116		0.402174	0.597826	RBD	Control
0.8-08	17.6471	96.5116		0.574586	0.425414	Control	Control
0.8-08	17.6471	97.6744		0.144385	0.855615	RBD	Control
0.8-08	16.9118	97.6744		0.582474	0.417526	Control	Control
0.8-08	16.1765	97.6744		0.709677	0.290323	Control	Control
0.8-08	16.1765	98.8372		0.366834	0.633166	RBD	Control
0.8-08	15.4412	98.8372		0.331551	0.668449	RBD	Control
0.8-08	14.7059	98.8372		0.482759	0.517241	RBD	Control
0.8-08	13.9706	98.8372		0.427746	0.572254	RBD	Control
0.8-08	13.2353	100		0.586387	0.413613	Control	Control
0.8-08	12.5	100		0.455026	0.544974	RBD	Control
0.8-08	11.7647	100		0.389474	0.610526	RBD	Control
0.8-08	11.0294	100		0.516484	0.483516	Control	Control
0.8-08	10.2941	100		0.463687	0.536313	RBD	Control
0.8-08	9.55882	100		0.508982	0.491018	Control	Control
0.8-08	8.82353	100		0.767045	0.232955	Control	Control
0.8-08	8.08824	100		0.265957	0.734043	RBD	Control
0.8-08	7.35294	100		0.678571	0.321429	Control	Control
0.8-08	6.61765	100		0.236264	0.763736	RBD	Control
0.8-08	5.88235	100		0.676923	0.323077	Control	Control
0.8-08	5.14706	100		0.595506	0.404494	Control	Control
0.8-08	4.41176	100		0.342541	0.657459	RBD	Control
0.8-08	3.67647	100		0.411111	0.588889	RBD	Control
0.8-08	2.94118	100		0.642487	0.357513	Control	Control
0.8-08	2.20588	100		0.45	0.55	RBD	Control
0.8-08	1.47059	100		0.426136	0.573864	RBD	Control
0.8-08	0.735294	100		0.416216	0.583784	RBD	Control
0.8-08	0	100		0.643243	0.356757	Control	Control
0.8-09	100	0		0.652941	0.347059	Control	Control
0.8-09	99.2647	0		0.666667	0.333333	Control	Control
0.8-09	99.2647	1.16279		0.20765	0.79235	RBD	Control
0.8-09	99.2647	2.32558		0.538462	0.461538	Control	Control
0.8-09	99.2647	3.48837		0.426036	0.573964	RBD	Control
0.8-09	99.2647	4.65116		0.537037	0.462963	Control	Control
0.8-09	97.7941	4.65116		0.34104	0.65896	RBD	Control
0.8-09	97.7941	5.81395		0.425837	0.574163	RBD	Control
0.8-09	97.7941	6.97674		0.238095	0.761905	RBD	Control
0.8-09	97.7941	8.13953		0.38172	0.61828	RBD	Control
0.8-09	97.0588	8.13953		0.552632	0.447368	Control	Control
0.8-09	97.0588	9.30233		0.494792	0.505208	RBD	Control
0.8-09	96.3235	9.30233		0.350575	0.649425	RBD	Control
0.8-09	96.3235	10.4651		0.710059	0.289941	Control	Control
0.8-09	95.5882	10.4651		0.476744	0.523256	RBD	Control
0.8-09	95.5882	11.6279		0.54386	0.45614	Control	Control
0.8-09	95.5882	12.7907		0.583784	0.416216	Control	Control
0.8-09	95.5882	13.9535		0.710227	0.289773	Control	Control
0.8-09	95.5882	15.1163		0.589109	0.410891	Control	Control
0.8-09	95.5882	16.2791		0.440217	0.559783	RBD	Control
0.8-09	94.8529	16.2791		0.572193	0.427807	Control	Control
0.8-09	94.8529	17.4419		0.814607	0.185393	Control	Control
0.8-09	94.8529	18.6047		0.474747	0.525253	RBD	Control
0.8-09	94.8529	19.7674		0.494898	0.505102	RBD	Control
0.8-09	94.8529	20.9302		0.683908	0.316092	Control	Control
0.8-09	94.8529	22.093		0.445055	0.554945	RBD	Control
0.8-09	94.8529	23.2558		0.589189	0.410811	Control	Control
0.8-09	94.1176	23.2558		0.286486	0.713514	RBD	Control
0.8-09	94.1176	24.4186		0.460733	0.539267	RBD	Control
0.8-09	94.1176	25.5814		0.548571	0.451429	Control	Control
0.8-09	94.1176	27.907		0.313187	0.686813	RBD	Control
0.8-09	93.3824	27.907		0.795699	0.204301	Control	Control
0.8-09	92.6471	27.907		0.523529	0.476471	Control	Control
0.8-09	92.6471	29.0698		0.164773	0.835227	RBD	Control
0.8-09	92.6471	30.2326		0.481081	0.518919	RBD	Control
0.8-09	92.6471	31.3953		0.251366	0.748634	RBD	RBD
0.8-09	92.6471	32.5581		0.0604396	0.93956	RBD	RBD
0.8-09	91.9118	32.5581		0.660819	0.339181	Control	RBD
0.8-09	91.9118	33.7209		0.131579	0.868421	RBD	RBD
0.8-09	91.9118	34.8837		0.146893	0.853107	RBD	RBD
0.8-09	91.1765	34.8837		0.216495	0.783505	RBD	RBD
0.8-09	90.4412	34.8837		0.146067	0.853933	RBD	RBD
0.8-09	90.4412	36.0465		0.393939	0.606061	RBD	RBD
0.8-09	89.7059	36.0465		0.266304	0.733696	RBD	RBD
0.8-09	88.9706	36.0465		0.0955056	0.904494	RBD	RBD
0.8-09	88.9706	37.2093		0.248649	0.751351	RBD	RBD
0.8-09	88.9706	38.3721		0.142105	0.857895	RBD	RBD
0.8-09	88.9706	39.5349		0.459716	0.540284	RBD	RBD
0.8-09	88.9706	40.6977		0.402062	0.597938	RBD	RBD
0.8-09	88.9706	41.8605		0.574713	0.425287	Control	RBD
0.8-09	88.9706	43.0233		0.462857	0.537143	RBD	RBD
0.8-09	88.2353	43.0233		0.104167	0.895833	RBD	RBD
0.8-09	88.2353	44.186		0.207447	0.792553	RBD	RBD
0.8-09	87.5	44.186		0.0722892	0.927711	RBD	RBD
0.8-09	86.7647	44.186		0.664706	0.335294	Control	RBD
0.8-09	86.7647	45.3488		0.232143	0.767857	RBD	RBD
0.8-09	86.0294	45.3488		0.540984	0.459016	Control	RBD
0.8-09	86.0294	46.5116		0.138889	0.861111	RBD	RBD
0.8-09	86.0294	47.6744		0.294798	0.705202	RBD	RBD
0.8-09	86.0294	48.8372		0.277174	0.722826	RBD	RBD
0.8-09	85.2941	48.8372		0.286486	0.713514	RBD	RBD
0.8-09	85.2941	50		0.0959596	0.90404	RBD	RBD
0.8-09	85.2941	51.1628		0.32973	0.67027	RBD	RBD
0.8-09	85.2941	52.3256		0.0949367	0.905063	RBD	RBD
0.8-09	84.5588	52.3256		0.221106	0.778894	RBD	RBD
0.8-09	84.5588	53.4884		0.234694	0.765306	RBD	RBD
0.8-09	84.5588	54.6512		0.240838	0.759162	RBD	RBD
0.8-09	84.5588	55.814		0.395722	0.604278	RBD	RBD
0.8-09	83.8235	55.814		0.5	0.5	Control	RBD
0.8-09	83.0882	55.814		0.10582	0.89418	RBD	RBD
0.8-09	83.0882	56.9767		0.460733	0.539267	RBD	RBD
0.8-09	82.3529	56.9767		0.618557	0.381443	Control	RBD
0.8-09	82.3529	58.1395		0.171429	0.828571	RBD	RBD
0.8-09	82.3529	59.3023		0.593909	0.406091	Control	RBD
0.8-09	80.8824	59.3023		0.352941	0.647059	RBD	RBD
0.8-09	80.8824	60.4651		0.178571	0.821429	RBD	RBD
0.8-09	80.8824	61.6279		0.0833333	0.916667	RBD	RBD
0.8-09	80.8824	62.7907		0.0985222	0.901478	RBD	RBD
0.8-09	80.8824	63.9535		0.290816	0.709184	RBD	RBD
0.8-09	80.1471	63.9535		0.329949	0.670051	RBD	RBD
0.8-09	79.4118	63.9535		0.208333	0.791667	RBD	RBD
0.8-09	79.4118	65.1163		0.474576	0.525424	RBD	RBD
0.8-09	79.4118	66.2791		0.109524	0.890476	RBD	RBD
0.8-09	78.6765	66.2791		0.337079	0.662921	RBD	RBD
0.8-09	77.9412	66.2791		0.0942408	0.905759	RBD	RBD
0.8-09	77.9412	67.4419		0.382979	0.617021	RBD	RBD
0.8-09	77.9412	68.6047		0.046875	0.953125	RBD	RBD
0.8-09	77.2059	68.6047		0.0923077	0.907692	RBD	RBD
0.8-09	77.2059	69.7674		0.166667	0.833333	RBD	RBD
0.8-09	76.4706	69.7674		0.479167	0.520833	RBD	RBD
0.8-09	76.4706	70.9302		0.687898	0.312102	Control	RBD
0.8-09	75.7353	70.9302		0.78866	0.21134	Control	RBD
0.8-09	75.7353	72.093		0.280702	0.719298	RBD	RBD
0.8-09	75	72.093		0.527473	0.472527	Control	RBD
0.8-09	74.2647	72.093		0.166667	0.833333	RBD	RBD
0.8-09	73.5294	72.093		0.17284	0.82716	RBD	RBD
0.8-09	73.5294	73.2558		0.326203	0.673797	RBD	RBD
0.8-09	73.5294	74.4186		0.272251	0.727749	RBD	RBD
0.8-09	73.5294	75.5814		0.175824	0.824176	RBD	RBD
0.8-09	72.7941	75.5814		0.104167	0.895833	RBD	RBD
0.8-09	72.0588	75.5814		0.511236	0.488764	Control	RBD
0.8-09	71.3235	75.5814		0.210526	0.789474	RBD	RBD
0.8-09	70.5882	76.7442		0.335294	0.664706	RBD	RBD
0.8-09	69.8529	76.7442		0.185393	0.814607	RBD	RBD
0.8-09	69.1176	76.7442		0.287356	0.712644	RBD	RBD
0.8-09	69.1176	77.907		0.215789	0.784211	RBD	RBD
0.8-09	68.3824	77.907		0.271084	0.728916	RBD	RBD
0.8-09	67.6471	77.907		0.244792	0.755208	RBD	RBD
0.8-09	67.6471	79.0698		0.384236	0.615764	RBD	RBD
0.8-09	66.9118	79.0698		0.0801887	0.919811	RBD	RBD
0.8-09	66.9118	80.2326		0.78866	0.21134	Control	RBD
0.8-09	66.1765	80.2326		0.239766	0.760234	RBD	RBD
0.8-09	66.1765	81.3953		0.567568	0.432432	Control	RBD
0.8-09	66.1765	82.5581		0.471591	0.528409	RBD	RBD
0.8-09	65.4412	82.5581		0.595628	0.404372	Control	RBD
0.8-09	64.7059	82.5581		0.0744681	0.925532	RBD	RBD
0.8-09	63.9706	82.5581		0.195767	0.804233	RBD	RBD
0.8-09	62.5	82.5581		0.303571	0.696429	RBD	RBD
0.8-09	61.7647	82.5581		0.83871	0.16129	Control	RBD
0.8-09	61.0294	82.5581		0.259259	0.740741	RBD	RBD
0.8-09	61.0294	83.7209		0.117647	0.882353	RBD	RBD
0.8-09	60.2941	83.7209		0.269006	0.730994	RBD	RBD
0.8-09	59.5588	83.7209		0.572254	0.427746	Control	RBD
0.8-09	59.5588	84.8837		0.740331	0.259669	Control	RBD
0.8-09	58.8235	84.8837		0.333333	0.666667	RBD	RBD
0.8-09	58.0882	84.8837		0.5	0.5	Control	RBD
0.8-09	58.0882	86.0465		0.293194	0.706806	RBD	RBD
0.8-09	58.0882	87.2093		0.234973	0.765027	RBD	RBD
0.8-09	57.3529	87.2093		0.333333	0.666667	RBD	RBD
0.8-09	56.6176	87.2093		0.744186	0.255814	Control	RBD
0.8-09	55.8824	87.2093		0.316667	0.683333	RBD	RBD
0.8-09	55.1471	87.2093		0.727811	0.272189	Control	RBD
0.8-09	54.4118	87.2093		0.209877	0.790123	RBD	RBD
0.8-09	53.6765	87.2093		0.563218	0.436782	Control	RBD
0.8-09	52.9412	87.2093		0.192893	0.807107	RBD	RBD
0.8-09	52.2059	87.2093		0.355	0.645	RBD	RBD
0.8-09	51.4706	87.2093		0.230769	0.769231	RBD	RBD
0.8-09	50.7353	87.2093		0.402174	0.597826	RBD	RBD
0.8-09	50	87.2093		0.453125	0.546875	RBD	RBD
0.8-09	50	88.3721		0.452941	0.547059	RBD	RBD
0.8-09	49.2647	88.3721		0.307692	0.692308	RBD	RBD
0.8-09	48.5294	88.3721		0.157609	0.842391	RBD	RBD
0.8-09	48.5294	89.5349		0.554404	0.445596	Control	RBD
0.8-09	47.7941	89.5349		0.117284	0.882716	RBD	RBD
0.8-09	47.0588	89.5349		0.183246	0.816754	RBD	RBD
0.8-09	46.3235	89.5349		0.147929	0.852071	RBD	RBD
0.8-09	45.5882	89.5349		0.486631	0.513369	RBD	RBD
0.8-09	44.8529	89.5349		0.208092	0.791908	RBD	RBD
0.8-09	44.8529	90.6977		0.26087	0.73913	RBD	RBD
0.8-09	44.1176	90.6977		0.521978	0.478022	Control	RBD
0.8-09	43.3824	90.6977		0.265625	0.734375	RBD	RBD
0.8-09	43.3824	91.8605		0.115385	0.884615	RBD	RBD
0.8-09	42.6471	91.8605		0.659459	0.340541	Control	RBD
0.8-09	41.9118	91.8605		0.147368	0.852632	RBD	RBD
0.8-09	41.1765	91.8605		0.295858	0.704142	RBD	RBD
0.8-09	40.4412	91.8605		0.341176	0.658824	RBD	RBD
0.8-09	39.7059	91.8605		0.05	0.95	RBD	RBD
0.8-09	38.9706	91.8605		0.640449	0.359551	Control	RBD
0.8-09	38.2353	91.8605		0.0481283	0.951872	RBD	RBD
0.8-09	37.5	91.8605		0.217877	0.782123	RBD	RBD
0.8-09	36.7647	91.8605		0.410405	0.589595	RBD	RBD
0.8-09	36.0294	91.8605		0.617143	0.382857	Control	RBD
0.8-09	35.2941	91.8605		0.224138	0.775862	RBD	RBD
0.8-09	34.5588	91.8605		0.227778	0.772222	RBD	RBD
0.8-09	33.8235	91.8605		0.225641	0.774359	RBD	RBD
0.8-09	33.0882	91.8605		0.146341	0.853659	RBD	RBD
0.8-09	32.3529	91.8605		0.0977011	0.902299	RBD	RBD
0.8-09	31.6176	91.8605		0.4	0.6	RBD	RBD
0.8-09	30.8824	91.8605		0.44382	0.55618	RBD	RBD
0.8-09	30.1471	91.8605		0.0702703	0.92973	RBD	RBD
0.8-09	29.4118	91.8605		0.20904	0.79096	RBD	RBD
0.8-09	29.4118	93.0233		0.464088	0.535912	RBD	Control
0.8-09	28.6765	93.0233		0.175439	0.824561	RBD	Control
0.8-09	28.6765	94.186		0.557377	0.442623	Control	Control
0.8-09	27.9412	94.186		0.537572	0.462428	Control	Control
0.8-09	27.2059	94.186		0.372093	0.627907	RBD	Control
0.8-09	26.4706	94.186		0.191011	0.808989	RBD	Control
0.8-09	26.4706	95.3488		0.477778	0.522222	RBD	Control
0.8-09	25.7353	95.3488		0.549133	0.450867	Control	Control
0.8-09	25	95.3488		0.466667	0.533333	RBD	Control
0.8-09	23.5294	95.3488		0.311558	0.688442	RBD	Control
0.8-09	22.7941	95.3488		0.580645	0.419355	Control	Control
0.8-09	22.7941	96.5116		0.497436	0.502564	RBD	Control
0.8-09	22.0588	96.5116		0.521739	0.478261	Control	Control
0.8-09	21.3235	96.5116		0.810811	0.189189	Control	Control
0.8-09	20.5882	96.5116		0.300546	0.699454	RBD	Control
0.8-09	19.8529	96.5116		0.507463	0.492537	Control	Control
0.8-09	19.1176	96.5116		0.479042	0.520958	RBD	Control
0.8-09	18.3824	96.5116		0.628866	0.371134	Control	Control
0.8-09	18.3824	97.6744		0.61236	0.38764	Control	Control
0.8-09	17.6471	97.6744		0.793814	0.206186	Control	Control
0.8-09	16.9118	97.6744		0.765363	0.234637	Control	Control
0.8-09	16.1765	97.6744		0.684524	0.315476	Control	Control
0.8-09	15.4412	97.6744		0.141304	0.858696	RBD	Control
0.8-09	14.7059	97.6744		0.507937	0.492063	Control	Control
0.8-09	13.9706	97.6744		0.4	0.6	RBD	Control
0.8-09	13.2353	97.6744		0.642045	0.357955	Control	Control
0.8-09	11.7647	97.6744		0.0928962	0.907104	RBD	Control
0.8-09	11.0294	97.6744		0.693467	0.306533	Control	Control
0.8-09	10.2941	97.6744		0.576923	0.423077	Control	Control
0.8-09	9.55882	97.6744		0.299435	0.700565	RBD	Control
0.8-09	8.82353	97.6744		0.236181	0.763819	RBD	Control
0.8-09	8.08824	97.6744		0.642487	0.357513	Control	Control
0.8-09	7.35294	97.6744		0.578378	0.421622	Control	Control
0.8-09	7.35294	98.8372		0.66474	0.33526	Control	Control
0.8-09	6.61765	98.8372		0.727273	0.272727	Control	Control
0.8-09	5.88235	98.8372		0.429379	0.570621	RBD	Control
0.8-09	5.14706	98.8372		0.489899	0.510101	RBD	Control
0.8-09	4.41176	98.8372		0.752809	0.247191	Control	Control
0.8-09	3.67647	98.8372		0.329545	0.670455	RBD	Control
0.8-09	2.94118	98.8372		0.578652	0.421348	Control	Control
0.8-09	2.20588	98.8372		0.662791	0.337209	Control	Control
0.8-09	1.47059	98.8372		0.412088	0.587912	RBD	Control
0.8-09	0.735294	98.8372		0.562814	0.437186	Control	Control
0.8-09	0	98.8372		0.342105	0.657895	RBD	Control
0.8-09	0	100		0.585227	0.414773	Control	Control
0.8-10	100	0		0.567416	0.432584	Control	Control
0.8-10	100	1.16279		0.625	0.375	Control	Control
0.8-10	100	2.32558		0.262295	0.737705	RBD	Control
0.8-10	99.2647	2.32558		0.728723	0.271277	Control	Control
0.8-10	99.2647	3.48837		0.661202	0.338798	Control	Control
0.8-10	98.5294	3.48837		0.661376	0.338624	Control	Control
0.8-10	98.5294	4.65116		0.345946	0.654054	RBD	Control
0.8-10	98.5294	5.81395		0.494318	0.505682	RBD	Control
0.8-10	98.5294	6.97674		0.740741	0.259259	Control	Control
0.8-10	97.7941	6.97674		0.494624	0.505376	RBD	Control
0.8-10	97.0588	6.97674		0.677966	0.322034	Control	Control
0.8-10	97.0588	8.13953		0.573034	0.426966	Control	Control
0.8-10	97.0588	9.30233		0.183908	0.816092	RBD	Control
0.8-10	97.0588	10.4651		0.666667	0.333333	Control	Control
0.8-10	97.0588	11.6279		0.420213	0.579787	RBD	Control
0.8-10	97.0588	12.7907		0.393035	0.606965	RBD	Control
0.8-10	97.0588	13.9535		0.26738	0.73262	RBD	Control
0.8-10	97.0588	15.1163		0.461538	0.538462	RBD	Control
0.8-10	97.0588	16.2791		0.353591	0.646409	RBD	Control
0.8-10	97.0588	17.4419		0.793478	0.206522	Control	Control
0.8-10	97.0588	18.6047		0.661202	0.338798	Control	Control
0.8-10	97.0588	19.7674		0.670157	0.329843	Control	Control
0.8-10	97.0588	20.9302		0.688172	0.311828	Control	Control
0.8-10	97.0588	22.093		0.79096	0.20904	Control	Control
0.8-10	97.0588	23.2558		0.781915	0.218085	Control	Control
0.8-10	97.0588	24.4186		0.562162	0.437838	Control	Control
0.8-10	96.3235	24.4186		0.532258	0.467742	Control	Control
0.8-10	96.3235	25.5814		0.709497	0.290503	Control	Control
0.8-10	96.3235	26.7442		0.457711	0.542289	RBD	Control
0.8-10	95.5882	26.7442		0.578125	0.421875	Control	Control
0.8-10	95.5882	27.907		0.643243	0.356757	Control	Control
0.8-10	94.8529	27.907		0.647059	0.352941	Control	Control
0.8-10	94.1176	27.907		0.460317	0.539683	RBD	Control
0.8-10	93.3824	27.907		0.0169492	0.983051	RBD	Control
0.8-10	93.3824	29.0698		0.541899	0.458101	Control	Control
0.8-10	93.3824	30.2326		0.548913	0.451087	Control	Control
0.8-10	93.3824	31.3953		0.244565	0.755435	RBD	Control
0.8-10	93.3824	32.5581		0.694444	0.305556	Control	Control
0.8-10	93.3824	33.7209		0.153061	0.846939	RBD	Control
0.8-10	93.3824	34.8837		0.532967	0.467033	Control	Control
0.8-10	93.3824	36.0465		0.685083	0.314917	Control	Control
[truncated: 3,552 more rows]

## Sheet: Fig.4c
ROC per sample				Mean ROC
resample	sensitivities	specificities		Control	RBD	predict	observed
0.8-01	100	0		0.074	0.926	RBD	RBD
0.8-01	100	4.54545		0.516	0.484	Control	RBD
0.8-01	97.0588	4.54545		0.234	0.766	RBD	RBD
0.8-01	97.0588	9.09091		0.196	0.804	RBD	RBD
0.8-01	97.0588	13.6364		0.426	0.574	RBD	RBD
0.8-01	94.1176	13.6364		0.414	0.586	RBD	RBD
0.8-01	91.1765	13.6364		0.344	0.656	RBD	RBD
0.8-01	91.1765	18.1818		0.296	0.704	RBD	RBD
0.8-01	91.1765	22.7273		0.414	0.586	RBD	RBD
0.8-01	91.1765	27.2727		0.33	0.67	RBD	RBD
0.8-01	91.1765	31.8182		0.372	0.628	RBD	RBD
0.8-01	91.1765	36.3636		0.7	0.3	Control	RBD
0.8-01	91.1765	40.9091		0.494	0.506	RBD	RBD
0.8-01	91.1765	45.4545		0.132	0.868	RBD	RBD
0.8-01	88.2353	45.4545		0.398	0.602	RBD	RBD
0.8-01	88.2353	50		0.386	0.614	RBD	RBD
0.8-01	85.2941	50		0.29	0.71	RBD	RBD
0.8-01	82.3529	50		0.504	0.496	Control	RBD
0.8-01	82.3529	54.5455		0.134	0.866	RBD	RBD
0.8-01	82.3529	59.0909		0.21	0.79	RBD	RBD
0.8-01	82.3529	63.6364		0.296	0.704	RBD	RBD
0.8-01	82.3529	68.1818		0.436	0.564	RBD	RBD
0.8-01	79.4118	68.1818		0.224	0.776	RBD	RBD
0.8-01	76.4706	72.7273		0.174	0.826	RBD	RBD
0.8-01	70.5882	72.7273		0.34	0.66	RBD	RBD
0.8-01	67.6471	72.7273		0.346	0.654	RBD	RBD
0.8-01	64.7059	72.7273		0.674	0.326	Control	RBD
0.8-01	64.7059	77.2727		0.068	0.932	RBD	RBD
0.8-01	61.7647	77.2727		0.79	0.21	Control	RBD
0.8-01	58.8235	77.2727		0.148	0.852	RBD	RBD
0.8-01	55.8824	77.2727		0.07	0.93	RBD	RBD
0.8-01	52.9412	77.2727		0.36	0.64	RBD	RBD
0.8-01	50	77.2727		0.07	0.93	RBD	RBD
0.8-01	50	81.8182		0.296	0.704	RBD	RBD
0.8-01	47.0588	81.8182		0.314	0.686	RBD	Control
0.8-01	47.0588	86.3636		0.568	0.432	Control	Control
0.8-01	47.0588	90.9091		0.268	0.732	RBD	Control
0.8-01	38.2353	90.9091		0.324	0.676	RBD	Control
0.8-01	35.2941	90.9091		0.374	0.626	RBD	Control
0.8-01	35.2941	95.4545		0.78	0.22	Control	Control
0.8-01	32.3529	95.4545		0.332	0.668	RBD	Control
0.8-01	29.4118	95.4545		0.476	0.524	RBD	Control
0.8-01	29.4118	100		0.456	0.544	RBD	Control
0.8-01	26.4706	100		0.512	0.488	Control	Control
0.8-01	23.5294	100		0.646	0.354	Control	Control
0.8-01	20.5882	100		0.584	0.416	Control	Control
0.8-01	17.6471	100		0.586	0.414	Control	Control
0.8-01	14.7059	100		0.572	0.428	Control	Control
0.8-01	11.7647	100		0.452	0.548	RBD	Control
0.8-01	8.82353	100		0.662	0.338	Control	Control
0.8-01	2.94118	100		0.52	0.48	Control	Control
0.8-01	0	100		0.732	0.268	Control	Control
0.8-02	100	0		0.834	0.166	Control	Control
0.8-02	100	4.54545		0.426	0.574	RBD	Control
0.8-02	97.0588	4.54545		0.466	0.534	RBD	Control
0.8-02	97.0588	9.09091		0.216	0.784	RBD	Control
0.8-02	94.1176	9.09091		0.076	0.924	RBD	RBD
0.8-02	94.1176	13.6364		0.27	0.73	RBD	RBD
0.8-02	94.1176	18.1818		0.232	0.768	RBD	RBD
0.8-02	91.1765	18.1818		0.344	0.656	RBD	RBD
0.8-02	91.1765	22.7273		0.302	0.698	RBD	RBD
0.8-02	91.1765	27.2727		0.12	0.88	RBD	RBD
0.8-02	91.1765	31.8182		0.592	0.408	Control	RBD
0.8-02	88.2353	31.8182		0.082	0.918	RBD	RBD
0.8-02	88.2353	36.3636		0.464	0.536	RBD	RBD
0.8-02	85.2941	36.3636		0.278	0.722	RBD	RBD
0.8-02	85.2941	40.9091		0.554	0.446	Control	RBD
0.8-02	85.2941	45.4545		0.134	0.866	RBD	RBD
0.8-02	82.3529	45.4545		0.218	0.782	RBD	RBD
0.8-02	79.4118	45.4545		0.236	0.764	RBD	RBD
0.8-02	76.4706	45.4545		0.146	0.854	RBD	RBD
0.8-02	73.5294	45.4545		0.152	0.848	RBD	RBD
0.8-02	73.5294	50		0.528	0.472	Control	RBD
0.8-02	70.5882	50		0.654	0.346	Control	RBD
0.8-02	70.5882	54.5455		0.53	0.47	Control	RBD
0.8-02	67.6471	54.5455		0.426	0.574	RBD	RBD
0.8-02	64.7059	59.0909		0.374	0.626	RBD	RBD
0.8-02	64.7059	63.6364		0.844	0.156	Control	RBD
0.8-02	64.7059	68.1818		0.496	0.504	RBD	RBD
0.8-02	61.7647	68.1818		0.12	0.88	RBD	RBD
0.8-02	58.8235	68.1818		0.362	0.638	RBD	RBD
0.8-02	55.8824	68.1818		0.514	0.486	Control	RBD
0.8-02	55.8824	72.7273		0.36	0.64	RBD	RBD
0.8-02	52.9412	77.2727		0.69	0.31	Control	RBD
0.8-02	50	77.2727		0.334	0.666	RBD	RBD
0.8-02	50	81.8182		0.444	0.556	RBD	RBD
0.8-02	50	86.3636		0.168	0.832	RBD	RBD
0.8-02	47.0588	86.3636		0.142	0.858	RBD	RBD
0.8-02	44.1176	86.3636		0.156	0.844	RBD	RBD
0.8-02	41.1765	86.3636		0.09	0.91	RBD	RBD
0.8-02	38.2353	86.3636		0.324	0.676	RBD	Control
0.8-02	35.2941	86.3636		0.41	0.59	RBD	Control
0.8-02	32.3529	86.3636		0.626	0.374	Control	Control
0.8-02	32.3529	90.9091		0.636	0.364	Control	Control
0.8-02	29.4118	90.9091		0.354	0.646	RBD	Control
0.8-02	26.4706	90.9091		0.142	0.858	RBD	Control
0.8-02	23.5294	90.9091		0.55	0.45	Control	Control
0.8-02	20.5882	90.9091		0.12	0.88	RBD	Control
0.8-02	17.6471	95.4545		0.888	0.112	Control	Control
0.8-02	14.7059	95.4545		0.676	0.324	Control	Control
0.8-02	8.82353	100		0.492	0.508	RBD	Control
0.8-02	5.88235	100		0.64	0.36	Control	Control
0.8-02	2.94118	100		0.426	0.574	RBD	Control
0.8-02	0	100		0.668	0.332	Control	Control
0.8-03	100	0		0.2	0.8	RBD	Control
0.8-03	100	4.54545		0.344	0.656	RBD	Control
0.8-03	97.0588	4.54545		0.59	0.41	Control	Control
0.8-03	97.0588	9.09091		0.754	0.246	Control	Control
0.8-03	97.0588	13.6364		0.318	0.682	RBD	Control
0.8-03	97.0588	18.1818		0.448	0.552	RBD	Control
0.8-03	94.1176	18.1818		0.376	0.624	RBD	Control
0.8-03	94.1176	22.7273		0.538	0.462	Control	Control
0.8-03	94.1176	27.2727		0.118	0.882	RBD	RBD
0.8-03	91.1765	27.2727		0.476	0.524	RBD	RBD
0.8-03	91.1765	31.8182		0.248	0.752	RBD	RBD
0.8-03	91.1765	36.3636		0.51	0.49	Control	RBD
0.8-03	88.2353	36.3636		0.12	0.88	RBD	RBD
0.8-03	85.2941	36.3636		0.146	0.854	RBD	RBD
0.8-03	82.3529	36.3636		0.444	0.556	RBD	RBD
0.8-03	82.3529	40.9091		0.396	0.604	RBD	RBD
0.8-03	79.4118	40.9091		0.138	0.862	RBD	RBD
0.8-03	76.4706	40.9091		0.258	0.742	RBD	RBD
0.8-03	73.5294	40.9091		0.284	0.716	RBD	RBD
0.8-03	73.5294	45.4545		0.21	0.79	RBD	RBD
0.8-03	70.5882	45.4545		0.118	0.882	RBD	RBD
0.8-03	70.5882	50		0.22	0.78	RBD	RBD
0.8-03	67.6471	50		0.182	0.818	RBD	RBD
0.8-03	67.6471	54.5455		0.512	0.488	Control	RBD
0.8-03	67.6471	59.0909		0.348	0.652	RBD	RBD
0.8-03	64.7059	59.0909		0.344	0.656	RBD	RBD
0.8-03	64.7059	63.6364		0.162	0.838	RBD	RBD
0.8-03	64.7059	68.1818		0.556	0.444	Control	RBD
0.8-03	61.7647	72.7273		0.492	0.508	RBD	RBD
0.8-03	61.7647	77.2727		0.266	0.734	RBD	RBD
0.8-03	61.7647	81.8182		0.528	0.472	Control	RBD
0.8-03	61.7647	86.3636		0.466	0.534	RBD	RBD
0.8-03	58.8235	86.3636		0.358	0.642	RBD	RBD
0.8-03	58.8235	90.9091		0.226	0.774	RBD	RBD
0.8-03	55.8824	90.9091		0.458	0.542	RBD	RBD
0.8-03	55.8824	95.4545		0.588	0.412	Control	RBD
0.8-03	52.9412	95.4545		0.306	0.694	RBD	RBD
0.8-03	52.9412	100		0.672	0.328	Control	RBD
0.8-03	50	100		0.33	0.67	RBD	RBD
0.8-03	47.0588	100		0.304	0.696	RBD	RBD
0.8-03	44.1176	100		0.414	0.586	RBD	RBD
0.8-03	41.1765	100		0.18	0.82	RBD	RBD
0.8-03	38.2353	100		0.346	0.654	RBD	Control
0.8-03	35.2941	100		0.372	0.628	RBD	Control
0.8-03	32.3529	100		0.402	0.598	RBD	Control
0.8-03	29.4118	100		0.57	0.43	Control	Control
0.8-03	26.4706	100		0.436	0.564	RBD	Control
0.8-03	23.5294	100		0.582	0.418	Control	Control
0.8-03	20.5882	100		0.336	0.664	RBD	Control
0.8-03	17.6471	100		0.396	0.604	RBD	Control
0.8-03	14.7059	100		0.752	0.248	Control	Control
0.8-03	11.7647	100		0.538	0.462	Control	Control
0.8-03	8.82353	100		0.448	0.552	RBD	Control
0.8-03	5.88235	100		0.592	0.408	Control	Control
0.8-03	0	100		0.398	0.602	RBD	Control
0.8-04	100	0		0.462	0.538	RBD	Control
0.8-04	100	4.54545		0.352	0.648	RBD	Control
0.8-04	100	9.09091		0.378	0.622	RBD	Control
0.8-04	100	13.6364		0.634	0.366	Control	Control
0.8-04	100	18.1818		0.548	0.452	Control	Control
0.8-04	100	22.7273		0.5	0.5	Control	Control
0.8-04	97.0588	22.7273		0.376	0.624	RBD	Control
0.8-04	97.0588	27.2727		0.648	0.352	Control	Control
0.8-04	94.1176	27.2727		0.422	0.578	RBD	Control
0.8-04	91.1765	27.2727		0.654	0.346	Control	RBD
0.8-04	91.1765	31.8182		0.642	0.358	Control	RBD
0.8-04	91.1765	36.3636		0.296	0.704	RBD	RBD
0.8-04	91.1765	40.9091		0.584	0.416	Control	RBD
0.8-04	88.2353	40.9091		0.49	0.51	RBD	RBD
0.8-04	88.2353	45.4545		0.414	0.586	RBD	RBD
0.8-04	88.2353	50		0.13	0.87	RBD	RBD
0.8-04	85.2941	50		0.304	0.696	RBD	RBD
0.8-04	85.2941	54.5455		0.404	0.596	RBD	RBD
0.8-04	85.2941	59.0909		0.106	0.894	RBD	RBD
0.8-04	82.3529	59.0909		0.274	0.726	RBD	RBD
0.8-04	79.4118	59.0909		0.152	0.848	RBD	RBD
0.8-04	79.4118	63.6364		0.534	0.466	Control	RBD
0.8-04	76.4706	63.6364		0.214	0.786	RBD	RBD
0.8-04	76.4706	68.1818		0.346	0.654	RBD	RBD
0.8-04	76.4706	72.7273		0.222	0.778	RBD	RBD
0.8-04	73.5294	72.7273		0.238	0.762	RBD	RBD
0.8-04	73.5294	77.2727		0.28	0.72	RBD	RBD
0.8-04	70.5882	77.2727		0.422	0.578	RBD	RBD
0.8-04	67.6471	77.2727		0.218	0.782	RBD	RBD
0.8-04	67.6471	81.8182		0.378	0.622	RBD	RBD
0.8-04	64.7059	81.8182		0.254	0.746	RBD	RBD
0.8-04	64.7059	86.3636		0.308	0.692	RBD	RBD
0.8-04	61.7647	86.3636		0.3	0.7	RBD	RBD
0.8-04	58.8235	86.3636		0.706	0.294	Control	RBD
0.8-04	55.8824	86.3636		0.338	0.662	RBD	RBD
0.8-04	55.8824	90.9091		0.064	0.936	RBD	RBD
0.8-04	55.8824	95.4545		0.232	0.768	RBD	RBD
0.8-04	52.9412	95.4545		0.45	0.55	RBD	RBD
0.8-04	50	95.4545		0.47	0.53	RBD	RBD
0.8-04	47.0588	95.4545		0.254	0.746	RBD	RBD
0.8-04	44.1176	95.4545		0.162	0.838	RBD	RBD
0.8-04	41.1765	95.4545		0.48	0.52	RBD	RBD
0.8-04	41.1765	100		0.222	0.778	RBD	RBD
0.8-04	38.2353	100		0.384	0.616	RBD	Control
0.8-04	32.3529	100		0.632	0.368	Control	Control
0.8-04	29.4118	100		0.578	0.422	Control	Control
0.8-04	26.4706	100		0.588	0.412	Control	Control
0.8-04	20.5882	100		0.722	0.278	Control	Control
0.8-04	17.6471	100		0.426	0.574	RBD	Control
0.8-04	14.7059	100		0.666	0.334	Control	Control
0.8-04	11.7647	100		0.874	0.126	Control	Control
0.8-04	8.82353	100		0.46	0.54	RBD	Control
0.8-04	5.88235	100		0.31	0.69	RBD	Control
0.8-04	2.94118	100		0.724	0.276	Control	Control
0.8-04	0	100		0.572	0.428	Control	Control
0.8-05	100	0		0.478	0.522	RBD	Control
0.8-05	100	4.54545		0.454	0.546	RBD	Control
0.8-05	100	9.09091		0.508	0.492	Control	Control
0.8-05	97.0588	9.09091		0.41	0.59	RBD	Control
0.8-05	94.1176	13.6364		0.496	0.504	RBD	Control
0.8-05	94.1176	18.1818		0.766	0.234	Control	Control
0.8-05	91.1765	18.1818		0.64	0.36	Control	Control
0.8-05	88.2353	18.1818		0.278	0.722	RBD	Control
0.8-05	88.2353	27.2727		0.314	0.686	RBD	Control
0.8-05	85.2941	27.2727		0.718	0.282	Control	Control
0.8-05	82.3529	31.8182		0.618	0.382	Control	RBD
0.8-05	82.3529	36.3636		0.18	0.82	RBD	RBD
0.8-05	82.3529	40.9091		0.282	0.718	RBD	RBD
0.8-05	82.3529	45.4545		0.044	0.956	RBD	RBD
0.8-05	79.4118	45.4545		0.07	0.93	RBD	RBD
0.8-05	76.4706	45.4545		0.182	0.818	RBD	RBD
0.8-05	76.4706	50		0.124	0.876	RBD	RBD
0.8-05	76.4706	54.5455		0.462	0.538	RBD	RBD
0.8-05	76.4706	59.0909		0.322	0.678	RBD	RBD
0.8-05	73.5294	59.0909		0.086	0.914	RBD	RBD
0.8-05	73.5294	63.6364		0.454	0.546	RBD	RBD
0.8-05	70.5882	63.6364		0.614	0.386	Control	RBD
0.8-05	67.6471	63.6364		0.186	0.814	RBD	RBD
0.8-05	64.7059	63.6364		0.362	0.638	RBD	RBD
0.8-05	64.7059	68.1818		0.368	0.632	RBD	RBD
0.8-05	64.7059	72.7273		0.792	0.208	Control	RBD
0.8-05	64.7059	77.2727		0.558	0.442	Control	RBD
0.8-05	61.7647	77.2727		0.168	0.832	RBD	RBD
0.8-05	58.8235	77.2727		0.386	0.614	RBD	RBD
0.8-05	55.8824	81.8182		0.55	0.45	Control	RBD
0.8-05	55.8824	86.3636		0.772	0.228	Control	RBD
0.8-05	50	86.3636		0.472	0.528	RBD	RBD
0.8-05	47.0588	86.3636		0.362	0.638	RBD	RBD
0.8-05	44.1176	86.3636		0.71	0.29	Control	RBD
0.8-05	41.1765	86.3636		0.236	0.764	RBD	RBD
0.8-05	38.2353	86.3636		0.312	0.688	RBD	RBD
0.8-05	35.2941	86.3636		0.712	0.288	Control	RBD
0.8-05	32.3529	86.3636		0.5	0.5	Control	RBD
0.8-05	32.3529	90.9091		0.214	0.786	RBD	RBD
0.8-05	29.4118	90.9091		0.378	0.622	RBD	RBD
0.8-05	29.4118	95.4545		0.272	0.728	RBD	RBD
0.8-05	26.4706	95.4545		0.17	0.83	RBD	RBD
0.8-05	23.5294	95.4545		0.278	0.722	RBD	RBD
0.8-05	20.5882	95.4545		0.334	0.666	RBD	RBD
0.8-05	17.6471	95.4545		0.704	0.296	Control	Control
0.8-05	14.7059	95.4545		0.388	0.612	RBD	Control
0.8-05	11.7647	95.4545		0.432	0.568	RBD	Control
0.8-05	8.82353	95.4545		0.518	0.482	Control	Control
0.8-05	8.82353	100		0.598	0.402	Control	Control
0.8-05	5.88235	100		0.502	0.498	Control	Control
0.8-05	2.94118	100		0.094	0.906	RBD	Control
0.8-05	0	100		0.506	0.494	Control	Control
0.8-06	100	0		0.772	0.228	Control	Control
0.8-06	100	4.54545		0.368	0.632	RBD	Control
0.8-06	100	9.09091		0.714	0.286	Control	Control
0.8-06	97.0588	9.09091		0.226	0.774	RBD	Control
0.8-06	94.1176	13.6364		0.436	0.564	RBD	Control
0.8-06	94.1176	18.1818		0.244	0.756	RBD	Control
0.8-06	91.1765	18.1818		0.596	0.404	Control	Control
0.8-06	91.1765	22.7273		0.808	0.192	Control	Control
0.8-06	88.2353	22.7273		0.366	0.634	RBD	Control
0.8-06	85.2941	22.7273		0.614	0.386	Control	Control
0.8-06	82.3529	22.7273		0.498	0.502	RBD	Control
0.8-06	79.4118	27.2727		0.704	0.296	Control	Control
0.8-06	79.4118	31.8182		0.6	0.4	Control	Control
0.8-06	79.4118	36.3636		0.838	0.162	Control	Control
0.8-06	76.4706	36.3636		0.206	0.794	RBD	RBD
0.8-06	76.4706	40.9091		0.418	0.582	RBD	RBD
0.8-06	76.4706	45.4545		0.192	0.808	RBD	RBD
0.8-06	76.4706	50		0.08	0.92	RBD	RBD
0.8-06	73.5294	50		0.194	0.806	RBD	RBD
0.8-06	70.5882	50		0.388	0.612	RBD	RBD
0.8-06	67.6471	50		0.058	0.942	RBD	RBD
0.8-06	67.6471	54.5455		0.514	0.486	Control	RBD
0.8-06	67.6471	59.0909		0.424	0.576	RBD	RBD
0.8-06	64.7059	59.0909		0.36	0.64	RBD	RBD
0.8-06	64.7059	63.6364		0.27	0.73	RBD	RBD
0.8-06	61.7647	63.6364		0.262	0.738	RBD	RBD
0.8-06	61.7647	68.1818		0.142	0.858	RBD	RBD
0.8-06	61.7647	72.7273		0.242	0.758	RBD	RBD
0.8-06	58.8235	72.7273		0.37	0.63	RBD	RBD
0.8-06	58.8235	77.2727		0.228	0.772	RBD	RBD
0.8-06	55.8824	77.2727		0.15	0.85	RBD	RBD
0.8-06	55.8824	81.8182		0.506	0.494	Control	RBD
0.8-06	52.9412	86.3636		0.414	0.586	RBD	RBD
0.8-06	52.9412	90.9091		0.532	0.468	Control	RBD
0.8-06	50	90.9091		0.4	0.6	RBD	RBD
0.8-06	47.0588	90.9091		0.286	0.714	RBD	RBD
0.8-06	44.1176	90.9091		0.66	0.34	Control	RBD
0.8-06	41.1765	90.9091		0.454	0.546	RBD	RBD
0.8-06	38.2353	90.9091		0.132	0.868	RBD	RBD
0.8-06	35.2941	90.9091		0.634	0.366	Control	RBD
0.8-06	35.2941	95.4545		0.266	0.734	RBD	RBD
0.8-06	32.3529	95.4545		0.26	0.74	RBD	RBD
0.8-06	29.4118	95.4545		0.158	0.842	RBD	RBD
0.8-06	29.4118	100		0.556	0.444	Control	RBD
0.8-06	26.4706	100		0.536	0.464	Control	RBD
0.8-06	23.5294	100		0.278	0.722	RBD	RBD
0.8-06	20.5882	100		0.312	0.688	RBD	RBD
0.8-06	17.6471	100		0.166	0.834	RBD	RBD
0.8-06	14.7059	100		0.468	0.532	RBD	Control
0.8-06	11.7647	100		0.224	0.776	RBD	Control
0.8-06	8.82353	100		0.326	0.674	RBD	Control
0.8-06	5.88235	100		0.29	0.71	RBD	Control
0.8-06	2.94118	100		0.432	0.568	RBD	Control
0.8-06	0	100		0.7	0.3	Control	Control
0.8-07	100	0		0.782	0.218	Control	Control
0.8-07	100	4.54545		0.362	0.638	RBD	Control
0.8-07	97.0588	4.54545		0.38	0.62	RBD	Control
0.8-07	97.0588	9.09091		0.392	0.608	RBD	Control
0.8-07	97.0588	13.6364		0.462	0.538	RBD	Control
0.8-07	97.0588	18.1818		0.312	0.688	RBD	Control
0.8-07	94.1176	18.1818		0.542	0.458	Control	Control
0.8-07	94.1176	22.7273		0.438	0.562	RBD	Control
0.8-07	94.1176	27.2727		0.634	0.366	Control	Control
0.8-07	94.1176	31.8182		0.404	0.596	RBD	Control
0.8-07	91.1765	31.8182		0.564	0.436	Control	Control
0.8-07	91.1765	36.3636		0.41	0.59	RBD	Control
0.8-07	88.2353	36.3636		0.382	0.618	RBD	Control
0.8-07	85.2941	36.3636		0.506	0.494	Control	Control
0.8-07	85.2941	40.9091		0.25	0.75	RBD	Control
0.8-07	85.2941	45.4545		0.426	0.574	RBD	Control
0.8-07	85.2941	50		0.796	0.204	Control	RBD
0.8-07	85.2941	54.5455		0.256	0.744	RBD	RBD
0.8-07	82.3529	54.5455		0.188	0.812	RBD	RBD
0.8-07	79.4118	54.5455		0.052	0.948	RBD	RBD
0.8-07	76.4706	54.5455		0.194	0.806	RBD	RBD
0.8-07	76.4706	59.0909		0.308	0.692	RBD	RBD
0.8-07	76.4706	63.6364		0.454	0.546	RBD	RBD
0.8-07	73.5294	63.6364		0.606	0.394	Control	RBD
0.8-07	70.5882	63.6364		0.026	0.974	RBD	RBD
0.8-07	70.5882	68.1818		0.052	0.948	RBD	RBD
0.8-07	70.5882	72.7273		0.494	0.506	RBD	RBD
0.8-07	70.5882	77.2727		0.228	0.772	RBD	RBD
0.8-07	67.6471	77.2727		0.39	0.61	RBD	RBD
0.8-07	64.7059	77.2727		0.044	0.956	RBD	RBD
0.8-07	61.7647	81.8182		0.252	0.748	RBD	RBD
0.8-07	61.7647	86.3636		0.46	0.54	RBD	RBD
0.8-07	61.7647	90.9091		0.052	0.948	RBD	RBD
0.8-07	58.8235	90.9091		0.286	0.714	RBD	RBD
0.8-07	55.8824	90.9091		0.036	0.964	RBD	RBD
0.8-07	52.9412	90.9091		0.204	0.796	RBD	RBD
0.8-07	52.9412	95.4545		0.624	0.376	Control	RBD
0.8-07	50	95.4545		0.67	0.33	Control	RBD
0.8-07	47.0588	95.4545		0.19	0.81	RBD	RBD
0.8-07	44.1176	100		0.126	0.874	RBD	RBD
0.8-07	41.1765	100		0.164	0.836	RBD	RBD
0.8-07	38.2353	100		0.488	0.512	RBD	RBD
0.8-07	35.2941	100		0.234	0.766	RBD	RBD
0.8-07	32.3529	100		0.158	0.842	RBD	RBD
0.8-07	29.4118	100		0.558	0.442	Control	RBD
0.8-07	26.4706	100		0.512	0.488	Control	RBD
0.8-07	20.5882	100		0.21	0.79	RBD	RBD
0.8-07	11.7647	100		0.126	0.874	RBD	RBD
0.8-07	8.82353	100		0.05	0.95	RBD	RBD
0.8-07	5.88235	100		0.34	0.66	RBD	RBD
0.8-07	2.94118	100		0.546	0.454	Control	Control
0.8-07	0	100		0.3	0.7	RBD	Control
0.8-08	100	0		0.21	0.79	RBD	Control
0.8-08	100	4.54545		0.532	0.468	Control	Control
0.8-08	100	9.09091		0.66	0.34	Control	Control
0.8-08	100	18.1818		0.864	0.136	Control	Control
0.8-08	100	22.7273		0.416	0.584	RBD	Control
0.8-08	100	27.2727		0.476	0.524	RBD	Control
0.8-08	100	31.8182		0.71	0.29	Control	Control
0.8-08	100	36.3636		0.45	0.55	RBD	Control
0.8-08	100	40.9091		0.626	0.374	Control	Control
0.8-08	100	45.4545		0.446	0.554	RBD	Control
0.8-08	100	50		0.24	0.76	RBD	Control
0.8-08	100	54.5455		0.462	0.538	RBD	Control
0.8-08	97.0588	54.5455		0.308	0.692	RBD	Control
0.8-08	97.0588	59.0909		0.61	0.39	Control	Control
0.8-08	91.1765	59.0909		0.298	0.702	RBD	Control
0.8-08	88.2353	59.0909		0.64	0.36	Control	Control
0.8-08	85.2941	59.0909		0.542	0.458	Control	Control
0.8-08	85.2941	63.6364		0.69	0.31	Control	Control
0.8-08	85.2941	68.1818		0.548	0.452	Control	Control
0.8-08	85.2941	72.7273		0.724	0.276	Control	Control
0.8-08	82.3529	72.7273		0.512	0.488	Control	RBD
0.8-08	79.4118	72.7273		0.294	0.706	RBD	RBD
0.8-08	79.4118	77.2727		0.512	0.488	Control	RBD
0.8-08	76.4706	77.2727		0.086	0.914	RBD	RBD
0.8-08	76.4706	81.8182		0.16	0.84	RBD	RBD
0.8-08	73.5294	81.8182		0.146	0.854	RBD	RBD
0.8-08	73.5294	86.3636		0.098	0.902	RBD	RBD
0.8-08	73.5294	90.9091		0.354	0.646	RBD	RBD
0.8-08	70.5882	90.9091		0.086	0.914	RBD	RBD
0.8-08	67.6471	90.9091		0.218	0.782	RBD	RBD
0.8-08	64.7059	90.9091		0.14	0.86	RBD	RBD
0.8-08	64.7059	95.4545		0.348	0.652	RBD	RBD
0.8-08	61.7647	95.4545		0.17	0.83	RBD	RBD
0.8-08	55.8824	95.4545		0.292	0.708	RBD	RBD
0.8-08	52.9412	95.4545		0.134	0.866	RBD	RBD
0.8-08	50	95.4545		0.366	0.634	RBD	RBD
0.8-08	47.0588	95.4545		0.33	0.67	RBD	RBD
0.8-08	44.1176	95.4545		0.33	0.67	RBD	RBD
0.8-08	41.1765	95.4545		0.192	0.808	RBD	RBD
0.8-08	38.2353	95.4545		0.248	0.752	RBD	RBD
0.8-08	35.2941	95.4545		0.436	0.564	RBD	RBD
0.8-08	32.3529	95.4545		0.272	0.728	RBD	RBD
0.8-08	29.4118	95.4545		0.36	0.64	RBD	RBD
0.8-08	26.4706	95.4545		0.49	0.51	RBD	RBD
0.8-08	23.5294	95.4545		0.444	0.556	RBD	RBD
0.8-08	20.5882	95.4545		0.416	0.584	RBD	RBD
0.8-08	17.6471	95.4545		0.54	0.46	Control	RBD
0.8-08	14.7059	95.4545		0.3	0.7	RBD	RBD
0.8-08	11.7647	95.4545		0.024	0.976	RBD	RBD
0.8-08	8.82353	95.4545		0.404	0.596	RBD	RBD
0.8-08	2.94118	95.4545		0.252	0.748	RBD	RBD
0.8-08	2.94118	100		0.31	0.69	RBD	RBD
0.8-08	0	100		0.168	0.832	RBD	RBD
0.8-09	100	0		0.5	0.5	Control	RBD
0.8-09	97.0588	0		0.52	0.48	Control	Control
0.8-09	97.0588	4.54545		0.43	0.57	RBD	Control
0.8-09	97.0588	9.09091		0.56	0.44	Control	Control
0.8-09	97.0588	13.6364		0.394	0.606	RBD	Control
0.8-09	94.1176	13.6364		0.402	0.598	RBD	Control
0.8-09	94.1176	18.1818		0.35	0.65	RBD	Control
0.8-09	91.1765	18.1818		0.772	0.228	Control	Control
0.8-09	91.1765	27.2727		0.61	0.39	Control	Control
0.8-09	91.1765	31.8182		0.798	0.202	Control	Control
0.8-09	88.2353	31.8182		0.728	0.272	Control	Control
0.8-09	88.2353	36.3636		0.482	0.518	RBD	Control
0.8-09	88.2353	40.9091		0.446	0.554	RBD	Control
0.8-09	88.2353	45.4545		0.466	0.534	RBD	Control
0.8-09	88.2353	50		0.636	0.364	Control	Control
0.8-09	85.2941	50		0.634	0.366	Control	Control
0.8-09	82.3529	50		0.646	0.354	Control	Control
0.8-09	82.3529	54.5455		0.728	0.272	Control	Control
0.8-09	79.4118	59.0909		0.684	0.316	Control	Control
0.8-09	76.4706	59.0909		0.406	0.594	RBD	Control
0.8-09	76.4706	63.6364		0.6	0.4	Control	Control
0.8-09	70.5882	63.6364		0.064	0.936	RBD	Control
0.8-09	70.5882	68.1818		0.586	0.414	Control	Control
0.8-09	70.5882	72.7273		0.65	0.35	Control	RBD
0.8-09	70.5882	77.2727		0.266	0.734	RBD	RBD
0.8-09	67.6471	77.2727		0.352	0.648	RBD	RBD
0.8-09	64.7059	77.2727		0.048	0.952	RBD	RBD
0.8-09	64.7059	81.8182		0.126	0.874	RBD	RBD
0.8-09	64.7059	86.3636		0.352	0.648	RBD	RBD
0.8-09	61.7647	86.3636		0.162	0.838	RBD	RBD
0.8-09	58.8235	86.3636		0.202	0.798	RBD	RBD
0.8-09	58.8235	90.9091		0.576	0.424	Control	RBD
0.8-09	55.8824	90.9091		0.252	0.748	RBD	RBD
0.8-09	52.9412	90.9091		0.284	0.716	RBD	RBD
0.8-09	50	90.9091		0.322	0.678	RBD	RBD
0.8-09	44.1176	90.9091		0.088	0.912	RBD	RBD
0.8-09	41.1765	90.9091		0.238	0.762	RBD	RBD
0.8-09	35.2941	90.9091		0.372	0.628	RBD	RBD
0.8-09	35.2941	95.4545		0.142	0.858	RBD	RBD
0.8-09	32.3529	95.4545		0.262	0.738	RBD	RBD
0.8-09	29.4118	95.4545		0.192	0.808	RBD	RBD
0.8-09	26.4706	95.4545		0.168	0.832	RBD	RBD
0.8-09	23.5294	95.4545		0.466	0.534	RBD	RBD
0.8-09	20.5882	95.4545		0.292	0.708	RBD	RBD
0.8-09	17.6471	95.4545		0.306	0.694	RBD	RBD
0.8-09	14.7059	95.4545		0.23	0.77	RBD	RBD
0.8-09	11.7647	95.4545		0.208	0.792	RBD	RBD
0.8-09	8.82353	95.4545		0.25	0.75	RBD	RBD
0.8-09	8.82353	100		0.494	0.506	RBD	RBD
0.8-09	5.88235	100		0.75	0.25	Control	RBD
0.8-09	2.94118	100		0.642	0.358	Control	RBD
0.8-09	0	100		0.114	0.886	RBD	RBD
0.8-10	100	0		0.23	0.77	RBD	RBD
0.8-10	100	4.54545		0.172	0.828	RBD	RBD
0.8-10	100	9.09091		0.382	0.618	RBD	RBD
0.8-10	97.0588	9.09091		0.25	0.75	RBD	RBD
0.8-10	97.0588	13.6364		0.178	0.822	RBD	RBD
0.8-10	94.1176	18.1818		0.668	0.332	Control	Control
0.8-10	91.1765	18.1818		0.512	0.488	Control	Control
0.8-10	91.1765	22.7273		0.608	0.392	Control	Control
0.8-10	91.1765	27.2727		0.12	0.88	RBD	Control
0.8-10	91.1765	31.8182		0.558	0.442	Control	Control
0.8-10	91.1765	36.3636		0.554	0.446	Control	Control
0.8-10	91.1765	40.9091		0.298	0.702	RBD	Control
0.8-10	88.2353	40.9091		0.712	0.288	Control	Control
0.8-10	85.2941	40.9091		0.36	0.64	RBD	Control
0.8-10	82.3529	45.4545		0.28	0.72	RBD	Control
0.8-10	79.4118	45.4545		0.344	0.656	RBD	Control
0.8-10	79.4118	50		0.522	0.478	Control	Control
0.8-10	76.4706	50		0.228	0.772	RBD	Control
0.8-10	73.5294	50		0.606	0.394	Control	Control
0.8-10	73.5294	54.5455		0.34	0.66	RBD	Control
0.8-10	70.5882	54.5455		0.608	0.392	Control	Control
0.8-10	70.5882	59.0909		0.382	0.618	RBD	Control
0.8-10	67.6471	59.0909		0.648	0.352	Control	Control
0.8-10	67.6471	63.6364		0.338	0.662	RBD	Control
0.8-10	64.7059	63.6364		0.384	0.616	RBD	Control
0.8-10	61.7647	63.6364		0.294	0.706	RBD	Control
0.8-10	61.7647	68.1818		0.732	0.268	Control	Control
0.8-10	58.8235	68.1818		0.708	0.292	Control	RBD
0.8-10	58.8235	72.7273		0.266	0.734	RBD	RBD
0.8-10	55.8824	72.7273		0.176	0.824	RBD	RBD
0.8-10	55.8824	77.2727		0.118	0.882	RBD	RBD
0.8-10	52.9412	77.2727		0.214	0.786	RBD	RBD
0.8-10	50	81.8182		0.426	0.574	RBD	RBD
0.8-10	47.0588	81.8182		0.598	0.402	Control	RBD
0.8-10	44.1176	81.8182		0.322	0.678	RBD	RBD
0.8-10	41.1765	81.8182		0.184	0.816	RBD	RBD
0.8-10	38.2353	81.8182		0.166	0.834	RBD	RBD
0.8-10	35.2941	81.8182		0.448	0.552	RBD	RBD
0.8-10	32.3529	81.8182		0.43	0.57	RBD	RBD
0.8-10	32.3529	86.3636		0.356	0.644	RBD	RBD
0.8-10	26.4706	86.3636		0.332	0.668	RBD	RBD
0.8-10	23.5294	86.3636		0.162	0.838	RBD	RBD
0.8-10	20.5882	86.3636		0.552	0.448	Control	RBD
0.8-10	17.6471	86.3636		0.41	0.59	RBD	RBD
0.8-10	14.7059	86.3636		0.334	0.666	RBD	RBD
0.8-10	11.7647	86.3636		0.17	0.83	RBD	RBD
0.8-10	11.7647	90.9091		0.282	0.718	RBD	RBD
0.8-10	11.7647	95.4545		0.83	0.17	Control	RBD
0.8-10	8.82353	95.4545		0.252	0.748	RBD	RBD
0.8-10	5.88235	95.4545		0.474	0.526	RBD	RBD
0.8-10	5.88235	100		0.496	0.504	RBD	RBD
0.8-10	2.94118	100		0.592	0.408	Control	RBD
0.8-10	0	100		0.722	0.278	Control	RBD
0.8-11	100	0		0.582	0.418	Control	RBD
0.8-11	100	4.54545		0.3	0.7	RBD	RBD
0.8-11	100	9.09091		0.048	0.952	RBD	RBD
0.8-11	100	18.1818		0.336	0.664	RBD	RBD
0.8-11	100	22.7273		0.504	0.496	Control	RBD
0.8-11	100	27.2727		0.054	0.946	RBD	RBD
0.8-11	97.0588	27.2727		0.214	0.786	RBD	RBD
0.8-11	97.0588	31.8182		0.096	0.904	RBD	RBD
0.8-11	97.0588	36.3636		0.154	0.846	RBD	Control
0.8-11	91.1765	36.3636		0.158	0.842	RBD	Control
0.8-11	91.1765	40.9091		0.412	0.588	RBD	Control
0.8-11	88.2353	40.9091		0.436	0.564	RBD	Control
0.8-11	88.2353	45.4545		0.488	0.512	RBD	Control
0.8-11	85.2941	45.4545		0.62	0.38	Control	Control
0.8-11	85.2941	50		0.074	0.926	RBD	Control
0.8-11	85.2941	54.5455		0.334	0.666	RBD	Control
0.8-11	82.3529	54.5455		0.818	0.182	Control	Control
0.8-11	82.3529	59.0909		0.89	0.11	Control	Control
0.8-11	82.3529	63.6364		0.844	0.156	Control	Control
0.8-11	82.3529	68.1818		0.238	0.762	RBD	Control
0.8-11	82.3529	72.7273		0.722	0.278	Control	Control
0.8-11	79.4118	72.7273		0.606	0.394	Control	Control
0.8-11	79.4118	77.2727		0.582	0.418	Control	Control
0.8-11	76.4706	77.2727		0.638	0.362	Control	Control
0.8-11	76.4706	81.8182		0.4	0.6	RBD	Control
0.8-11	73.5294	86.3636		0.544	0.456	Control	Control
0.8-11	70.5882	86.3636		0.608	0.392	Control	Control
0.8-11	67.6471	86.3636		0.634	0.366	Control	Control
0.8-11	64.7059	86.3636		0.464	0.536	RBD	Control
0.8-11	64.7059	90.9091		0.352	0.648	RBD	Control
0.8-11	61.7647	90.9091		0.126	0.874	RBD	RBD
0.8-11	55.8824	90.9091		0.144	0.856	RBD	RBD
0.8-11	52.9412	90.9091		0.228	0.772	RBD	RBD
0.8-11	50	90.9091		0.226	0.774	RBD	RBD
0.8-11	47.0588	90.9091		0.226	0.774	RBD	RBD
0.8-11	44.1176	90.9091		0.514	0.486	Control	RBD
0.8-11	38.2353	90.9091		0.048	0.952	RBD	RBD
0.8-11	35.2941	90.9091		0.324	0.676	RBD	RBD
0.8-11	32.3529	90.9091		0.292	0.708	RBD	RBD
0.8-11	29.4118	90.9091		0.558	0.442	Control	RBD
0.8-11	26.4706	90.9091		0.156	0.844	RBD	RBD
0.8-11	23.5294	90.9091		0.096	0.904	RBD	RBD
0.8-11	23.5294	95.4545		0.296	0.704	RBD	RBD
0.8-11	17.6471	95.4545		0.156	0.844	RBD	RBD
0.8-11	14.7059	95.4545		0.482	0.518	RBD	RBD
0.8-11	11.7647	95.4545		0.208	0.792	RBD	RBD
0.8-11	8.82353	95.4545		0.276	0.724	RBD	RBD
0.8-11	8.82353	100		0.356	0.644	RBD	RBD
0.8-11	5.88235	100		0.122	0.878	RBD	RBD
0.8-11	2.94118	100		0.346	0.654	RBD	RBD
0.8-11	0	100		0.23	0.77	RBD	RBD
0.8-12	100	0		0.364	0.636	RBD	RBD
0.8-12	100	4.54545		0.296	0.704	RBD	RBD
0.8-12	100	9.09091		0.312	0.688	RBD	RBD
0.8-12	100	13.6364		0.178	0.822	RBD	RBD
0.8-12	100	18.1818		0.522	0.478	Control	RBD
0.8-12	100	22.7273		0.224	0.776	RBD	RBD
0.8-12	97.0588	22.7273		0.176	0.824	RBD	RBD
0.8-12	94.1176	22.7273		0.558	0.442	Control	RBD
0.8-12	91.1765	22.7273		0.382	0.618	RBD	RBD
0.8-12	88.2353	22.7273		0.59	0.41	Control	RBD
0.8-12	88.2353	27.2727		0.41	0.59	RBD	RBD
0.8-12	88.2353	31.8182		0.174	0.826	RBD	RBD
0.8-12	88.2353	36.3636		0.074	0.926	RBD	RBD
0.8-12	88.2353	40.9091		0.43	0.57	RBD	Control
0.8-12	85.2941	40.9091		0.578	0.422	Control	Control
0.8-12	85.2941	45.4545		0.404	0.596	RBD	Control
0.8-12	85.2941	50		0.518	0.482	Control	Control
0.8-12	82.3529	50		0.718	0.282	Control	Control
0.8-12	82.3529	54.5455		0.172	0.828	RBD	Control
0.8-12	82.3529	59.0909		0.414	0.586	RBD	Control
0.8-12	82.3529	63.6364		0.644	0.356	Control	Control
0.8-12	79.4118	63.6364		0.37	0.63	RBD	Control
0.8-12	79.4118	68.1818		0.614	0.386	Control	Control
0.8-12	76.4706	68.1818		0.542	0.458	Control	Control
0.8-12	73.5294	68.1818		0.458	0.542	RBD	Control
0.8-12	73.5294	72.7273		0.484	0.516	RBD	Control
0.8-12	70.5882	72.7273		0.108	0.892	RBD	Control
0.8-12	67.6471	72.7273		0.494	0.506	RBD	Control
0.8-12	67.6471	77.2727		0.626	0.374	Control	Control
0.8-12	64.7059	77.2727		0.318	0.682	RBD	Control
0.8-12	61.7647	77.2727		0.644	0.356	Control	Control
0.8-12	61.7647	81.8182		0.564	0.436	Control	Control
0.8-12	58.8235	81.8182		0.476	0.524	RBD	Control
0.8-12	58.8235	86.3636		0.364	0.636	RBD	Control
0.8-12	55.8824	86.3636		0.67	0.33	Control	Control
0.8-12	55.8824	90.9091		0.164	0.836	RBD	RBD
0.8-12	55.8824	95.4545		0.654	0.346	Control	RBD
0.8-12	52.9412	95.4545		0.076	0.924	RBD	RBD
0.8-12	50	95.4545		0.172	0.828	RBD	RBD
0.8-12	50	100		0.454	0.546	RBD	RBD
0.8-12	47.0588	100		0.072	0.928	RBD	RBD
0.8-12	44.1176	100		0.522	0.478	Control	RBD
0.8-12	41.1765	100		0.342	0.658	RBD	RBD
0.8-12	38.2353	100		0.058	0.942	RBD	RBD
0.8-12	35.2941	100		0.178	0.822	RBD	RBD
0.8-12	32.3529	100		0.398	0.602	RBD	RBD
0.8-12	29.4118	100		0.088	0.912	RBD	RBD
0.8-12	26.4706	100		0.034	0.966	RBD	RBD
0.8-12	23.5294	100		0.354	0.646	RBD	RBD
0.8-12	20.5882	100		0.132	0.868	RBD	RBD
0.8-12	17.6471	100		0.668	0.332	Control	RBD
0.8-12	14.7059	100		0.458	0.542	RBD	RBD
0.8-12	11.7647	100		0.234	0.766	RBD	RBD
0.8-12	8.82353	100		0.62	0.38	Control	RBD
0.8-12	5.88235	100		0.06	0.94	RBD	RBD
0.8-12	2.94118	100		0.674	0.326	Control	RBD
0.8-12	0	100		0.496	0.504	RBD	RBD
0.8-13	100	0		0.116	0.884	RBD	RBD
0.8-13	100	4.54545		0.21	0.79	RBD	RBD
0.8-13	100	9.09091		0.152	0.848	RBD	RBD
0.8-13	100	13.6364		0.576	0.424	Control	RBD
0.8-13	100	18.1818		0.194	0.806	RBD	RBD
0.8-13	97.0588	18.1818		0.718	0.282	Control	RBD
0.8-13	97.0588	22.7273		0.228	0.772	RBD	RBD
0.8-13	94.1176	22.7273		0.386	0.614	RBD	RBD
0.8-13	91.1765	22.7273		0.102	0.898	RBD	RBD
0.8-13	91.1765	27.2727		0.538	0.462	Control	RBD
0.8-13	91.1765	31.8182		0.046	0.954	RBD	RBD
0.8-13	91.1765	36.3636		0.122	0.878	RBD	RBD
0.8-13	91.1765	40.9091		0.552	0.448	Control	Control
0.8-13	88.2353	40.9091		0.602	0.398	Control	Control
0.8-13	88.2353	45.4545		0.346	0.654	RBD	Control
0.8-13	85.2941	45.4545		0.76	0.24	Control	Control
0.8-13	82.3529	45.4545		0.616	0.384	Control	Control
0.8-13	82.3529	50		0.64	0.36	Control	Control
0.8-13	82.3529	54.5455		0.356	0.644	RBD	Control
0.8-13	82.3529	59.0909		0.56	0.44	Control	Control
0.8-13	82.3529	63.6364		0.436	0.564	RBD	Control
0.8-13	79.4118	68.1818		0.634	0.366	Control	Control
0.8-13	76.4706	68.1818		0.866	0.134	Control	Control
0.8-13	76.4706	72.7273		0.652	0.348	Control	Control
0.8-13	76.4706	77.2727		0.776	0.224	Control	Control
0.8-13	73.5294	77.2727		0.212	0.788	RBD	Control
0.8-13	70.5882	77.2727		0.546	0.454	Control	Control
0.8-13	67.6471	77.2727		0.632	0.368	Control	Control
0.8-13	64.7059	77.2727		0.524	0.476	Control	Control
0.8-13	64.7059	81.8182		0.314	0.686	RBD	Control
0.8-13	61.7647	81.8182		0.466	0.534	RBD	Control
0.8-13	61.7647	86.3636		0.858	0.142	Control	Control
0.8-13	61.7647	90.9091		0.298	0.702	RBD	Control
0.8-13	61.7647	95.4545		0.84	0.16	Control	Control
0.8-13	58.8235	95.4545		0.242	0.758	RBD	RBD
0.8-13	55.8824	95.4545		0.612	0.388	Control	RBD
0.8-13	52.9412	95.4545		0.106	0.894	RBD	RBD
0.8-13	50	95.4545		0.362	0.638	RBD	RBD
0.8-13	47.0588	95.4545		0.176	0.824	RBD	RBD
0.8-13	44.1176	95.4545		0.134	0.866	RBD	RBD
0.8-13	41.1765	95.4545		0.23	0.77	RBD	RBD
0.8-13	38.2353	95.4545		0.24	0.76	RBD	RBD
0.8-13	35.2941	95.4545		0.122	0.878	RBD	RBD
0.8-13	32.3529	95.4545		0.194	0.806	RBD	RBD
0.8-13	29.4118	95.4545		0.16	0.84	RBD	RBD
0.8-13	26.4706	100		0.522	0.478	Control	RBD
0.8-13	23.5294	100		0.442	0.558	RBD	RBD
0.8-13	20.5882	100		0.382	0.618	RBD	RBD
0.8-13	17.6471	100		0.246	0.754	RBD	RBD
0.8-13	14.7059	100		0.404	0.596	RBD	RBD
0.8-13	11.7647	100		0.264	0.736	RBD	RBD
0.8-13	8.82353	100		0.44	0.56	RBD	RBD
0.8-13	5.88235	100		0.528	0.472	Control	RBD
0.8-13	2.94118	100		0.216	0.784	RBD	RBD
0.8-13	0	100		0.536	0.464	Control	RBD
0.8-14	100	0		0.292	0.708	RBD	RBD
0.8-14	100	4.54545		0.398	0.602	RBD	RBD
0.8-14	100	9.09091		0.652	0.348	Control	RBD
0.8-14	100	13.6364		0.166	0.834	RBD	RBD
0.8-14	100	18.1818		0.184	0.816	RBD	RBD
0.8-14	100	22.7273		0.268	0.732	RBD	RBD
0.8-14	100	27.2727		0.212	0.788	RBD	RBD
0.8-14	97.0588	27.2727		0.726	0.274	Control	RBD
0.8-14	94.1176	27.2727		0.206	0.794	RBD	RBD
0.8-14	94.1176	31.8182		0.198	0.802	RBD	RBD
0.8-14	94.1176	36.3636		0.41	0.59	RBD	RBD
0.8-14	91.1765	40.9091		0.262	0.738	RBD	RBD
0.8-14	91.1765	45.4545		0.116	0.884	RBD	RBD
0.8-14	88.2353	45.4545		0.464	0.536	RBD	Control
0.8-14	82.3529	45.4545		0.53	0.47	Control	Control
0.8-14	79.4118	45.4545		0.442	0.558	RBD	Control
0.8-14	73.5294	45.4545		0.198	0.802	RBD	Control
0.8-14	70.5882	45.4545		0.378	0.622	RBD	Control
0.8-14	70.5882	50		0.58	0.42	Control	Control
0.8-14	67.6471	50		0.562	0.438	Control	Control
0.8-14	67.6471	54.5455		0.452	0.548	RBD	Control
0.8-14	67.6471	59.0909		0.35	0.65	RBD	Control
0.8-14	64.7059	59.0909		0.78	0.22	Control	Control
0.8-14	61.7647	59.0909		0.544	0.456	Control	Control
0.8-14	61.7647	63.6364		0.434	0.566	RBD	Control
0.8-14	61.7647	68.1818		0.804	0.196	Control	Control
0.8-14	61.7647	72.7273		0.76	0.24	Control	Control
0.8-14	58.8235	72.7273		0.768	0.232	Control	Control
0.8-14	58.8235	77.2727		0.702	0.298	Control	Control
0.8-14	55.8824	81.8182		0.514	0.486	Control	Control
0.8-14	55.8824	86.3636		0.436	0.564	RBD	Control
0.8-14	52.9412	86.3636		0.542	0.458	Control	Control
0.8-14	50	86.3636		0.446	0.554	RBD	Control
0.8-14	50	90.9091		0.344	0.656	RBD	Control
0.8-14	47.0588	90.9091		0.338	0.662	RBD	Control
0.8-14	47.0588	95.4545		0.554	0.446	Control	RBD
0.8-14	44.1176	95.4545		0.098	0.902	RBD	RBD
0.8-14	41.1765	95.4545		0.054	0.946	RBD	RBD
0.8-14	38.2353	95.4545		0.284	0.716	RBD	RBD
0.8-14	35.2941	95.4545		0.224	0.776	RBD	RBD
0.8-14	32.3529	95.4545		0.458	0.542	RBD	RBD
0.8-14	29.4118	95.4545		0.596	0.404	Control	RBD
0.8-14	26.4706	100		0.3	0.7	RBD	RBD
0.8-14	23.5294	100		0.5	0.5	Control	RBD
0.8-14	20.5882	100		0.466	0.534	RBD	RBD
0.8-14	17.6471	100		0.554	0.446	Control	RBD
0.8-14	14.7059	100		0.528	0.472	Control	RBD
0.8-14	11.7647	100		0.116	0.884	RBD	RBD
0.8-14	8.82353	100		0.144	0.856	RBD	RBD
0.8-14	5.88235	100		0.22	0.78	RBD	RBD
0.8-14	2.94118	100		0.072	0.928	RBD	RBD
0.8-14	0	100		0.506	0.494	Control	RBD
0.8-15	100	0		0.408	0.592	RBD	RBD
0.8-15	100	4.54545		0.172	0.828	RBD	RBD
0.8-15	97.0588	4.54545		0.656	0.344	Control	RBD
0.8-15	97.0588	9.09091		0.236	0.764	RBD	RBD
0.8-15	94.1176	9.09091		0.54	0.46	Control	RBD
0.8-15	94.1176	13.6364		0.26	0.74	RBD	RBD
0.8-15	94.1176	18.1818		0.248	0.752	RBD	RBD
0.8-15	91.1765	18.1818		0.334	0.666	RBD	RBD
0.8-15	91.1765	22.7273		0.528	0.472	Control	RBD
0.8-15	88.2353	22.7273		0.328	0.672	RBD	RBD
0.8-15	88.2353	27.2727		0.57	0.43	Control	RBD
0.8-15	85.2941	27.2727		0.634	0.366	Control	RBD
0.8-15	82.3529	27.2727		0.234	0.766	RBD	RBD
0.8-15	82.3529	31.8182		0.402	0.598	RBD	RBD
0.8-15	79.4118	31.8182		0.138	0.862	RBD	RBD
0.8-15	76.4706	31.8182		0.09	0.91	RBD	RBD
0.8-15	76.4706	36.3636		0.168	0.832	RBD	RBD
0.8-15	76.4706	40.9091		0.406	0.594	RBD	Control
0.8-15	73.5294	40.9091		0.402	0.598	RBD	Control
0.8-15	73.5294	45.4545		0.496	0.504	RBD	Control
0.8-15	70.5882	45.4545		0.574	0.426	Control	Control
0.8-15	67.6471	45.4545		0.704	0.296	Control	Control
0.8-15	64.7059	45.4545		0.476	0.524	RBD	Control
0.8-15	64.7059	50		0.668	0.332	Control	Control
0.8-15	64.7059	54.5455		0.292	0.708	RBD	Control
0.8-15	61.7647	54.5455		0.306	0.694	RBD	Control
0.8-15	58.8235	54.5455		0.596	0.404	Control	Control
0.8-15	58.8235	59.0909		0.454	0.546	RBD	Control
0.8-15	58.8235	63.6364		0.456	0.544	RBD	Control
0.8-15	55.8824	68.1818		0.354	0.646	RBD	Control
0.8-15	52.9412	68.1818		0.69	0.31	Control	Control
0.8-15	52.9412	72.7273		0.61	0.39	Control	Control
0.8-15	52.9412	77.2727		0.68	0.32	Control	Control
0.8-15	50	77.2727		0.732	0.268	Control	Control
0.8-15	47.0588	77.2727		0.502	0.498	Control	Control
0.8-15	44.1176	77.2727		0.706	0.294	Control	Control
0.8-15	41.1765	77.2727		0.432	0.568	RBD	Control
0.8-15	38.2353	77.2727		0.22	0.78	RBD	Control
0.8-15	38.2353	81.8182		0.614	0.386	Control	Control
0.8-15	38.2353	86.3636		0.242	0.758	RBD	RBD
0.8-15	35.2941	86.3636		0.058	0.942	RBD	RBD
0.8-15	32.3529	86.3636		0.768	0.232	Control	RBD
0.8-15	32.3529	90.9091		0.21	0.79	RBD	RBD
0.8-15	29.4118	90.9091		0.446	0.554	RBD	RBD
0.8-15	26.4706	90.9091		0.274	0.726	RBD	RBD
0.8-15	26.4706	95.4545		0.068	0.932	RBD	RBD
0.8-15	23.5294	95.4545		0.102	0.898	RBD	RBD
0.8-15	20.5882	95.4545		0.73	0.27	Control	RBD
0.8-15	17.6471	95.4545		0.38	0.62	RBD	RBD
0.8-15	14.7059	95.4545		0.106	0.894	RBD	RBD
0.8-15	14.7059	100		0.248	0.752	RBD	RBD
0.8-15	11.7647	100		0.526	0.474	Control	RBD
0.8-15	8.82353	100		0.052	0.948	RBD	RBD
0.8-15	5.88235	100		0.082	0.918	RBD	RBD
0.8-15	2.94118	100		0.208	0.792	RBD	RBD
0.8-15	0	100		0.1	0.9	RBD	RBD
0.8-16	100	0		0.826	0.174	Control	RBD
0.8-16	97.0588	0		0.128	0.872	RBD	RBD
0.8-16	94.1176	0		0.628	0.372	Control	RBD
0.8-16	91.1765	0		0.034	0.966	RBD	RBD
0.8-16	91.1765	4.54545		0.654	0.346	Control	RBD
0.8-16	91.1765	9.09091		0.6	0.4	Control	RBD
0.8-16	91.1765	13.6364		0.934	0.066	Control	RBD
0.8-16	91.1765	18.1818		0.244	0.756	RBD	RBD
0.8-16	91.1765	22.7273		0.26	0.74	RBD	RBD
0.8-16	88.2353	22.7273		0.06	0.94	RBD	RBD
0.8-16	85.2941	22.7273		0.74	0.26	Control	RBD
0.8-16	82.3529	22.7273		0.504	0.496	Control	RBD
0.8-16	82.3529	27.2727		0.164	0.836	RBD	RBD
0.8-16	82.3529	31.8182		0.694	0.306	Control	RBD
0.8-16	79.4118	31.8182		0.744	0.256	Control	RBD
0.8-16	79.4118	36.3636		0.862	0.138	Control	RBD
0.8-16	79.4118	40.9091		0.572	0.428	Control	RBD
0.8-16	79.4118	50		0.074	0.926	RBD	Control
0.8-16	76.4706	50		0.734	0.266	Control	Control
0.8-16	73.5294	50		0.652	0.348	Control	Control
0.8-16	73.5294	54.5455		0.12	0.88	RBD	Control
0.8-16	70.5882	54.5455		0.902	0.098	Control	Control
0.8-16	70.5882	59.0909		0.36	0.64	RBD	Control
0.8-16	70.5882	63.6364		0.55	0.45	Control	Control
0.8-16	67.6471	63.6364		0.676	0.324	Control	Control
0.8-16	67.6471	68.1818		0.18	0.82	RBD	Control
0.8-16	64.7059	68.1818		0.446	0.554	RBD	Control
0.8-16	64.7059	72.7273		0.556	0.444	Control	Control
0.8-16	64.7059	77.2727		0.948	0.052	Control	Control
0.8-16	64.7059	81.8182		0.86	0.14	Control	Control
0.8-16	58.8235	81.8182		0.79	0.21	Control	Control
0.8-16	55.8824	81.8182		0.22	0.78	RBD	Control
0.8-16	52.9412	81.8182		0.48	0.52	RBD	Control
0.8-16	52.9412	86.3636		0.746	0.254	Control	Control
0.8-16	50	86.3636		0.84	0.16	Control	Control
0.8-16	47.0588	86.3636		0.664	0.336	Control	Control
0.8-16	44.1176	86.3636		0.236	0.764	RBD	Control
0.8-16	41.1765	86.3636		0.482	0.518	RBD	Control
0.8-16	41.1765	90.9091		0.294	0.706	RBD	Control
0.8-16	38.2353	90.9091		0.094	0.906	RBD	RBD
0.8-16	35.2941	90.9091		0.572	0.428	Control	RBD
0.8-16	35.2941	95.4545		0.254	0.746	RBD	RBD
0.8-16	32.3529	95.4545		0.132	0.868	RBD	RBD
0.8-16	29.4118	95.4545		0.148	0.852	RBD	RBD
0.8-16	26.4706	95.4545		0.092	0.908	RBD	RBD
0.8-16	26.4706	100		0.258	0.742	RBD	RBD
0.8-16	23.5294	100		0.392	0.608	RBD	RBD
0.8-16	20.5882	100		0.094	0.906	RBD	RBD
0.8-16	17.6471	100		0.492	0.508	RBD	RBD
0.8-16	14.7059	100		0.274	0.726	RBD	RBD
0.8-16	11.7647	100		0.134	0.866	RBD	RBD
0.8-16	8.82353	100		0.792	0.208	Control	RBD
0.8-16	2.94118	100		0.152	0.848	RBD	RBD
0.8-16	0	100		0.198	0.802	RBD	RBD
0.8-17	100	0		0.196	0.804	RBD	RBD
0.8-17	97.0588	0		0.624	0.376	Control	RBD
0.8-17	97.0588	9.09091		0.264	0.736	RBD	RBD
0.8-17	97.0588	13.6364		0.872	0.128	Control	RBD
0.8-17	94.1176	13.6364		0.862	0.138	Control	RBD
0.8-17	94.1176	18.1818		0.34	0.66	RBD	RBD
0.8-17	94.1176	22.7273		0.404	0.596	RBD	RBD
0.8-17	91.1765	22.7273		0.438	0.562	RBD	RBD
0.8-17	91.1765	27.2727		0.314	0.686	RBD	RBD
0.8-17	88.2353	27.2727		0.558	0.442	Control	RBD
0.8-17	88.2353	31.8182		0.42	0.58	RBD	RBD
0.8-17	85.2941	36.3636		0.332	0.668	RBD	RBD
0.8-17	82.3529	36.3636		0.16	0.84	RBD	RBD
0.8-17	79.4118	36.3636		0.44	0.56	RBD	RBD
0.8-17	79.4118	40.9091		0.202	0.798	RBD	RBD
0.8-17	79.4118	45.4545		0.224	0.776	RBD	RBD
0.8-17	76.4706	50		0.34	0.66	RBD	RBD
0.8-17	76.4706	54.5455		0.234	0.766	RBD	RBD
0.8-17	76.4706	59.0909		0.154	0.846	RBD	RBD
0.8-17	76.4706	63.6364		0.344	0.656	RBD	Control
0.8-17	76.4706	68.1818		0.476	0.524	RBD	Control
0.8-17	73.5294	68.1818		0.41	0.59	RBD	Control
0.8-17	70.5882	68.1818		0.464	0.536	RBD	Control
0.8-17	67.6471	68.1818		0.382	0.618	RBD	Control
0.8-17	64.7059	68.1818		0.734	0.266	Control	Control
0.8-17	61.7647	68.1818		0.454	0.546	RBD	Control
0.8-17	58.8235	68.1818		0.68	0.32	Control	Control
0.8-17	55.8824	72.7273		0.5	0.5	Control	Control
0.8-17	52.9412	72.7273		0.252	0.748	RBD	Control
0.8-17	50	77.2727		0.636	0.364	Control	Control
0.8-17	50	81.8182		0.294	0.706	RBD	Control
0.8-17	47.0588	81.8182		0.684	0.316	Control	Control
0.8-17	44.1176	81.8182		0.194	0.806	RBD	Control
0.8-17	41.1765	81.8182		0.402	0.598	RBD	Control
0.8-17	38.2353	81.8182		0.346	0.654	RBD	Control
0.8-17	35.2941	81.8182		0.528	0.472	Control	Control
0.8-17	32.3529	81.8182		0.414	0.586	RBD	Control
0.8-17	32.3529	86.3636		0.428	0.572	RBD	Control
0.8-17	29.4118	86.3636		0.454	0.546	RBD	Control
0.8-17	29.4118	90.9091		0.208	0.792	RBD	Control
0.8-17	29.4118	95.4545		0.686	0.314	Control	Control
0.8-17	26.4706	95.4545		0.772	0.228	Control	RBD
0.8-17	23.5294	95.4545		0.188	0.812	RBD	RBD
0.8-17	20.5882	95.4545		0.018	0.982	RBD	RBD
0.8-17	14.7059	95.4545		0.216	0.784	RBD	RBD
0.8-17	11.7647	95.4545		0.236	0.764	RBD	RBD
0.8-17	8.82353	95.4545		0.176	0.824	RBD	RBD
0.8-17	5.88235	95.4545		0.686	0.314	Control	RBD
0.8-17	2.94118	95.4545		0.036	0.964	RBD	RBD
0.8-17	0	95.4545		0.708	0.292	Control	RBD
0.8-17	0	100		0.064	0.936	RBD	RBD
0.8-18	100	0		0.112	0.888	RBD	RBD
0.8-18	97.0588	0		0.282	0.718	RBD	RBD
0.8-18	97.0588	4.54545		0.242	0.758	RBD	RBD
0.8-18	97.0588	9.09091		0.382	0.618	RBD	RBD
0.8-18	97.0588	13.6364		0.472	0.528	RBD	RBD
0.8-18	97.0588	18.1818		0.05	0.95	RBD	RBD
0.8-18	97.0588	22.7273		0.108	0.892	RBD	RBD
0.8-18	94.1176	22.7273		0.882	0.118	Control	RBD
0.8-18	94.1176	27.2727		0.664	0.336	Control	RBD
0.8-18	94.1176	31.8182		0.064	0.936	RBD	RBD
0.8-18	91.1765	31.8182		0.372	0.628	RBD	RBD
0.8-18	88.2353	31.8182		0.378	0.622	RBD	RBD
0.8-18	85.2941	31.8182		0.3	0.7	RBD	RBD
0.8-18	85.2941	36.3636		0.334	0.666	RBD	RBD
0.8-18	85.2941	40.9091		0.12	0.88	RBD	RBD
0.8-18	82.3529	40.9091		0.692	0.308	Control	RBD
0.8-18	79.4118	40.9091		0.616	0.384	Control	RBD
0.8-18	79.4118	45.4545		0.308	0.692	RBD	RBD
0.8-18	79.4118	50		0.042	0.958	RBD	RBD
0.8-18	76.4706	50		0.724	0.276	Control	RBD
0.8-18	76.4706	54.5455		0.182	0.818	RBD	RBD
0.8-18	76.4706	59.0909		0.032	0.968	RBD	RBD
0.8-18	73.5294	59.0909		0.44	0.56	RBD	RBD
0.8-18	70.5882	59.0909		0.154	0.846	RBD	RBD
0.8-18	67.6471	59.0909		0.476	0.524	RBD	Control
0.8-18	64.7059	63.6364		0.17	0.83	RBD	Control
0.8-18	61.7647	63.6364		0.282	0.718	RBD	Control
0.8-18	58.8235	63.6364		0.274	0.726	RBD	Control
0.8-18	55.8824	63.6364		0.152	0.848	RBD	Control
0.8-18	52.9412	63.6364		0.692	0.308	Control	Control
0.8-18	52.9412	68.1818		0.308	0.692	RBD	Control
0.8-18	50	68.1818		0.598	0.402	Control	Control
0.8-18	44.1176	68.1818		0.784	0.216	Control	Control
0.8-18	41.1765	68.1818		0.86	0.14	Control	Control
0.8-18	38.2353	68.1818		0.638	0.362	Control	Control
0.8-18	38.2353	72.7273		0.616	0.384	Control	Control
0.8-18	35.2941	72.7273		0.696	0.304	Control	Control
0.8-18	32.3529	72.7273		0.122	0.878	RBD	Control
0.8-18	32.3529	77.2727		0.726	0.274	Control	Control
0.8-18	29.4118	77.2727		0.72	0.28	Control	Control
0.8-18	29.4118	86.3636		0.77	0.23	Control	Control
0.8-18	26.4706	86.3636		0.51	0.49	Control	Control
0.8-18	26.4706	90.9091		0.86	0.14	Control	Control
0.8-18	26.4706	95.4545		0.626	0.374	Control	Control
0.8-18	23.5294	95.4545		0.012	0.988	RBD	Control
0.8-18	20.5882	95.4545		0.594	0.406	Control	Control
0.8-18	17.6471	95.4545		0.338	0.662	RBD	RBD
0.8-18	14.7059	95.4545		0.312	0.688	RBD	RBD
0.8-18	14.7059	100		0.664	0.336	Control	RBD
0.8-18	11.7647	100		0.366	0.634	RBD	RBD
0.8-18	8.82353	100		0.232	0.768	RBD	RBD
0.8-18	5.88235	100		0.584	0.416	Control	RBD
0.8-18	2.94118	100		0.044	0.956	RBD	RBD
0.8-18	0	100		0.088	0.912	RBD	RBD
0.8-19	100	0		0.266	0.734	RBD	RBD
0.8-19	100	4.54545		0.464	0.536	RBD	RBD
0.8-19	100	9.09091		0.126	0.874	RBD	RBD
0.8-19	100	13.6364		0.428	0.572	RBD	RBD
0.8-19	100	18.1818		0.094	0.906	RBD	RBD
0.8-19	100	22.7273		0.098	0.902	RBD	RBD
0.8-19	97.0588	22.7273		0.072	0.928	RBD	RBD
0.8-19	97.0588	27.2727		0.296	0.704	RBD	RBD
0.8-19	97.0588	31.8182		0.242	0.758	RBD	RBD
0.8-19	94.1176	31.8182		0.54	0.46	Control	RBD
0.8-19	94.1176	36.3636		0.314	0.686	RBD	RBD
0.8-19	94.1176	40.9091		0.876	0.124	Control	RBD
0.8-19	94.1176	45.4545		0.272	0.728	RBD	RBD
0.8-19	94.1176	50		0.358	0.642	RBD	RBD
0.8-19	91.1765	50		0.216	0.784	RBD	RBD
0.8-19	88.2353	50		0.426	0.574	RBD	RBD
0.8-19	85.2941	50		0.498	0.502	RBD	RBD
0.8-19	85.2941	54.5455		0.408	0.592	RBD	RBD
0.8-19	85.2941	59.0909		0.356	0.644	RBD	RBD
0.8-19	82.3529	59.0909		0.62	0.38	Control	RBD
0.8-19	82.3529	63.6364		0.142	0.858	RBD	RBD
0.8-19	82.3529	68.1818		0.45	0.55	RBD	RBD
0.8-19	79.4118	72.7273		0.534	0.466	Control	RBD
0.8-19	76.4706	77.2727		0.588	0.412	Control	RBD
0.8-19	73.5294	77.2727		0.17	0.83	RBD	RBD
0.8-19	70.5882	77.2727		0.314	0.686	RBD	RBD
0.8-19	67.6471	77.2727		0.22	0.78	RBD	Control
0.8-19	67.6471	81.8182		0.556	0.444	Control	Control
0.8-19	64.7059	81.8182		0.342	0.658	RBD	Control
0.8-19	58.8235	81.8182		0.492	0.508	RBD	Control
0.8-19	55.8824	81.8182		0.528	0.472	Control	Control
0.8-19	52.9412	81.8182		0.228	0.772	RBD	Control
0.8-19	50	81.8182		0.666	0.334	Control	Control
0.8-19	47.0588	81.8182		0.502	0.498	Control	Control
0.8-19	44.1176	81.8182		0.8	0.2	Control	Control
0.8-19	44.1176	86.3636		0.63	0.37	Control	Control
0.8-19	41.1765	86.3636		0.64	0.36	Control	Control
0.8-19	38.2353	86.3636		0.106	0.894	RBD	Control
0.8-19	38.2353	90.9091		0.25	0.75	RBD	Control
0.8-19	35.2941	90.9091		0.238	0.762	RBD	Control
0.8-19	32.3529	90.9091		0.238	0.762	RBD	Control
0.8-19	29.4118	90.9091		0.858	0.142	Control	Control
0.8-19	29.4118	95.4545		0.87	0.13	Control	Control
0.8-19	26.4706	95.4545		0.798	0.202	Control	Control
0.8-19	23.5294	95.4545		0.472	0.528	RBD	Control
0.8-19	20.5882	95.4545		0.566	0.434	Control	Control
0.8-19	17.6471	95.4545		0.426	0.574	RBD	Control
0.8-19	14.7059	95.4545		0.276	0.724	RBD	Control
0.8-19	11.7647	95.4545		0.302	0.698	RBD	RBD
0.8-19	8.82353	95.4545		0.228	0.772	RBD	RBD
0.8-19	8.82353	100		0.248	0.752	RBD	RBD
0.8-19	5.88235	100		0.23	0.77	RBD	RBD
0.8-19	2.94118	100		0.36	0.64	RBD	RBD
0.8-19	0	100		0.108	0.892	RBD	RBD
0.8-20	100	0		0.282	0.718	RBD	RBD
0.8-20	100	4.54545		0.148	0.852	RBD	RBD
0.8-20	100	9.09091		0.374	0.626	RBD	RBD
0.8-20	100	13.6364		0.344	0.656	RBD	RBD
0.8-20	97.0588	13.6364		0.062	0.938	RBD	RBD
0.8-20	97.0588	18.1818		0.226	0.774	RBD	RBD
0.8-20	94.1176	18.1818		0.434	0.566	RBD	RBD
0.8-20	94.1176	22.7273		0.284	0.716	RBD	RBD
0.8-20	94.1176	27.2727		0.308	0.692	RBD	RBD
0.8-20	91.1765	27.2727		0.056	0.944	RBD	RBD
0.8-20	91.1765	31.8182		0.176	0.824	RBD	RBD
0.8-20	91.1765	36.3636		0.14	0.86	RBD	RBD
0.8-20	88.2353	36.3636		0.372	0.628	RBD	RBD
0.8-20	85.2941	36.3636		0.3	0.7	RBD	RBD
0.8-20	85.2941	40.9091		0.242	0.758	RBD	RBD
0.8-20	82.3529	40.9091		0.15	0.85	RBD	RBD
0.8-20	82.3529	45.4545		0.534	0.466	Control	RBD
0.8-20	79.4118	45.4545		0.184	0.816	RBD	RBD
0.8-20	79.4118	50		0.602	0.398	Control	RBD
0.8-20	73.5294	50		0.348	0.652	RBD	RBD
0.8-20	70.5882	50		0.28	0.72	RBD	RBD
0.8-20	67.6471	50		0.294	0.706	RBD	RBD
0.8-20	67.6471	54.5455		0.54	0.46	Control	RBD
0.8-20	64.7059	54.5455		0.18	0.82	RBD	RBD
0.8-20	61.7647	54.5455		0.502	0.498	Control	RBD
0.8-20	61.7647	59.0909		0.62	0.38	Control	RBD
0.8-20	61.7647	63.6364		0.204	0.796	RBD	RBD
0.8-20	55.8824	68.1818		0.302	0.698	RBD	RBD
0.8-20	55.8824	72.7273		0.488	0.512	RBD	Control
0.8-20	52.9412	72.7273		0.232	0.768	RBD	Control
0.8-20	50	72.7273		0.32	0.68	RBD	Control
0.8-20	47.0588	72.7273		0.462	0.538	RBD	Control
0.8-20	47.0588	77.2727		0.392	0.608	RBD	Control
0.8-20	44.1176	81.8182		0.674	0.326	Control	Control
0.8-20	44.1176	86.3636		0.372	0.628	RBD	Control
0.8-20	41.1765	86.3636		0.57	0.43	Control	Control
0.8-20	41.1765	90.9091		0.558	0.442	Control	Control
0.8-20	41.1765	95.4545		0.764	0.236	Control	Control
0.8-20	38.2353	95.4545		0.21	0.79	RBD	Control
0.8-20	35.2941	95.4545		0.564	0.436	Control	Control
0.8-20	32.3529	95.4545		0.266	0.734	RBD	Control
0.8-20	29.4118	95.4545		0.544	0.456	Control	Control
0.8-20	26.4706	95.4545		0.738	0.262	Control	Control
0.8-20	23.5294	95.4545		0.676	0.324	Control	Control
0.8-20	20.5882	95.4545		0.374	0.626	RBD	Control
0.8-20	17.6471	95.4545		0.608	0.392	Control	Control
0.8-20	14.7059	95.4545		0.614	0.386	Control	Control
0.8-20	11.7647	95.4545		0.396	0.604	RBD	Control
0.8-20	8.82353	95.4545		0.768	0.232	Control	Control
0.8-20	5.88235	95.4545		0.13	0.87	RBD	Control
0.8-20	2.94118	95.4545		0.16	0.84	RBD	RBD
0.8-20	2.94118	100		0.088	0.912	RBD	RBD
0.8-20	0	100		0.19	0.81	RBD	RBD
0.8-21	100	0		0.18	0.82	RBD	RBD
0.8-21	100	4.54545		0.144	0.856	RBD	RBD
0.8-21	100	9.09091		0.53	0.47	Control	RBD
0.8-21	97.0588	13.6364		0.452	0.548	RBD	RBD
0.8-21	97.0588	18.1818		0	1	RBD	RBD
0.8-21	94.1176	18.1818		0.04	0.96	RBD	RBD
0.8-21	94.1176	22.7273		0.512	0.488	Control	RBD
0.8-21	91.1765	22.7273		0.31	0.69	RBD	RBD
0.8-21	91.1765	27.2727		0.296	0.704	RBD	RBD
0.8-21	88.2353	27.2727		0.074	0.926	RBD	RBD
0.8-21	88.2353	31.8182		0.128	0.872	RBD	RBD
0.8-21	88.2353	40.9091		0.054	0.946	RBD	RBD
0.8-21	88.2353	45.4545		0.46	0.54	RBD	RBD
0.8-21	88.2353	50		0.112	0.888	RBD	RBD
0.8-21	85.2941	50		0.746	0.254	Control	RBD
0.8-21	82.3529	54.5455		0.176	0.824	RBD	RBD
0.8-21	82.3529	59.0909		0.324	0.676	RBD	RBD
0.8-21	79.4118	59.0909		0.258	0.742	RBD	RBD
0.8-21	76.4706	59.0909		0.456	0.544	RBD	RBD
0.8-21	76.4706	63.6364		0.554	0.446	Control	RBD
0.8-21	73.5294	63.6364		0.324	0.676	RBD	RBD
0.8-21	73.5294	68.1818		0.302	0.698	RBD	RBD
0.8-21	70.5882	68.1818		0.44	0.56	RBD	RBD
0.8-21	67.6471	68.1818		0.706	0.294	Control	RBD
0.8-21	67.6471	72.7273		0.25	0.75	RBD	RBD
0.8-21	64.7059	77.2727		0.466	0.534	RBD	RBD
0.8-21	64.7059	81.8182		0.792	0.208	Control	RBD
0.8-21	61.7647	81.8182		0.466	0.534	RBD	RBD
0.8-21	61.7647	86.3636		0.09	0.91	RBD	RBD
0.8-21	61.7647	90.9091		0.578	0.422	Control	RBD
0.8-21	58.8235	90.9091		0.02	0.98	RBD	RBD
0.8-21	55.8824	90.9091		0.376	0.624	RBD	Control
0.8-21	52.9412	90.9091		0.43	0.57	RBD	Control
0.8-21	50	90.9091		0.58	0.42	Control	Control
0.8-21	47.0588	90.9091		0.54	0.46	Control	Control
0.8-21	44.1176	90.9091		0.454	0.546	RBD	Control
0.8-21	41.1765	90.9091		0.324	0.676	RBD	Control
0.8-21	38.2353	90.9091		0.234	0.766	RBD	Control
0.8-21	35.2941	90.9091		0.738	0.262	Control	Control
0.8-21	32.3529	90.9091		0.668	0.332	Control	Control
0.8-21	29.4118	90.9091		0.322	0.678	RBD	Control
0.8-21	29.4118	95.4545		0.79	0.21	Control	Control
0.8-21	23.5294	95.4545		0.252	0.748	RBD	Control
0.8-21	23.5294	100		0.836	0.164	Control	Control
0.8-21	20.5882	100		0.83	0.17	Control	Control
0.8-21	17.6471	100		0.708	0.292	Control	Control
0.8-21	14.7059	100		0.88	0.12	Control	Control
0.8-21	11.7647	100		0.506	0.494	Control	Control
0.8-21	8.82353	100		0.258	0.742	RBD	Control
0.8-21	5.88235	100		0.006	0.994	RBD	Control
0.8-21	2.94118	100		0.518	0.482	Control	Control
0.8-21	0	100		0.218	0.782	RBD	Control
0.8-22	100	0		0.27	0.73	RBD	Control
0.8-22	100	4.54545		0.238	0.762	RBD	RBD
0.8-22	100	9.09091		0.124	0.876	RBD	RBD
0.8-22	100	13.6364		0.288	0.712	RBD	RBD
0.8-22	97.0588	13.6364		0.562	0.438	Control	RBD
0.8-22	94.1176	13.6364		0.166	0.834	RBD	RBD
0.8-22	94.1176	18.1818		0.154	0.846	RBD	RBD
0.8-22	94.1176	22.7273		0.262	0.738	RBD	RBD
0.8-22	94.1176	27.2727		0.152	0.848	RBD	RBD
0.8-22	91.1765	27.2727		0.158	0.842	RBD	RBD
0.8-22	88.2353	27.2727		0.174	0.826	RBD	RBD
0.8-22	88.2353	31.8182		0.366	0.634	RBD	RBD
0.8-22	85.2941	36.3636		0.12	0.88	RBD	RBD
0.8-22	85.2941	40.9091		0.046	0.954	RBD	RBD
0.8-22	85.2941	45.4545		0.494	0.506	RBD	RBD
0.8-22	82.3529	45.4545		0.626	0.374	Control	RBD
0.8-22	79.4118	45.4545		0.29	0.71	RBD	RBD
0.8-22	79.4118	50		0.246	0.754	RBD	RBD
0.8-22	79.4118	54.5455		0.132	0.868	RBD	RBD
0.8-22	76.4706	54.5455		0.352	0.648	RBD	RBD
0.8-22	76.4706	59.0909		0.26	0.74	RBD	RBD
0.8-22	73.5294	59.0909		0.146	0.854	RBD	RBD
0.8-22	73.5294	63.6364		0.372	0.628	RBD	RBD
0.8-22	73.5294	68.1818		0.448	0.552	RBD	RBD
0.8-22	70.5882	68.1818		0.214	0.786	RBD	RBD
0.8-22	70.5882	72.7273		0.25	0.75	RBD	RBD
0.8-22	67.6471	72.7273		0.166	0.834	RBD	RBD
0.8-22	67.6471	77.2727		0.584	0.416	Control	RBD
0.8-22	67.6471	81.8182		0.194	0.806	RBD	RBD
0.8-22	64.7059	81.8182		0.444	0.556	RBD	RBD
0.8-22	61.7647	81.8182		0.322	0.678	RBD	RBD
0.8-22	58.8235	81.8182		0.258	0.742	RBD	RBD
0.8-22	55.8824	81.8182		0.67	0.33	Control	RBD
0.8-22	55.8824	86.3636		0.492	0.508	RBD	RBD
0.8-22	55.8824	90.9091		0.434	0.566	RBD	RBD
0.8-22	55.8824	95.4545		0.548	0.452	Control	Control
0.8-22	52.9412	95.4545		0.356	0.644	RBD	Control
0.8-22	50	95.4545		0.352	0.648	RBD	Control
0.8-22	47.0588	95.4545		0.64	0.36	Control	Control
0.8-22	44.1176	95.4545		0.548	0.452	Control	Control
0.8-22	41.1765	95.4545		0.518	0.482	Control	Control
0.8-22	38.2353	95.4545		0.302	0.698	RBD	Control
0.8-22	35.2941	95.4545		0.574	0.426	Control	Control
0.8-22	32.3529	95.4545		0.168	0.832	RBD	Control
0.8-22	29.4118	95.4545		0.53	0.47	Control	Control
0.8-22	26.4706	95.4545		0.782	0.218	Control	Control
0.8-22	23.5294	95.4545		0.792	0.208	Control	Control
0.8-22	20.5882	95.4545		0.6	0.4	Control	Control
0.8-22	17.6471	95.4545		0.67	0.33	Control	Control
0.8-22	14.7059	95.4545		0.552	0.448	Control	Control
0.8-22	11.7647	95.4545		0.16	0.84	RBD	Control
0.8-22	8.82353	95.4545		0.348	0.652	RBD	Control
0.8-22	5.88235	95.4545		0.31	0.69	RBD	Control
0.8-22	2.94118	95.4545		0.46	0.54	RBD	Control
0.8-22	0	95.4545		0.492	0.508	RBD	Control
0.8-22	0	100		0.378	0.622	RBD	Control
0.8-23	100	0		0.436	0.564	RBD	Control
0.8-23	100	4.54545		0.162	0.838	RBD	RBD
0.8-23	97.0588	4.54545		0.086	0.914	RBD	RBD
0.8-23	97.0588	9.09091		0.47	0.53	RBD	RBD
0.8-23	94.1176	13.6364		0.492	0.508	RBD	RBD
0.8-23	94.1176	18.1818		0.174	0.826	RBD	RBD
0.8-23	91.1765	18.1818		0.084	0.916	RBD	RBD
0.8-23	91.1765	22.7273		0.498	0.502	RBD	RBD
0.8-23	88.2353	22.7273		0.336	0.664	RBD	RBD
0.8-23	88.2353	27.2727		0.408	0.592	RBD	RBD
0.8-23	85.2941	27.2727		0.612	0.388	Control	RBD
0.8-23	85.2941	31.8182		0.274	0.726	RBD	RBD
0.8-23	82.3529	36.3636		0.146	0.854	RBD	RBD
0.8-23	79.4118	36.3636		0.312	0.688	RBD	RBD
0.8-23	76.4706	36.3636		0.348	0.652	RBD	RBD
0.8-23	76.4706	40.9091		0.186	0.814	RBD	RBD
0.8-23	76.4706	50		0.266	0.734	RBD	RBD
0.8-23	73.5294	50		0.118	0.882	RBD	RBD
0.8-23	73.5294	59.0909		0.066	0.934	RBD	RBD
0.8-23	73.5294	63.6364		0.126	0.874	RBD	RBD
0.8-23	70.5882	63.6364		0.138	0.862	RBD	RBD
0.8-23	70.5882	68.1818		0.7	0.3	Control	RBD
0.8-23	70.5882	77.2727		0.342	0.658	RBD	RBD
0.8-23	67.6471	81.8182		0.524	0.476	Control	RBD
0.8-23	64.7059	81.8182		0.446	0.554	RBD	RBD
0.8-23	64.7059	86.3636		0.03	0.97	RBD	RBD
0.8-23	61.7647	86.3636		0.702	0.298	Control	RBD
0.8-23	58.8235	86.3636		0.286	0.714	RBD	RBD
0.8-23	55.8824	86.3636		0.17	0.83	RBD	RBD
0.8-23	50	86.3636		0.048	0.952	RBD	RBD
0.8-23	47.0588	86.3636		0.23	0.77	RBD	RBD
0.8-23	44.1176	86.3636		0.558	0.442	Control	RBD
0.8-23	41.1765	86.3636		0.378	0.622	RBD	RBD
0.8-23	38.2353	86.3636		0.064	0.936	RBD	RBD
0.8-23	35.2941	86.3636		0.222	0.778	RBD	RBD
0.8-23	32.3529	86.3636		0.364	0.636	RBD	Control
0.8-23	29.4118	90.9091		0.44	0.56	RBD	Control
0.8-23	29.4118	95.4545		0.524	0.476	Control	Control
0.8-23	26.4706	95.4545		0.556	0.444	Control	Control
0.8-23	23.5294	95.4545		0.458	0.542	RBD	Control
0.8-23	20.5882	95.4545		0.294	0.706	RBD	Control
0.8-23	17.6471	95.4545		0.624	0.376	Control	Control
0.8-23	14.7059	95.4545		0.712	0.288	Control	Control
0.8-23	11.7647	95.4545		0.302	0.698	RBD	Control
0.8-23	8.82353	95.4545		0.486	0.514	RBD	Control
0.8-23	5.88235	95.4545		0.698	0.302	Control	Control
0.8-23	2.94118	95.4545		0.298	0.702	RBD	Control
0.8-23	2.94118	100		0.628	0.372	Control	Control
0.8-23	0	100		0.424	0.576	RBD	Control
0.8-24	100	0		0.356	0.644	RBD	Control
0.8-24	100	4.54545		0.488	0.512	RBD	Control
0.8-24	100	9.09091		0.4	0.6	RBD	Control
0.8-24	100	13.6364		0.858	0.142	Control	Control
0.8-24	97.0588	13.6364		0.52	0.48	Control	Control
0.8-24	94.1176	18.1818		0.738	0.262	Control	Control
0.8-24	91.1765	18.1818		0.522	0.478	Control	Control
0.8-24	91.1765	22.7273		0.024	0.976	RBD	Control
0.8-24	88.2353	22.7273		0.292	0.708	RBD	RBD
0.8-24	88.2353	27.2727		0.08	0.92	RBD	RBD
0.8-24	88.2353	31.8182		0.296	0.704	RBD	RBD
0.8-24	88.2353	36.3636		0.394	0.606	RBD	RBD
0.8-24	88.2353	40.9091		0.172	0.828	RBD	RBD
0.8-24	88.2353	45.4545		0.508	0.492	Control	RBD
0.8-24	85.2941	45.4545		0.13	0.87	RBD	RBD
0.8-24	82.3529	50		0.312	0.688	RBD	RBD
0.8-24	82.3529	54.5455		0.32	0.68	RBD	RBD
0.8-24	82.3529	59.0909		0.32	0.68	RBD	RBD
0.8-24	82.3529	63.6364		0.148	0.852	RBD	RBD
0.8-24	79.4118	68.1818		0.262	0.738	RBD	RBD
0.8-24	76.4706	68.1818		0.278	0.722	RBD	RBD
0.8-24	76.4706	72.7273		0.352	0.648	RBD	RBD
0.8-24	73.5294	72.7273		0.298	0.702	RBD	RBD
0.8-24	70.5882	72.7273		0.364	0.636	RBD	RBD
0.8-24	67.6471	72.7273		0.19	0.81	RBD	RBD
0.8-24	67.6471	77.2727		0.496	0.504	RBD	RBD
0.8-24	64.7059	77.2727		0.58	0.42	Control	RBD
0.8-24	64.7059	81.8182		0.76	0.24	Control	RBD
0.8-24	61.7647	81.8182		0.424	0.576	RBD	RBD
0.8-24	58.8235	81.8182		0.684	0.316	Control	RBD
0.8-24	55.8824	81.8182		0.386	0.614	RBD	RBD
0.8-24	55.8824	86.3636		0.106	0.894	RBD	RBD
0.8-24	52.9412	86.3636		0.576	0.424	Control	RBD
0.8-24	50	86.3636		0.16	0.84	RBD	RBD
0.8-24	47.0588	86.3636		0.174	0.826	RBD	RBD
0.8-24	44.1176	86.3636		0.226	0.774	RBD	RBD
0.8-24	44.1176	95.4545		0.536	0.464	Control	RBD
0.8-24	44.1176	100		0.332	0.668	RBD	RBD
0.8-24	41.1765	100		0.28	0.72	RBD	RBD
0.8-24	38.2353	100		0.484	0.516	RBD	RBD
0.8-24	35.2941	100		0.282	0.718	RBD	RBD
0.8-24	32.3529	100		0.608	0.392	Control	RBD
0.8-24	29.4118	100		0.394	0.606	RBD	Control
0.8-24	26.4706	100		0.562	0.438	Control	Control
0.8-24	23.5294	100		0.45	0.55	RBD	Control
0.8-24	20.5882	100		0.272	0.728	RBD	Control
0.8-24	17.6471	100		0.494	0.506	RBD	Control
0.8-24	14.7059	100		0.642	0.358	Control	Control
0.8-24	11.7647	100		0.536	0.464	Control	Control
0.8-24	8.82353	100		0.102	0.898	RBD	Control
0.8-24	5.88235	100		0.488	0.512	RBD	Control
0.8-24	2.94118	100		0.74	0.26	Control	Control
0.8-24	0	100		0.398	0.602	RBD	Control
0.8-25	100	0		0.278	0.722	RBD	Control
0.8-25	100	4.54545		0.59	0.41	Control	Control
0.8-25	97.0588	4.54545		0.488	0.512	RBD	Control
0.8-25	97.0588	9.09091		0.578	0.422	Control	Control
0.8-25	97.0588	13.6364		0.406	0.594	RBD	Control
0.8-25	97.0588	18.1818		0.836	0.164	Control	Control
0.8-25	91.1765	18.1818		0.684	0.316	Control	Control
0.8-25	88.2353	18.1818		0.398	0.602	RBD	Control
0.8-25	88.2353	22.7273		0.448	0.552	RBD	Control
0.8-25	88.2353	27.2727		0.378	0.622	RBD	Control
0.8-25	88.2353	31.8182		0.45	0.55	RBD	Control
0.8-25	85.2941	31.8182		0.126	0.874	RBD	RBD
0.8-25	82.3529	31.8182		0.644	0.356	Control	RBD
0.8-25	79.4118	31.8182		0.052	0.948	RBD	RBD
0.8-25	79.4118	36.3636		0.192	0.808	RBD	RBD
0.8-25	79.4118	40.9091		0.68	0.32	Control	RBD
0.8-25	79.4118	45.4545		0.07	0.93	RBD	RBD
0.8-25	79.4118	50		0.378	0.622	RBD	RBD
0.8-25	76.4706	50		0.324	0.676	RBD	RBD
0.8-25	76.4706	54.5455		0.464	0.536	RBD	RBD
0.8-25	76.4706	63.6364		0.462	0.538	RBD	RBD
0.8-25	76.4706	68.1818		0.152	0.848	RBD	RBD
0.8-25	73.5294	68.1818		0.428	0.572	RBD	RBD
0.8-25	70.5882	68.1818		0.082	0.918	RBD	RBD
0.8-25	67.6471	68.1818		0.16	0.84	RBD	RBD
0.8-25	67.6471	72.7273		0.356	0.644	RBD	RBD
0.8-25	64.7059	72.7273		0.484	0.516	RBD	RBD
0.8-25	61.7647	72.7273		0.63	0.37	Control	RBD
0.8-25	61.7647	77.2727		0.376	0.624	RBD	RBD
0.8-25	61.7647	81.8182		0.162	0.838	RBD	RBD
0.8-25	61.7647	86.3636		0.4	0.6	RBD	RBD
0.8-25	58.8235	90.9091		0.138	0.862	RBD	RBD
0.8-25	55.8824	90.9091		0.688	0.312	Control	RBD
0.8-25	52.9412	90.9091		0.13	0.87	RBD	RBD
0.8-25	50	90.9091		0.394	0.606	RBD	RBD
0.8-25	47.0588	90.9091		0.25	0.75	RBD	RBD
0.8-25	44.1176	90.9091		0.556	0.444	Control	RBD
0.8-25	44.1176	95.4545		0.194	0.806	RBD	RBD
0.8-25	38.2353	95.4545		0.312	0.688	RBD	RBD
0.8-25	35.2941	95.4545		0.034	0.966	RBD	RBD
0.8-25	35.2941	100		0.41	0.59	RBD	RBD
0.8-25	32.3529	100		0.204	0.796	RBD	RBD
0.8-25	29.4118	100		0.128	0.872	RBD	RBD
0.8-25	26.4706	100		0.326	0.674	RBD	RBD
0.8-25	23.5294	100		0.072	0.928	RBD	RBD
0.8-25	20.5882	100		0.396	0.604	RBD	Control
0.8-25	17.6471	100		0.45	0.55	RBD	Control
0.8-25	14.7059	100		0.482	0.518	RBD	Control
0.8-25	11.7647	100		0.632	0.368	Control	Control
0.8-25	8.82353	100		0.34	0.66	RBD	Control
0.8-25	5.88235	100		0.602	0.398	Control	Control
0.8-25	2.94118	100		0.816	0.184	Control	Control
0.8-25	0	100		0.238	0.762	RBD	Control
				0.582	0.418	Control	Control
				0.718	0.282	Control	Control
				0.584	0.416	Control	Control
				0.59	0.41	Control	Control
				0.562	0.438	Control	Control
				0.23	0.77	RBD	Control
				0.68	0.32	Control	Control
				0.464	0.536	RBD	Control
				0.48	0.52	RBD	Control
				0.384	0.616	RBD	Control
				0.73	0.27	Control	Control
				0.238	0.762	RBD	Control
				0.476	0.524	RBD	Control
				0.484	0.516	RBD	Control
				0.106	0.894	RBD	RBD
				0.628	0.372	Control	RBD
				0.24	0.76	RBD	RBD
				0.194	0.806	RBD	RBD
				0.1	0.9	RBD	RBD
				0.04	0.96	RBD	RBD
				0.344	0.656	RBD	RBD
				0.024	0.976	RBD	RBD
				0.118	0.882	RBD	RBD
				0.464	0.536	RBD	RBD
				0.552	0.448	Control	RBD
				0.634	0.366	Control	RBD
				0.23	0.77	RBD	RBD
				0.466	0.534	RBD	RBD
				0.068	0.932	RBD	RBD
				0.736	0.264	Control	RBD
				0.156	0.844	RBD	RBD
				0.844	0.156	Control	RBD
				0.122	0.878	RBD	RBD
				0.36	0.64	RBD	RBD
				0.222	0.778	RBD	RBD
				0.366	0.634	RBD	RBD
				0.262	0.738	RBD	RBD
				0.114	0.886	RBD	RBD
				0.668	0.332	Control	RBD
				0.746	0.254	Control	RBD
				0.194	0.806	RBD	RBD
				0.036	0.964	RBD	RBD
				0.126	0.874	RBD	RBD
				0.746	0.254	Control	RBD
				0.074	0.926	RBD	RBD
				0.238	0.762	RBD	RBD
				0.124	0.876	RBD	RBD
				0.218	0.782	RBD	RBD
				0.576	0.424	Control	Control
				0.134	0.866	RBD	Control
				0.262	0.738	RBD	Control
				0.5	0.5	Control	Control
				0.788	0.212	Control	Control
				0.68	0.32	Control	Control
				0.28	0.72	RBD	Control
				0.696	0.304	Control	Control
				0.82	0.18	Control	Control
				0.954	0.046	Control	Control
				0.364	0.636	RBD	Control
				0.554	0.446	Control	Control
				0.606	0.394	Control	Control
				0.288	0.712	RBD	Control
				0.508	0.492	Control	Control
				0.712	0.288	Control	Control
				0.202	0.798	RBD	Control
				0.472	0.528	RBD	Control
				0.5	0.5	Control	Control
				0.334	0.666	RBD	Control
				0.83	0.17	Control	Control
				0.614	0.386	Control	Control

## Sheet: Fig.4d
ROC per sample				Mean ROC
resample	sensitivities	specificities		RBD_FDR	RBD	predict	observed
FDR_0.8-01	100	0		0.198	0.802	RBD	RBD
FDR_0.8-01	97.0588	0		0.284	0.716	RBD	RBD
FDR_0.8-01	97.0588	3.84615		0.38	0.62	RBD	RBD_FDR
FDR_0.8-01	97.0588	7.69231		0.242	0.758	RBD	RBD
FDR_0.8-01	97.0588	11.5385		0.584	0.416	RBD_FDR	RBD
FDR_0.8-01	94.1176	11.5385		0.114	0.886	RBD	RBD
FDR_0.8-01	94.1176	15.3846		0.178	0.822	RBD	RBD
FDR_0.8-01	91.1765	15.3846		0.414	0.586	RBD	RBD
FDR_0.8-01	91.1765	19.2308		0.294	0.706	RBD	RBD
FDR_0.8-01	91.1765	23.0769		0.632	0.368	RBD_FDR	RBD_FDR
FDR_0.8-01	91.1765	26.9231		0.272	0.728	RBD	RBD_FDR
FDR_0.8-01	88.2353	26.9231		0.674	0.326	RBD_FDR	RBD_FDR
FDR_0.8-01	85.2941	26.9231		0.124	0.876	RBD	RBD
FDR_0.8-01	85.2941	30.7692		0.306	0.694	RBD	RBD
FDR_0.8-01	85.2941	34.6154		0.22	0.78	RBD	RBD_FDR
FDR_0.8-01	82.3529	38.4615		0.214	0.786	RBD	RBD
FDR_0.8-01	82.3529	42.3077		0.528	0.472	RBD_FDR	RBD_FDR
FDR_0.8-01	82.3529	46.1538		0.474	0.526	RBD	RBD
FDR_0.8-01	82.3529	50		0.46	0.54	RBD	RBD
FDR_0.8-01	82.3529	53.8462		0.102	0.898	RBD	RBD
FDR_0.8-01	82.3529	57.6923		0.64	0.36	RBD_FDR	RBD_FDR
FDR_0.8-01	79.4118	57.6923		0.16	0.84	RBD	RBD
FDR_0.8-01	76.4706	57.6923		0.092	0.908	RBD	RBD_FDR
FDR_0.8-01	73.5294	57.6923		0.342	0.658	RBD	RBD
FDR_0.8-01	73.5294	61.5385		0.296	0.704	RBD	RBD_FDR
FDR_0.8-01	70.5882	61.5385		0.232	0.768	RBD	RBD_FDR
FDR_0.8-01	67.6471	61.5385		0.104	0.896	RBD	RBD
FDR_0.8-01	64.7059	61.5385		0.484	0.516	RBD	RBD_FDR
FDR_0.8-01	61.7647	61.5385		0.226	0.774	RBD	RBD
FDR_0.8-01	55.8824	65.3846		0.604	0.396	RBD_FDR	RBD
FDR_0.8-01	55.8824	69.2308		0.38	0.62	RBD	RBD
FDR_0.8-01	52.9412	69.2308		0.342	0.658	RBD	RBD_FDR
FDR_0.8-01	50	69.2308		0.598	0.402	RBD_FDR	RBD_FDR
FDR_0.8-01	47.0588	73.0769		0.378	0.622	RBD	RBD_FDR
FDR_0.8-01	44.1176	73.0769		0.656	0.344	RBD_FDR	RBD_FDR
FDR_0.8-01	44.1176	76.9231		0.432	0.568	RBD	RBD
FDR_0.8-01	41.1765	76.9231		0.518	0.482	RBD_FDR	RBD_FDR
FDR_0.8-01	41.1765	80.7692		0.144	0.856	RBD	RBD
FDR_0.8-01	38.2353	80.7692		0.762	0.238	RBD_FDR	RBD
FDR_0.8-01	35.2941	80.7692		0.272	0.728	RBD	RBD_FDR
FDR_0.8-01	35.2941	88.4615		0.324	0.676	RBD	RBD_FDR
FDR_0.8-01	32.3529	88.4615		0.554	0.446	RBD_FDR	RBD_FDR
FDR_0.8-01	32.3529	92.3077		0.512	0.488	RBD_FDR	RBD_FDR
FDR_0.8-01	29.4118	92.3077		0.38	0.62	RBD	RBD
FDR_0.8-01	29.4118	96.1538		0.372	0.628	RBD	RBD
FDR_0.8-01	26.4706	96.1538		0.584	0.416	RBD_FDR	RBD_FDR
FDR_0.8-01	23.5294	96.1538		0.706	0.294	RBD_FDR	RBD_FDR
FDR_0.8-01	20.5882	96.1538		0.588	0.412	RBD_FDR	RBD_FDR
FDR_0.8-01	17.6471	96.1538		0.452	0.548	RBD	RBD_FDR
FDR_0.8-01	14.7059	96.1538		0.748	0.252	RBD_FDR	RBD_FDR
FDR_0.8-01	11.7647	96.1538		0.666	0.334	RBD_FDR	RBD
FDR_0.8-01	8.82353	96.1538		0.624	0.376	RBD_FDR	RBD
FDR_0.8-01	5.88235	96.1538		0.328	0.672	RBD	RBD
FDR_0.8-01	2.94118	96.1538		0.386	0.614	RBD	RBD
FDR_0.8-01	0	96.1538		0.728	0.272	RBD_FDR	RBD_FDR
FDR_0.8-01	0	100		0.454	0.546	RBD	RBD
FDR_0.8-02	100	0		0.688	0.312	RBD_FDR	RBD
FDR_0.8-02	97.0588	0		0.184	0.816	RBD	RBD
FDR_0.8-02	94.1176	3.84615		0.362	0.638	RBD	RBD
FDR_0.8-02	94.1176	7.69231		0.412	0.588	RBD	RBD
FDR_0.8-02	94.1176	11.5385		0.424	0.576	RBD	RBD_FDR
FDR_0.8-02	91.1765	11.5385		0.338	0.662	RBD	RBD
FDR_0.8-02	88.2353	11.5385		0.312	0.688	RBD	RBD
FDR_0.8-02	88.2353	15.3846		0.244	0.756	RBD	RBD
FDR_0.8-02	88.2353	19.2308		0.31	0.69	RBD	RBD_FDR
FDR_0.8-02	88.2353	26.9231		0.294	0.706	RBD	RBD
FDR_0.8-02	88.2353	30.7692		0.622	0.378	RBD_FDR	RBD
FDR_0.8-02	85.2941	30.7692		0.674	0.326	RBD_FDR	RBD
FDR_0.8-02	82.3529	30.7692		0.122	0.878	RBD	RBD
FDR_0.8-02	79.4118	34.6154		0.74	0.26	RBD_FDR	RBD
FDR_0.8-02	76.4706	34.6154		0.25	0.75	RBD	RBD
FDR_0.8-02	76.4706	38.4615		0.426	0.574	RBD	RBD_FDR
FDR_0.8-02	76.4706	42.3077		0.74	0.26	RBD_FDR	RBD_FDR
FDR_0.8-02	73.5294	42.3077		0.644	0.356	RBD_FDR	RBD_FDR
FDR_0.8-02	73.5294	46.1538		0.282	0.718	RBD	RBD
FDR_0.8-02	73.5294	50		0.444	0.556	RBD	RBD
FDR_0.8-02	73.5294	53.8462		0.542	0.458	RBD_FDR	RBD_FDR
FDR_0.8-02	73.5294	57.6923		0.132	0.868	RBD	RBD
FDR_0.8-02	70.5882	57.6923		0.544	0.456	RBD_FDR	RBD
FDR_0.8-02	67.6471	57.6923		0.508	0.492	RBD_FDR	RBD
FDR_0.8-02	67.6471	61.5385		0.268	0.732	RBD	RBD_FDR
FDR_0.8-02	64.7059	61.5385		0.418	0.582	RBD	RBD
FDR_0.8-02	64.7059	65.3846		0.492	0.508	RBD	RBD_FDR
FDR_0.8-02	64.7059	69.2308		0.628	0.372	RBD_FDR	RBD_FDR
FDR_0.8-02	64.7059	73.0769		0.724	0.276	RBD_FDR	RBD_FDR
FDR_0.8-02	61.7647	73.0769		0.618	0.382	RBD_FDR	RBD_FDR
FDR_0.8-02	58.8235	73.0769		0.618	0.382	RBD_FDR	RBD
FDR_0.8-02	55.8824	73.0769		0.708	0.292	RBD_FDR	RBD_FDR
FDR_0.8-02	52.9412	73.0769		0.174	0.826	RBD	RBD
FDR_0.8-02	52.9412	76.9231		0.516	0.484	RBD_FDR	RBD_FDR
FDR_0.8-02	50	76.9231		0.27	0.73	RBD	RBD
FDR_0.8-02	50	80.7692		0.64	0.36	RBD_FDR	RBD_FDR
FDR_0.8-02	47.0588	80.7692		0.23	0.77	RBD	RBD
FDR_0.8-02	44.1176	80.7692		0.22	0.78	RBD	RBD
FDR_0.8-02	41.1765	80.7692		0.158	0.842	RBD	RBD_FDR
FDR_0.8-02	41.1765	84.6154		0.802	0.198	RBD_FDR	RBD
FDR_0.8-02	38.2353	84.6154		0.55	0.45	RBD_FDR	RBD_FDR
FDR_0.8-02	35.2941	84.6154		0.658	0.342	RBD_FDR	RBD_FDR
FDR_0.8-02	35.2941	88.4615		0.41	0.59	RBD	RBD
FDR_0.8-02	32.3529	88.4615		0.284	0.716	RBD	RBD_FDR
FDR_0.8-02	29.4118	88.4615		0.328	0.672	RBD	RBD_FDR
FDR_0.8-02	23.5294	88.4615		0.432	0.568	RBD	RBD_FDR
FDR_0.8-02	20.5882	88.4615		0.54	0.46	RBD_FDR	RBD_FDR
FDR_0.8-02	17.6471	88.4615		0.176	0.824	RBD	RBD
FDR_0.8-02	14.7059	92.3077		0.518	0.482	RBD_FDR	RBD_FDR
FDR_0.8-02	11.7647	92.3077		0.586	0.414	RBD_FDR	RBD
FDR_0.8-02	8.82353	92.3077		0.5	0.5	RBD	RBD
FDR_0.8-02	8.82353	96.1538		0.64	0.36	RBD_FDR	RBD_FDR
FDR_0.8-02	8.82353	100		0.216	0.784	RBD	RBD_FDR
FDR_0.8-02	5.88235	100		0.692	0.308	RBD_FDR	RBD
FDR_0.8-02	2.94118	100		0.142	0.858	RBD	RBD_FDR
FDR_0.8-02	0	100		0.216	0.784	RBD	RBD
FDR_0.8-03	100	0		0.62	0.38	RBD_FDR	RBD
FDR_0.8-03	97.0588	0		0.12	0.88	RBD	RBD
FDR_0.8-03	97.0588	3.84615		0.286	0.714	RBD	RBD
FDR_0.8-03	94.1176	3.84615		0.252	0.748	RBD	RBD
FDR_0.8-03	94.1176	7.69231		0.298	0.702	RBD	RBD
FDR_0.8-03	91.1765	7.69231		0.244	0.756	RBD	RBD
FDR_0.8-03	91.1765	11.5385		0.366	0.634	RBD	RBD
FDR_0.8-03	88.2353	11.5385		0.582	0.418	RBD_FDR	RBD_FDR
FDR_0.8-03	88.2353	15.3846		0.306	0.694	RBD	RBD
FDR_0.8-03	85.2941	15.3846		0.232	0.768	RBD	RBD
FDR_0.8-03	85.2941	19.2308		0.35	0.65	RBD	RBD
FDR_0.8-03	85.2941	23.0769		0.374	0.626	RBD	RBD
FDR_0.8-03	85.2941	26.9231		0.574	0.426	RBD_FDR	RBD
FDR_0.8-03	85.2941	30.7692		0.454	0.546	RBD	RBD
FDR_0.8-03	82.3529	30.7692		0.76	0.24	RBD_FDR	RBD
FDR_0.8-03	79.4118	30.7692		0.824	0.176	RBD_FDR	RBD_FDR
FDR_0.8-03	76.4706	30.7692		0.822	0.178	RBD_FDR	RBD
FDR_0.8-03	73.5294	30.7692		0.34	0.66	RBD	RBD_FDR
FDR_0.8-03	73.5294	34.6154		0.536	0.464	RBD_FDR	RBD_FDR
FDR_0.8-03	73.5294	38.4615		0.35	0.65	RBD	RBD
FDR_0.8-03	73.5294	42.3077		0.486	0.514	RBD	RBD_FDR
FDR_0.8-03	73.5294	46.1538		0.074	0.926	RBD	RBD
FDR_0.8-03	73.5294	50		0.218	0.782	RBD	RBD
FDR_0.8-03	73.5294	57.6923		0.196	0.804	RBD	RBD
FDR_0.8-03	73.5294	61.5385		0.366	0.634	RBD	RBD_FDR
FDR_0.8-03	70.5882	61.5385		0.89	0.11	RBD_FDR	RBD
FDR_0.8-03	67.6471	61.5385		0.678	0.322	RBD_FDR	RBD_FDR
FDR_0.8-03	67.6471	65.3846		0.578	0.422	RBD_FDR	RBD
FDR_0.8-03	64.7059	65.3846		0.252	0.748	RBD	RBD
FDR_0.8-03	61.7647	65.3846		0.762	0.238	RBD_FDR	RBD_FDR
FDR_0.8-03	58.8235	65.3846		0.864	0.136	RBD_FDR	RBD_FDR
FDR_0.8-03	58.8235	69.2308		0.124	0.876	RBD	RBD_FDR
FDR_0.8-03	55.8824	69.2308		0.19	0.81	RBD	RBD
FDR_0.8-03	50	69.2308		0.19	0.81	RBD	RBD_FDR
FDR_0.8-03	47.0588	69.2308		0.112	0.888	RBD	RBD
FDR_0.8-03	47.0588	73.0769		0.25	0.75	RBD	RBD_FDR
FDR_0.8-03	44.1176	73.0769		0.628	0.372	RBD_FDR	RBD_FDR
FDR_0.8-03	44.1176	76.9231		0.456	0.544	RBD	RBD
FDR_0.8-03	41.1765	76.9231		0.54	0.46	RBD_FDR	RBD_FDR
FDR_0.8-03	38.2353	80.7692		0.338	0.662	RBD	RBD
FDR_0.8-03	35.2941	80.7692		0.33	0.67	RBD	RBD_FDR
FDR_0.8-03	32.3529	80.7692		0.274	0.726	RBD	RBD
FDR_0.8-03	29.4118	80.7692		0.346	0.654	RBD	RBD
FDR_0.8-03	26.4706	80.7692		0.61	0.39	RBD_FDR	RBD
FDR_0.8-03	23.5294	80.7692		0.434	0.566	RBD	RBD_FDR
FDR_0.8-03	20.5882	80.7692		0.41	0.59	RBD	RBD
FDR_0.8-03	20.5882	84.6154		0.552	0.448	RBD_FDR	RBD_FDR
FDR_0.8-03	17.6471	84.6154		0.834	0.166	RBD_FDR	RBD
FDR_0.8-03	17.6471	88.4615		0.528	0.472	RBD_FDR	RBD_FDR
FDR_0.8-03	14.7059	88.4615		0.304	0.696	RBD	RBD
FDR_0.8-03	11.7647	88.4615		0.482	0.518	RBD	RBD_FDR
FDR_0.8-03	8.82353	88.4615		0.754	0.246	RBD_FDR	RBD_FDR
FDR_0.8-03	5.88235	92.3077		0.316	0.684	RBD	RBD
FDR_0.8-03	5.88235	96.1538		0.4	0.6	RBD	RBD
FDR_0.8-03	5.88235	100		0.24	0.76	RBD	RBD_FDR
FDR_0.8-03	2.94118	100		0.81	0.19	RBD_FDR	RBD_FDR
FDR_0.8-03	0	100		0.174	0.826	RBD	RBD_FDR
FDR_0.8-04	100	0		0.482	0.518	RBD	RBD_FDR
FDR_0.8-04	97.0588	0		0.316	0.684	RBD	RBD_FDR
FDR_0.8-04	94.1176	0		0.36	0.64	RBD	RBD
FDR_0.8-04	94.1176	3.84615		0.244	0.756	RBD	RBD
FDR_0.8-04	94.1176	7.69231		0.458	0.542	RBD	RBD_FDR
FDR_0.8-04	94.1176	11.5385		0.318	0.682	RBD	RBD
FDR_0.8-04	94.1176	15.3846		0.79	0.21	RBD_FDR	RBD
FDR_0.8-04	94.1176	19.2308		0.312	0.688	RBD	RBD
FDR_0.8-04	94.1176	23.0769		0.626	0.374	RBD_FDR	RBD
FDR_0.8-04	88.2353	23.0769		0.262	0.738	RBD	RBD
FDR_0.8-04	85.2941	23.0769		0.63	0.37	RBD_FDR	RBD_FDR
FDR_0.8-04	82.3529	26.9231		0.654	0.346	RBD_FDR	RBD
FDR_0.8-04	79.4118	26.9231		0.21	0.79	RBD	RBD
FDR_0.8-04	76.4706	26.9231		0.666	0.334	RBD_FDR	RBD
FDR_0.8-04	73.5294	26.9231		0.642	0.358	RBD_FDR	RBD
FDR_0.8-04	73.5294	30.7692		0.242	0.758	RBD	RBD
FDR_0.8-04	73.5294	34.6154		0.328	0.672	RBD	RBD_FDR
FDR_0.8-04	70.5882	34.6154		0.77	0.23	RBD_FDR	RBD_FDR
FDR_0.8-04	70.5882	38.4615		0.638	0.362	RBD_FDR	RBD_FDR
FDR_0.8-04	70.5882	42.3077		0.702	0.298	RBD_FDR	RBD_FDR
FDR_0.8-04	70.5882	46.1538		0.102	0.898	RBD	RBD
FDR_0.8-04	70.5882	50		0.27	0.73	RBD	RBD_FDR
FDR_0.8-04	70.5882	53.8462		0.15	0.85	RBD	RBD
FDR_0.8-04	70.5882	57.6923		0.686	0.314	RBD_FDR	RBD
FDR_0.8-04	70.5882	61.5385		0.612	0.388	RBD_FDR	RBD_FDR
FDR_0.8-04	70.5882	65.3846		0.282	0.718	RBD	RBD
FDR_0.8-04	67.6471	65.3846		0.598	0.402	RBD_FDR	RBD_FDR
FDR_0.8-04	64.7059	65.3846		0.22	0.78	RBD	RBD
FDR_0.8-04	64.7059	69.2308		0.444	0.556	RBD	RBD
FDR_0.8-04	64.7059	73.0769		0.628	0.372	RBD_FDR	RBD_FDR
FDR_0.8-04	61.7647	73.0769		0.666	0.334	RBD_FDR	RBD_FDR
FDR_0.8-04	58.8235	73.0769		0.318	0.682	RBD	RBD
FDR_0.8-04	55.8824	73.0769		0.544	0.456	RBD_FDR	RBD_FDR
FDR_0.8-04	55.8824	76.9231		0.306	0.694	RBD	RBD_FDR
FDR_0.8-04	52.9412	76.9231		0.326	0.674	RBD	RBD
FDR_0.8-04	52.9412	80.7692		0.488	0.512	RBD	RBD_FDR
FDR_0.8-04	50	80.7692		0.686	0.314	RBD_FDR	RBD
FDR_0.8-04	47.0588	80.7692		0.736	0.264	RBD_FDR	RBD_FDR
FDR_0.8-04	47.0588	84.6154		0.51	0.49	RBD_FDR	RBD
FDR_0.8-04	44.1176	84.6154		0.26	0.74	RBD	RBD
FDR_0.8-04	44.1176	92.3077		0.482	0.518	RBD	RBD_FDR
FDR_0.8-04	41.1765	92.3077		0.552	0.448	RBD_FDR	RBD_FDR
FDR_0.8-04	38.2353	92.3077		0.618	0.382	RBD_FDR	RBD_FDR
FDR_0.8-04	35.2941	92.3077		0.67	0.33	RBD_FDR	RBD
FDR_0.8-04	32.3529	92.3077		0.398	0.602	RBD	RBD
FDR_0.8-04	32.3529	96.1538		0.216	0.784	RBD	RBD
FDR_0.8-04	29.4118	96.1538		0.41	0.59	RBD	RBD
FDR_0.8-04	26.4706	96.1538		0.528	0.472	RBD_FDR	RBD_FDR
FDR_0.8-04	23.5294	96.1538		0.224	0.776	RBD	RBD_FDR
FDR_0.8-04	20.5882	96.1538		0.776	0.224	RBD_FDR	RBD_FDR
FDR_0.8-04	17.6471	96.1538		0.27	0.73	RBD	RBD_FDR
FDR_0.8-04	14.7059	96.1538		0.772	0.228	RBD_FDR	RBD_FDR
FDR_0.8-04	11.7647	96.1538		0.562	0.438	RBD_FDR	RBD_FDR
FDR_0.8-04	8.82353	96.1538		0.536	0.464	RBD_FDR	RBD_FDR
FDR_0.8-04	5.88235	96.1538		0.388	0.612	RBD	RBD_FDR
FDR_0.8-04	2.94118	96.1538		0.268	0.732	RBD	RBD
FDR_0.8-04	2.94118	100		0.622	0.378	RBD_FDR	RBD
FDR_0.8-04	0	100		0.104	0.896	RBD	RBD
FDR_0.8-05	100	0		0.174	0.826	RBD	RBD
FDR_0.8-05	100	3.84615		0.234	0.766	RBD	RBD
FDR_0.8-05	100	7.69231		0.05	0.95	RBD	RBD_FDR
FDR_0.8-05	100	11.5385		0.748	0.252	RBD_FDR	RBD_FDR
FDR_0.8-05	100	15.3846		0.778	0.222	RBD_FDR	RBD
FDR_0.8-05	97.0588	15.3846		0.038	0.962	RBD	RBD
FDR_0.8-05	94.1176	15.3846		0.152	0.848	RBD	RBD
FDR_0.8-05	94.1176	19.2308		0.502	0.498	RBD_FDR	RBD
FDR_0.8-05	91.1765	19.2308		0.058	0.942	RBD	RBD
FDR_0.8-05	91.1765	23.0769		0.156	0.844	RBD	RBD
FDR_0.8-05	91.1765	26.9231		0.362	0.638	RBD	RBD
FDR_0.8-05	91.1765	34.6154		0.648	0.352	RBD_FDR	RBD
FDR_0.8-05	91.1765	38.4615		0.796	0.204	RBD_FDR	RBD
FDR_0.8-05	91.1765	42.3077		0.524	0.476	RBD_FDR	RBD
FDR_0.8-05	91.1765	46.1538		0.112	0.888	RBD	RBD
FDR_0.8-05	91.1765	50		0.664	0.336	RBD_FDR	RBD_FDR
FDR_0.8-05	91.1765	53.8462		0.39	0.61	RBD	RBD
FDR_0.8-05	91.1765	57.6923		0.48	0.52	RBD	RBD
FDR_0.8-05	88.2353	57.6923		0.334	0.666	RBD	RBD_FDR
FDR_0.8-05	85.2941	57.6923		0.406	0.594	RBD	RBD_FDR
FDR_0.8-05	82.3529	57.6923		0.494	0.506	RBD	RBD
FDR_0.8-05	82.3529	61.5385		0.6	0.4	RBD_FDR	RBD
FDR_0.8-05	79.4118	61.5385		0.252	0.748	RBD	RBD
FDR_0.8-05	76.4706	61.5385		0.232	0.768	RBD	RBD
FDR_0.8-05	73.5294	61.5385		0.584	0.416	RBD_FDR	RBD_FDR
FDR_0.8-05	70.5882	65.3846		0.548	0.452	RBD_FDR	RBD_FDR
FDR_0.8-05	64.7059	65.3846		0.436	0.564	RBD	RBD
FDR_0.8-05	61.7647	65.3846		0.14	0.86	RBD	RBD
FDR_0.8-05	58.8235	65.3846		0.34	0.66	RBD	RBD_FDR
FDR_0.8-05	55.8824	65.3846		0.562	0.438	RBD_FDR	RBD_FDR
FDR_0.8-05	55.8824	69.2308		0.444	0.556	RBD	RBD
FDR_0.8-05	55.8824	73.0769		0.336	0.664	RBD	RBD
FDR_0.8-05	55.8824	76.9231		0.572	0.428	RBD_FDR	RBD_FDR
FDR_0.8-05	50	76.9231		0.38	0.62	RBD	RBD_FDR
FDR_0.8-05	47.0588	76.9231		0.232	0.768	RBD	RBD
FDR_0.8-05	44.1176	76.9231		0.254	0.746	RBD	RBD
FDR_0.8-05	44.1176	80.7692		0.612	0.388	RBD_FDR	RBD_FDR
FDR_0.8-05	41.1765	80.7692		0.564	0.436	RBD_FDR	RBD_FDR
FDR_0.8-05	41.1765	84.6154		0.772	0.228	RBD_FDR	RBD_FDR
FDR_0.8-05	38.2353	84.6154		0.472	0.528	RBD	RBD_FDR
FDR_0.8-05	38.2353	88.4615		0.384	0.616	RBD	RBD
FDR_0.8-05	35.2941	88.4615		0.188	0.812	RBD	RBD
FDR_0.8-05	35.2941	92.3077		0.534	0.466	RBD_FDR	RBD_FDR
FDR_0.8-05	35.2941	96.1538		0.518	0.482	RBD_FDR	RBD_FDR
FDR_0.8-05	32.3529	96.1538		0.278	0.722	RBD	RBD
FDR_0.8-05	29.4118	96.1538		0.212	0.788	RBD	RBD_FDR
FDR_0.8-05	26.4706	96.1538		0.25	0.75	RBD	RBD
FDR_0.8-05	23.5294	96.1538		0.598	0.402	RBD_FDR	RBD_FDR
FDR_0.8-05	17.6471	96.1538		0.558	0.442	RBD_FDR	RBD_FDR
FDR_0.8-05	17.6471	100		0.432	0.568	RBD	RBD
FDR_0.8-05	14.7059	100		0.572	0.428	RBD_FDR	RBD_FDR
FDR_0.8-05	8.82353	100		0.43	0.57	RBD	RBD
FDR_0.8-05	5.88235	100		0.57	0.43	RBD_FDR	RBD_FDR
FDR_0.8-05	2.94118	100		0.444	0.556	RBD	RBD
FDR_0.8-05	0	100		0.398	0.602	RBD	RBD_FDR
FDR_0.8-06	100	0		0.516	0.484	RBD_FDR	RBD
FDR_0.8-06	97.0588	0		0.668	0.332	RBD_FDR	RBD_FDR
FDR_0.8-06	94.1176	0		0.206	0.794	RBD	RBD
FDR_0.8-06	91.1765	0		0.412	0.588	RBD	RBD_FDR
FDR_0.8-06	88.2353	0		0.526	0.474	RBD_FDR	RBD
FDR_0.8-06	88.2353	3.84615		0.764	0.236	RBD_FDR	RBD_FDR
FDR_0.8-06	88.2353	7.69231		0.652	0.348	RBD_FDR	RBD
FDR_0.8-06	88.2353	11.5385		0.392	0.608	RBD	RBD
FDR_0.8-06	88.2353	15.3846		0.258	0.742	RBD	RBD_FDR
FDR_0.8-06	85.2941	15.3846		0.392	0.608	RBD	RBD
FDR_0.8-06	85.2941	19.2308		0.622	0.378	RBD_FDR	RBD
FDR_0.8-06	85.2941	23.0769		0.27	0.73	RBD	RBD_FDR
FDR_0.8-06	85.2941	26.9231		0.206	0.794	RBD	RBD
FDR_0.8-06	82.3529	26.9231		0.208	0.792	RBD	RBD
FDR_0.8-06	79.4118	26.9231		0.472	0.528	RBD	RBD
FDR_0.8-06	76.4706	26.9231		0.52	0.48	RBD_FDR	RBD
FDR_0.8-06	76.4706	38.4615		0.242	0.758	RBD	RBD
FDR_0.8-06	76.4706	42.3077		0.364	0.636	RBD	RBD
FDR_0.8-06	76.4706	46.1538		0.1	0.9	RBD	RBD
FDR_0.8-06	73.5294	46.1538		0.432	0.568	RBD	RBD
FDR_0.8-06	70.5882	50		0.684	0.316	RBD_FDR	RBD
FDR_0.8-06	70.5882	53.8462		0.08	0.92	RBD	RBD
FDR_0.8-06	70.5882	57.6923		0.438	0.562	RBD	RBD
FDR_0.8-06	70.5882	61.5385		0.158	0.842	RBD	RBD
FDR_0.8-06	70.5882	65.3846		0.388	0.612	RBD	RBD
FDR_0.8-06	70.5882	69.2308		0.66	0.34	RBD_FDR	RBD_FDR
FDR_0.8-06	67.6471	69.2308		0.46	0.54	RBD	RBD
FDR_0.8-06	64.7059	69.2308		0.24	0.76	RBD	RBD_FDR
FDR_0.8-06	64.7059	73.0769		0.602	0.398	RBD_FDR	RBD
FDR_0.8-06	64.7059	76.9231		0.65	0.35	RBD_FDR	RBD_FDR
FDR_0.8-06	61.7647	76.9231		0.266	0.734	RBD	RBD
FDR_0.8-06	58.8235	76.9231		0.664	0.336	RBD_FDR	RBD_FDR
FDR_0.8-06	55.8824	76.9231		0.536	0.464	RBD_FDR	RBD_FDR
FDR_0.8-06	55.8824	80.7692		0.584	0.416	RBD_FDR	RBD
FDR_0.8-06	52.9412	80.7692		0.606	0.394	RBD_FDR	RBD_FDR
FDR_0.8-06	50	80.7692		0.518	0.482	RBD_FDR	RBD_FDR
FDR_0.8-06	47.0588	80.7692		0.418	0.582	RBD	RBD_FDR
FDR_0.8-06	44.1176	84.6154		0.33	0.67	RBD	RBD_FDR
FDR_0.8-06	41.1765	84.6154		0.184	0.816	RBD	RBD
FDR_0.8-06	41.1765	88.4615		0.552	0.448	RBD_FDR	RBD_FDR
FDR_0.8-06	38.2353	88.4615		0.694	0.306	RBD_FDR	RBD
FDR_0.8-06	38.2353	92.3077		0.28	0.72	RBD	RBD
FDR_0.8-06	32.3529	92.3077		0.37	0.63	RBD	RBD_FDR
FDR_0.8-06	29.4118	92.3077		0.634	0.366	RBD_FDR	RBD_FDR
FDR_0.8-06	26.4706	92.3077		0.58	0.42	RBD_FDR	RBD_FDR
FDR_0.8-06	26.4706	96.1538		0.486	0.514	RBD	RBD_FDR
FDR_0.8-06	23.5294	96.1538		0.442	0.558	RBD	RBD_FDR
FDR_0.8-06	23.5294	100		0.58	0.42	RBD_FDR	RBD_FDR
FDR_0.8-06	20.5882	100		0.404	0.596	RBD	RBD
FDR_0.8-06	17.6471	100		0.358	0.642	RBD	RBD
FDR_0.8-06	11.7647	100		0.608	0.392	RBD_FDR	RBD_FDR
FDR_0.8-06	8.82353	100		0.286	0.714	RBD	RBD
FDR_0.8-06	5.88235	100		0.484	0.516	RBD	RBD_FDR
FDR_0.8-06	2.94118	100		0.23	0.77	RBD	RBD_FDR
FDR_0.8-06	0	100		0.62	0.38	RBD_FDR	RBD_FDR
FDR_0.8-07	100	0		0.532	0.468	RBD_FDR	RBD_FDR
FDR_0.8-07	97.0588	0		0.122	0.878	RBD	RBD
FDR_0.8-07	97.0588	3.84615		0.45	0.55	RBD	RBD_FDR
FDR_0.8-07	97.0588	7.69231		0.622	0.378	RBD_FDR	RBD
FDR_0.8-07	97.0588	11.5385		0.58	0.42	RBD_FDR	RBD_FDR
FDR_0.8-07	97.0588	15.3846		0.478	0.522	RBD	RBD_FDR
FDR_0.8-07	97.0588	19.2308		0.324	0.676	RBD	RBD_FDR
FDR_0.8-07	97.0588	23.0769		0.428	0.572	RBD	RBD
FDR_0.8-07	94.1176	26.9231		0.328	0.672	RBD	RBD
FDR_0.8-07	94.1176	34.6154		0.538	0.462	RBD_FDR	RBD
FDR_0.8-07	91.1765	34.6154		0.37	0.63	RBD	RBD
FDR_0.8-07	88.2353	34.6154		0.536	0.464	RBD_FDR	RBD
FDR_0.8-07	88.2353	38.4615		0.22	0.78	RBD	RBD
FDR_0.8-07	85.2941	38.4615		0.68	0.32	RBD_FDR	RBD
FDR_0.8-07	82.3529	42.3077		0.286	0.714	RBD	RBD
FDR_0.8-07	82.3529	46.1538		0.216	0.784	RBD	RBD
FDR_0.8-07	82.3529	50		0.184	0.816	RBD	RBD
FDR_0.8-07	82.3529	53.8462		0.232	0.768	RBD	RBD
FDR_0.8-07	79.4118	53.8462		0.454	0.546	RBD	RBD
FDR_0.8-07	79.4118	57.6923		0.604	0.396	RBD_FDR	RBD
FDR_0.8-07	76.4706	57.6923		0.394	0.606	RBD	RBD
FDR_0.8-07	73.5294	57.6923		0.57	0.43	RBD_FDR	RBD_FDR
FDR_0.8-07	70.5882	57.6923		0.796	0.204	RBD_FDR	RBD
FDR_0.8-07	70.5882	65.3846		0.582	0.418	RBD_FDR	RBD
FDR_0.8-07	67.6471	65.3846		0.462	0.538	RBD	RBD
FDR_0.8-07	64.7059	65.3846		0.438	0.562	RBD	RBD
FDR_0.8-07	64.7059	69.2308		0.572	0.428	RBD_FDR	RBD
FDR_0.8-07	58.8235	69.2308		0.648	0.352	RBD_FDR	RBD_FDR
FDR_0.8-07	55.8824	73.0769		0.556	0.444	RBD_FDR	RBD_FDR
FDR_0.8-07	55.8824	76.9231		0.41	0.59	RBD	RBD
FDR_0.8-07	55.8824	80.7692		0.442	0.558	RBD	RBD
FDR_0.8-07	52.9412	84.6154		0.168	0.832	RBD	RBD
FDR_0.8-07	50	84.6154		0.376	0.624	RBD	RBD_FDR
FDR_0.8-07	47.0588	88.4615		0.32	0.68	RBD	RBD
FDR_0.8-07	47.0588	92.3077		0.184	0.816	RBD	RBD
FDR_0.8-07	47.0588	96.1538		0.38	0.62	RBD	RBD_FDR
FDR_0.8-07	44.1176	96.1538		0.304	0.696	RBD	RBD
FDR_0.8-07	44.1176	100		0.196	0.804	RBD	RBD
FDR_0.8-07	41.1765	100		0.6	0.4	RBD_FDR	RBD_FDR
FDR_0.8-07	38.2353	100		0.616	0.384	RBD_FDR	RBD_FDR
FDR_0.8-07	35.2941	100		0.612	0.388	RBD_FDR	RBD_FDR
FDR_0.8-07	29.4118	100		0.612	0.388	RBD_FDR	RBD
FDR_0.8-07	26.4706	100		0.41	0.59	RBD	RBD_FDR
FDR_0.8-07	23.5294	100		0.434	0.566	RBD	RBD_FDR
FDR_0.8-07	20.5882	100		0.452	0.548	RBD	RBD_FDR
FDR_0.8-07	17.6471	100		0.614	0.386	RBD_FDR	RBD_FDR
FDR_0.8-07	11.7647	100		0.172	0.828	RBD	RBD
FDR_0.8-07	8.82353	100		0.196	0.804	RBD	RBD
FDR_0.8-07	5.88235	100		0.624	0.376	RBD_FDR	RBD_FDR
FDR_0.8-07	2.94118	100		0.424	0.576	RBD	RBD_FDR
FDR_0.8-07	0	100		0.456	0.544	RBD	RBD
FDR_0.8-08	100	0		0.438	0.562	RBD	RBD_FDR
FDR_0.8-08	100	3.84615		0.572	0.428	RBD_FDR	RBD_FDR
FDR_0.8-08	100	7.69231		0.578	0.422	RBD_FDR	RBD_FDR
FDR_0.8-08	100	11.5385		0.6	0.4	RBD_FDR	RBD_FDR
FDR_0.8-08	97.0588	11.5385		0.478	0.522	RBD	RBD_FDR
FDR_0.8-08	97.0588	15.3846		0.302	0.698	RBD	RBD
FDR_0.8-08	97.0588	19.2308		0.808	0.192	RBD_FDR	RBD
FDR_0.8-08	97.0588	23.0769		0.566	0.434	RBD_FDR	RBD_FDR
FDR_0.8-08	94.1176	23.0769		0.302	0.698	RBD	RBD
FDR_0.8-08	91.1765	23.0769		0.402	0.598	RBD	RBD
FDR_0.8-08	91.1765	30.7692		0.328	0.672	RBD	RBD_FDR
FDR_0.8-08	91.1765	34.6154		0.482	0.518	RBD	RBD
FDR_0.8-08	91.1765	38.4615		0.478	0.522	RBD	RBD_FDR
FDR_0.8-08	85.2941	38.4615		0.568	0.432	RBD_FDR	RBD_FDR
FDR_0.8-08	85.2941	42.3077		0.782	0.218	RBD_FDR	RBD_FDR
FDR_0.8-08	82.3529	50		0.576	0.424	RBD_FDR	RBD
FDR_0.8-08	82.3529	53.8462		0.502	0.498	RBD_FDR	RBD_FDR
FDR_0.8-08	82.3529	57.6923		0.668	0.332	RBD_FDR	RBD_FDR
FDR_0.8-08	82.3529	61.5385		0.33	0.67	RBD	RBD
FDR_0.8-08	82.3529	65.3846		0.266	0.734	RBD	RBD
FDR_0.8-08	82.3529	69.2308		0.442	0.558	RBD	RBD
FDR_0.8-08	79.4118	69.2308		0.324	0.676	RBD	RBD
FDR_0.8-08	76.4706	69.2308		0.59	0.41	RBD_FDR	RBD
FDR_0.8-08	73.5294	69.2308		0.384	0.616	RBD	RBD_FDR
FDR_0.8-08	73.5294	73.0769		0.17	0.83	RBD	RBD
FDR_0.8-08	70.5882	73.0769		0.23	0.77	RBD	RBD
FDR_0.8-08	67.6471	73.0769		0.492	0.508	RBD	RBD
FDR_0.8-08	67.6471	76.9231		0.294	0.706	RBD	RBD
FDR_0.8-08	64.7059	76.9231		0.384	0.616	RBD	RBD
FDR_0.8-08	61.7647	76.9231		0.496	0.504	RBD	RBD
FDR_0.8-08	58.8235	76.9231		0.528	0.472	RBD_FDR	RBD
FDR_0.8-08	55.8824	76.9231		0.264	0.736	RBD	RBD
FDR_0.8-08	52.9412	76.9231		0.324	0.676	RBD	RBD
FDR_0.8-08	52.9412	80.7692		0.676	0.324	RBD_FDR	RBD
FDR_0.8-08	50	80.7692		0.572	0.428	RBD_FDR	RBD_FDR
FDR_0.8-08	47.0588	80.7692		0.08	0.92	RBD	RBD
FDR_0.8-08	47.0588	84.6154		0.534	0.466	RBD_FDR	RBD
FDR_0.8-08	44.1176	84.6154		0.506	0.494	RBD_FDR	RBD
FDR_0.8-08	41.1765	84.6154		0.528	0.472	RBD_FDR	RBD
FDR_0.8-08	38.2353	84.6154		0.398	0.602	RBD	RBD
FDR_0.8-08	35.2941	84.6154		0.252	0.748	RBD	RBD
FDR_0.8-08	32.3529	84.6154		0.094	0.906	RBD	RBD
FDR_0.8-08	29.4118	84.6154		0.242	0.758	RBD	RBD
FDR_0.8-08	29.4118	92.3077		0.264	0.736	RBD	RBD_FDR
FDR_0.8-08	26.4706	92.3077		0.65	0.35	RBD_FDR	RBD_FDR
FDR_0.8-08	23.5294	92.3077		0.662	0.338	RBD_FDR	RBD_FDR
FDR_0.8-08	23.5294	96.1538		0.286	0.714	RBD	RBD
FDR_0.8-08	20.5882	96.1538		0.594	0.406	RBD_FDR	RBD_FDR
FDR_0.8-08	17.6471	96.1538		0.036	0.964	RBD	RBD
FDR_0.8-08	17.6471	100		0.468	0.532	RBD	RBD_FDR
FDR_0.8-08	14.7059	100		0.662	0.338	RBD_FDR	RBD_FDR
FDR_0.8-08	11.7647	100		0.384	0.616	RBD	RBD_FDR
FDR_0.8-08	8.82353	100		0.388	0.612	RBD	RBD
FDR_0.8-08	5.88235	100		0.64	0.36	RBD_FDR	RBD
FDR_0.8-08	2.94118	100		0.736	0.264	RBD_FDR	RBD_FDR
FDR_0.8-08	0	100		0.29	0.71	RBD	RBD
FDR_0.8-09	100	0		0.338	0.662	RBD	RBD_FDR
FDR_0.8-09	100	3.84615		0.128	0.872	RBD	RBD
FDR_0.8-09	97.0588	3.84615		0.64	0.36	RBD_FDR	RBD
FDR_0.8-09	97.0588	7.69231		0.766	0.234	RBD_FDR	RBD_FDR
FDR_0.8-09	97.0588	11.5385		0.488	0.512	RBD	RBD_FDR
FDR_0.8-09	97.0588	15.3846		0.328	0.672	RBD	RBD
FDR_0.8-09	97.0588	19.2308		0.074	0.926	RBD	RBD
FDR_0.8-09	97.0588	23.0769		0.62	0.38	RBD_FDR	RBD_FDR
FDR_0.8-09	97.0588	26.9231		0.606	0.394	RBD_FDR	RBD_FDR
FDR_0.8-09	97.0588	30.7692		0.486	0.514	RBD	RBD
FDR_0.8-09	94.1176	30.7692		0.228	0.772	RBD	RBD_FDR
FDR_0.8-09	94.1176	34.6154		0.418	0.582	RBD	RBD
FDR_0.8-09	94.1176	38.4615		0.082	0.918	RBD	RBD
FDR_0.8-09	91.1765	38.4615		0.284	0.716	RBD	RBD
FDR_0.8-09	91.1765	42.3077		0.578	0.422	RBD_FDR	RBD_FDR
FDR_0.8-09	91.1765	46.1538		0.536	0.464	RBD_FDR	RBD_FDR
FDR_0.8-09	91.1765	50		0.822	0.178	RBD_FDR	RBD_FDR
FDR_0.8-09	88.2353	50		0.606	0.394	RBD_FDR	RBD
FDR_0.8-09	88.2353	53.8462		0.606	0.394	RBD_FDR	RBD_FDR
FDR_0.8-09	88.2353	57.6923		0.154	0.846	RBD	RBD_FDR
FDR_0.8-09	85.2941	57.6923		0.264	0.736	RBD	RBD_FDR
FDR_0.8-09	85.2941	61.5385		0.654	0.346	RBD_FDR	RBD_FDR
FDR_0.8-09	82.3529	61.5385		0.428	0.572	RBD	RBD
FDR_0.8-09	79.4118	61.5385		0.36	0.64	RBD	RBD
FDR_0.8-09	76.4706	61.5385		0.546	0.454	RBD_FDR	RBD_FDR
FDR_0.8-09	73.5294	61.5385		0.666	0.334	RBD_FDR	RBD
FDR_0.8-09	70.5882	61.5385		0.896	0.104	RBD_FDR	RBD_FDR
FDR_0.8-09	70.5882	65.3846		0.374	0.626	RBD	RBD
FDR_0.8-09	70.5882	69.2308		0.76	0.24	RBD_FDR	RBD
FDR_0.8-09	70.5882	73.0769		0.386	0.614	RBD	RBD
FDR_0.8-09	70.5882	76.9231		0.19	0.81	RBD	RBD
FDR_0.8-09	70.5882	80.7692		0.476	0.524	RBD	RBD
FDR_0.8-09	67.6471	80.7692		0.268	0.732	RBD	RBD
FDR_0.8-09	67.6471	84.6154		0.694	0.306	RBD_FDR	RBD_FDR
FDR_0.8-09	64.7059	84.6154		0.21	0.79	RBD	RBD
FDR_0.8-09	64.7059	88.4615		0.75	0.25	RBD_FDR	RBD_FDR
FDR_0.8-09	61.7647	88.4615		0.26	0.74	RBD	RBD
FDR_0.8-09	58.8235	88.4615		0.136	0.864	RBD	RBD
FDR_0.8-09	55.8824	88.4615		0.672	0.328	RBD_FDR	RBD
FDR_0.8-09	55.8824	92.3077		0.628	0.372	RBD_FDR	RBD
FDR_0.8-09	52.9412	92.3077		0.096	0.904	RBD	RBD
FDR_0.8-09	50	92.3077		0.158	0.842	RBD	RBD
FDR_0.8-09	47.0588	92.3077		0.58	0.42	RBD_FDR	RBD_FDR
FDR_0.8-09	44.1176	92.3077		0.438	0.562	RBD	RBD
FDR_0.8-09	41.1765	92.3077		0.442	0.558	RBD	RBD_FDR
FDR_0.8-09	38.2353	92.3077		0.692	0.308	RBD_FDR	RBD_FDR
FDR_0.8-09	35.2941	92.3077		0.678	0.322	RBD_FDR	RBD_FDR
FDR_0.8-09	32.3529	92.3077		0.398	0.602	RBD	RBD
FDR_0.8-09	29.4118	92.3077		0.374	0.626	RBD	RBD
FDR_0.8-09	26.4706	92.3077		0.132	0.868	RBD	RBD
FDR_0.8-09	23.5294	92.3077		0.552	0.448	RBD_FDR	RBD
FDR_0.8-09	20.5882	92.3077		0.148	0.852	RBD	RBD
FDR_0.8-09	17.6471	92.3077		0.332	0.668	RBD	RBD
FDR_0.8-09	14.7059	92.3077		0.506	0.494	RBD_FDR	RBD
FDR_0.8-09	11.7647	92.3077		0.072	0.928	RBD	RBD_FDR
FDR_0.8-09	8.82353	92.3077		0.682	0.318	RBD_FDR	RBD_FDR
FDR_0.8-09	5.88235	92.3077		0.538	0.462	RBD_FDR	RBD_FDR
FDR_0.8-09	2.94118	92.3077		0.344	0.656	RBD	RBD_FDR
FDR_0.8-09	0	92.3077		0.59	0.41	RBD_FDR	RBD_FDR
FDR_0.8-09	0	96.1538		0.43	0.57	RBD	RBD_FDR
FDR_0.8-09	0	100		0.224	0.776	RBD	RBD
FDR_0.8-10	100	0		0.606	0.394	RBD_FDR	RBD_FDR
FDR_0.8-10	97.0588	0		0.178	0.822	RBD	RBD
FDR_0.8-10	97.0588	3.84615		0.534	0.466	RBD_FDR	RBD
FDR_0.8-10	94.1176	3.84615		0.494	0.506	RBD	RBD_FDR
FDR_0.8-10	94.1176	7.69231		0.702	0.298	RBD_FDR	RBD_FDR
FDR_0.8-10	91.1765	7.69231		0.738	0.262	RBD_FDR	RBD_FDR
FDR_0.8-10	91.1765	11.5385		0.468	0.532	RBD	RBD_FDR
FDR_0.8-10	88.2353	11.5385		0.452	0.548	RBD	RBD
FDR_0.8-10	88.2353	15.3846		0.24	0.76	RBD	RBD
FDR_0.8-10	85.2941	15.3846		0.562	0.438	RBD_FDR	RBD_FDR
FDR_0.8-10	85.2941	19.2308		0.174	0.826	RBD	RBD
FDR_0.8-10	85.2941	23.0769		0.556	0.444	RBD_FDR	RBD_FDR
FDR_0.8-10	85.2941	26.9231		0.186	0.814	RBD	RBD
FDR_0.8-10	85.2941	30.7692		0.504	0.496	RBD_FDR	RBD
FDR_0.8-10	82.3529	30.7692		0.71	0.29	RBD_FDR	RBD_FDR
FDR_0.8-10	79.4118	30.7692		0.76	0.24	RBD_FDR	RBD
FDR_0.8-10	76.4706	30.7692		0.254	0.746	RBD	RBD
FDR_0.8-10	73.5294	30.7692		0.498	0.502	RBD	RBD_FDR
FDR_0.8-10	73.5294	34.6154		0.424	0.576	RBD	RBD
FDR_0.8-10	73.5294	38.4615		0.532	0.468	RBD_FDR	RBD
FDR_0.8-10	73.5294	42.3077		0.642	0.358	RBD_FDR	RBD_FDR
FDR_0.8-10	73.5294	46.1538		0.18	0.82	RBD	RBD
FDR_0.8-10	73.5294	50		0.466	0.534	RBD	RBD_FDR
FDR_0.8-10	73.5294	57.6923		0.324	0.676	RBD	RBD
FDR_0.8-10	73.5294	61.5385		0.664	0.336	RBD_FDR	RBD_FDR
FDR_0.8-10	70.5882	61.5385		0.488	0.512	RBD	RBD_FDR
FDR_0.8-10	67.6471	61.5385		0.724	0.276	RBD_FDR	RBD_FDR
FDR_0.8-10	67.6471	65.3846		0.508	0.492	RBD_FDR	RBD
FDR_0.8-10	64.7059	65.3846		0.16	0.84	RBD	RBD
FDR_0.8-10	61.7647	65.3846		0.574	0.426	RBD_FDR	RBD
FDR_0.8-10	58.8235	65.3846		0.04	0.96	RBD	RBD_FDR
FDR_0.8-10	58.8235	69.2308		0.768	0.232	RBD_FDR	RBD_FDR
FDR_0.8-10	55.8824	69.2308		0.088	0.912	RBD	RBD
FDR_0.8-10	50	69.2308		0.118	0.882	RBD	RBD
FDR_0.8-10	47.0588	69.2308		0.33	0.67	RBD	RBD
FDR_0.8-10	47.0588	73.0769		0.306	0.694	RBD	RBD
FDR_0.8-10	44.1176	73.0769		0.232	0.768	RBD	RBD
FDR_0.8-10	44.1176	76.9231		0.35	0.65	RBD	RBD
FDR_0.8-10	41.1765	76.9231		0.374	0.626	RBD	RBD
FDR_0.8-10	38.2353	80.7692		0.574	0.426	RBD_FDR	RBD
FDR_0.8-10	35.2941	80.7692		0.454	0.546	RBD	RBD
FDR_0.8-10	32.3529	80.7692		0.76	0.24	RBD_FDR	RBD
FDR_0.8-10	29.4118	80.7692		0.824	0.176	RBD_FDR	RBD_FDR
FDR_0.8-10	26.4706	80.7692		0.822	0.178	RBD_FDR	RBD
FDR_0.8-10	23.5294	80.7692		0.34	0.66	RBD	RBD_FDR
FDR_0.8-10	20.5882	80.7692		0.536	0.464	RBD_FDR	RBD_FDR
FDR_0.8-10	20.5882	84.6154		0.35	0.65	RBD	RBD
FDR_0.8-10	17.6471	84.6154		0.486	0.514	RBD	RBD_FDR
FDR_0.8-10	17.6471	88.4615		0.074	0.926	RBD	RBD
FDR_0.8-10	14.7059	88.4615		0.218	0.782	RBD	RBD
FDR_0.8-10	11.7647	88.4615		0.196	0.804	RBD	RBD
FDR_0.8-10	8.82353	88.4615		0.366	0.634	RBD	RBD_FDR
FDR_0.8-10	5.88235	92.3077		0.89	0.11	RBD_FDR	RBD
FDR_0.8-10	5.88235	96.1538		0.678	0.322	RBD_FDR	RBD_FDR
FDR_0.8-10	5.88235	100		0.578	0.422	RBD_FDR	RBD
FDR_0.8-10	2.94118	100		0.252	0.748	RBD	RBD
FDR_0.8-10	0	100		0.762	0.238	RBD_FDR	RBD_FDR
FDR_0.8-11	100	0		0.864	0.136	RBD_FDR	RBD_FDR
FDR_0.8-11	97.0588	0		0.124	0.876	RBD	RBD_FDR
FDR_0.8-11	94.1176	0		0.19	0.81	RBD	RBD
FDR_0.8-11	94.1176	3.84615		0.19	0.81	RBD	RBD_FDR
FDR_0.8-11	94.1176	7.69231		0.112	0.888	RBD	RBD
FDR_0.8-11	94.1176	11.5385		0.25	0.75	RBD	RBD_FDR
FDR_0.8-11	94.1176	15.3846		0.628	0.372	RBD_FDR	RBD_FDR
FDR_0.8-11	94.1176	19.2308		0.456	0.544	RBD	RBD
FDR_0.8-11	94.1176	23.0769		0.54	0.46	RBD_FDR	RBD_FDR
FDR_0.8-11	88.2353	23.0769		0.338	0.662	RBD	RBD
FDR_0.8-11	85.2941	23.0769		0.33	0.67	RBD	RBD_FDR
FDR_0.8-11	82.3529	26.9231		0.274	0.726	RBD	RBD
FDR_0.8-11	79.4118	26.9231		0.346	0.654	RBD	RBD
FDR_0.8-11	76.4706	26.9231		0.61	0.39	RBD_FDR	RBD
FDR_0.8-11	73.5294	26.9231		0.434	0.566	RBD	RBD_FDR
FDR_0.8-11	73.5294	30.7692		0.41	0.59	RBD	RBD
FDR_0.8-11	73.5294	34.6154		0.552	0.448	RBD_FDR	RBD_FDR
FDR_0.8-11	70.5882	34.6154		0.834	0.166	RBD_FDR	RBD
FDR_0.8-11	70.5882	38.4615		0.528	0.472	RBD_FDR	RBD_FDR
FDR_0.8-11	70.5882	42.3077		0.304	0.696	RBD	RBD
FDR_0.8-11	70.5882	46.1538		0.482	0.518	RBD	RBD_FDR
FDR_0.8-11	70.5882	50		0.754	0.246	RBD_FDR	RBD_FDR
FDR_0.8-11	70.5882	53.8462		0.316	0.684	RBD	RBD
FDR_0.8-11	70.5882	57.6923		0.4	0.6	RBD	RBD
FDR_0.8-11	70.5882	61.5385		0.24	0.76	RBD	RBD_FDR
FDR_0.8-11	70.5882	65.3846		0.81	0.19	RBD_FDR	RBD_FDR
FDR_0.8-11	67.6471	65.3846		0.174	0.826	RBD	RBD_FDR
FDR_0.8-11	64.7059	65.3846		0.482	0.518	RBD	RBD_FDR
FDR_0.8-11	64.7059	69.2308		0.316	0.684	RBD	RBD_FDR
FDR_0.8-11	64.7059	73.0769		0.36	0.64	RBD	RBD
FDR_0.8-11	61.7647	73.0769		0.244	0.756	RBD	RBD
FDR_0.8-11	58.8235	73.0769		0.458	0.542	RBD	RBD_FDR
FDR_0.8-11	55.8824	73.0769		0.318	0.682	RBD	RBD
FDR_0.8-11	55.8824	76.9231		0.79	0.21	RBD_FDR	RBD
FDR_0.8-11	52.9412	76.9231		0.312	0.688	RBD	RBD
FDR_0.8-11	52.9412	80.7692		0.626	0.374	RBD_FDR	RBD
FDR_0.8-11	50	80.7692		0.262	0.738	RBD	RBD
FDR_0.8-11	47.0588	80.7692		0.63	0.37	RBD_FDR	RBD_FDR
FDR_0.8-11	47.0588	84.6154		0.654	0.346	RBD_FDR	RBD
FDR_0.8-11	44.1176	84.6154		0.21	0.79	RBD	RBD
FDR_0.8-11	44.1176	92.3077		0.666	0.334	RBD_FDR	RBD
FDR_0.8-11	41.1765	92.3077		0.642	0.358	RBD_FDR	RBD
FDR_0.8-11	38.2353	92.3077		0.242	0.758	RBD	RBD
FDR_0.8-11	35.2941	92.3077		0.328	0.672	RBD	RBD_FDR
FDR_0.8-11	32.3529	92.3077		0.77	0.23	RBD_FDR	RBD_FDR
FDR_0.8-11	32.3529	96.1538		0.638	0.362	RBD_FDR	RBD_FDR
FDR_0.8-11	29.4118	96.1538		0.702	0.298	RBD_FDR	RBD_FDR
FDR_0.8-11	26.4706	96.1538		0.102	0.898	RBD	RBD
FDR_0.8-11	23.5294	96.1538		0.27	0.73	RBD	RBD_FDR
FDR_0.8-11	20.5882	96.1538		0.15	0.85	RBD	RBD
FDR_0.8-11	17.6471	96.1538		0.686	0.314	RBD_FDR	RBD
FDR_0.8-11	14.7059	96.1538		0.612	0.388	RBD_FDR	RBD_FDR
FDR_0.8-11	11.7647	96.1538		0.282	0.718	RBD	RBD
FDR_0.8-11	8.82353	96.1538		0.598	0.402	RBD_FDR	RBD_FDR
FDR_0.8-11	5.88235	96.1538		0.22	0.78	RBD	RBD
FDR_0.8-11	2.94118	96.1538		0.444	0.556	RBD	RBD
FDR_0.8-11	2.94118	100		0.628	0.372	RBD_FDR	RBD_FDR
FDR_0.8-11	0	100		0.666	0.334	RBD_FDR	RBD_FDR
FDR_0.8-12	100	0		0.318	0.682	RBD	RBD
FDR_0.8-12	100	3.84615		0.544	0.456	RBD_FDR	RBD_FDR
FDR_0.8-12	100	7.69231		0.306	0.694	RBD	RBD_FDR
FDR_0.8-12	100	11.5385		0.326	0.674	RBD	RBD
FDR_0.8-12	100	15.3846		0.488	0.512	RBD	RBD_FDR
FDR_0.8-12	97.0588	15.3846		0.686	0.314	RBD_FDR	RBD
FDR_0.8-12	94.1176	15.3846		0.736	0.264	RBD_FDR	RBD_FDR
FDR_0.8-12	94.1176	19.2308		0.51	0.49	RBD_FDR	RBD
FDR_0.8-12	91.1765	19.2308		0.26	0.74	RBD	RBD
FDR_0.8-12	91.1765	23.0769		0.482	0.518	RBD	RBD_FDR
FDR_0.8-12	91.1765	26.9231		0.552	0.448	RBD_FDR	RBD_FDR
FDR_0.8-12	91.1765	34.6154		0.618	0.382	RBD_FDR	RBD_FDR
FDR_0.8-12	91.1765	38.4615		0.67	0.33	RBD_FDR	RBD
FDR_0.8-12	91.1765	42.3077		0.398	0.602	RBD	RBD
FDR_0.8-12	91.1765	46.1538		0.216	0.784	RBD	RBD
FDR_0.8-12	91.1765	50		0.41	0.59	RBD	RBD
FDR_0.8-12	91.1765	53.8462		0.528	0.472	RBD_FDR	RBD_FDR
FDR_0.8-12	91.1765	57.6923		0.224	0.776	RBD	RBD_FDR
FDR_0.8-12	88.2353	57.6923		0.776	0.224	RBD_FDR	RBD_FDR
FDR_0.8-12	85.2941	57.6923		0.27	0.73	RBD	RBD_FDR
FDR_0.8-12	82.3529	57.6923		0.772	0.228	RBD_FDR	RBD_FDR
FDR_0.8-12	82.3529	61.5385		0.562	0.438	RBD_FDR	RBD_FDR
FDR_0.8-12	79.4118	61.5385		0.536	0.464	RBD_FDR	RBD_FDR
FDR_0.8-12	76.4706	61.5385		0.388	0.612	RBD	RBD_FDR
FDR_0.8-12	73.5294	61.5385		0.268	0.732	RBD	RBD
FDR_0.8-12	70.5882	65.3846		0.622	0.378	RBD_FDR	RBD
FDR_0.8-12	64.7059	65.3846		0.104	0.896	RBD	RBD
FDR_0.8-12	61.7647	65.3846		0.174	0.826	RBD	RBD
FDR_0.8-12	58.8235	65.3846		0.234	0.766	RBD	RBD
FDR_0.8-12	55.8824	65.3846		0.05	0.95	RBD	RBD_FDR
FDR_0.8-12	55.8824	69.2308		0.748	0.252	RBD_FDR	RBD_FDR
FDR_0.8-12	55.8824	73.0769		0.778	0.222	RBD_FDR	RBD
FDR_0.8-12	55.8824	76.9231		0.038	0.962	RBD	RBD
FDR_0.8-12	50	76.9231		0.152	0.848	RBD	RBD
FDR_0.8-12	47.0588	76.9231		0.502	0.498	RBD_FDR	RBD
FDR_0.8-12	44.1176	76.9231		0.058	0.942	RBD	RBD
FDR_0.8-12	44.1176	80.7692		0.156	0.844	RBD	RBD
FDR_0.8-12	41.1765	80.7692		0.362	0.638	RBD	RBD
FDR_0.8-12	41.1765	84.6154		0.648	0.352	RBD_FDR	RBD
FDR_0.8-12	38.2353	84.6154		0.796	0.204	RBD_FDR	RBD
FDR_0.8-12	38.2353	88.4615		0.524	0.476	RBD_FDR	RBD
FDR_0.8-12	35.2941	88.4615		0.112	0.888	RBD	RBD
FDR_0.8-12	35.2941	92.3077		0.664	0.336	RBD_FDR	RBD_FDR
FDR_0.8-12	35.2941	96.1538		0.39	0.61	RBD	RBD
FDR_0.8-12	32.3529	96.1538		0.48	0.52	RBD	RBD
FDR_0.8-12	29.4118	96.1538		0.334	0.666	RBD	RBD_FDR
FDR_0.8-12	26.4706	96.1538		0.406	0.594	RBD	RBD_FDR
FDR_0.8-12	23.5294	96.1538		0.494	0.506	RBD	RBD
FDR_0.8-12	17.6471	96.1538		0.6	0.4	RBD_FDR	RBD
FDR_0.8-12	17.6471	100		0.252	0.748	RBD	RBD
FDR_0.8-12	14.7059	100		0.232	0.768	RBD	RBD
FDR_0.8-12	8.82353	100		0.584	0.416	RBD_FDR	RBD_FDR
FDR_0.8-12	5.88235	100		0.548	0.452	RBD_FDR	RBD_FDR
FDR_0.8-12	2.94118	100		0.436	0.564	RBD	RBD
FDR_0.8-12	0	100		0.14	0.86	RBD	RBD
FDR_0.8-13	100	0		0.34	0.66	RBD	RBD_FDR
FDR_0.8-13	97.0588	0		0.562	0.438	RBD_FDR	RBD_FDR
FDR_0.8-13	94.1176	0		0.444	0.556	RBD	RBD
FDR_0.8-13	91.1765	0		0.336	0.664	RBD	RBD
FDR_0.8-13	88.2353	0		0.572	0.428	RBD_FDR	RBD_FDR
FDR_0.8-13	88.2353	3.84615		0.38	0.62	RBD	RBD_FDR
FDR_0.8-13	88.2353	7.69231		0.232	0.768	RBD	RBD
FDR_0.8-13	88.2353	11.5385		0.254	0.746	RBD	RBD
FDR_0.8-13	88.2353	15.3846		0.612	0.388	RBD_FDR	RBD_FDR
FDR_0.8-13	85.2941	15.3846		0.564	0.436	RBD_FDR	RBD_FDR
FDR_0.8-13	85.2941	19.2308		0.772	0.228	RBD_FDR	RBD_FDR
FDR_0.8-13	85.2941	23.0769		0.472	0.528	RBD	RBD_FDR
FDR_0.8-13	85.2941	26.9231		0.384	0.616	RBD	RBD
FDR_0.8-13	82.3529	26.9231		0.188	0.812	RBD	RBD
FDR_0.8-13	79.4118	26.9231		0.534	0.466	RBD_FDR	RBD_FDR
FDR_0.8-13	76.4706	26.9231		0.518	0.482	RBD_FDR	RBD_FDR
FDR_0.8-13	76.4706	38.4615		0.278	0.722	RBD	RBD
FDR_0.8-13	76.4706	42.3077		0.212	0.788	RBD	RBD_FDR
FDR_0.8-13	76.4706	46.1538		0.25	0.75	RBD	RBD
FDR_0.8-13	73.5294	46.1538		0.598	0.402	RBD_FDR	RBD_FDR
FDR_0.8-13	70.5882	50		0.558	0.442	RBD_FDR	RBD_FDR
FDR_0.8-13	70.5882	53.8462		0.432	0.568	RBD	RBD
FDR_0.8-13	70.5882	57.6923		0.572	0.428	RBD_FDR	RBD_FDR
FDR_0.8-13	70.5882	61.5385		0.43	0.57	RBD	RBD
FDR_0.8-13	70.5882	65.3846		0.57	0.43	RBD_FDR	RBD_FDR
FDR_0.8-13	70.5882	69.2308		0.444	0.556	RBD	RBD
FDR_0.8-13	67.6471	69.2308		0.398	0.602	RBD	RBD_FDR
FDR_0.8-13	64.7059	69.2308		0.516	0.484	RBD_FDR	RBD
FDR_0.8-13	64.7059	73.0769		0.668	0.332	RBD_FDR	RBD_FDR
FDR_0.8-13	64.7059	76.9231		0.206	0.794	RBD	RBD
FDR_0.8-13	61.7647	76.9231		0.412	0.588	RBD	RBD_FDR
FDR_0.8-13	58.8235	76.9231		0.526	0.474	RBD_FDR	RBD
FDR_0.8-13	55.8824	76.9231		0.764	0.236	RBD_FDR	RBD_FDR
FDR_0.8-13	55.8824	80.7692		0.652	0.348	RBD_FDR	RBD
FDR_0.8-13	52.9412	80.7692		0.392	0.608	RBD	RBD
FDR_0.8-13	50	80.7692		0.258	0.742	RBD	RBD_FDR
FDR_0.8-13	47.0588	80.7692		0.392	0.608	RBD	RBD
FDR_0.8-13	44.1176	84.6154		0.622	0.378	RBD_FDR	RBD
FDR_0.8-13	41.1765	84.6154		0.27	0.73	RBD	RBD_FDR
FDR_0.8-13	41.1765	88.4615		0.206	0.794	RBD	RBD
FDR_0.8-13	38.2353	88.4615		0.208	0.792	RBD	RBD
FDR_0.8-13	38.2353	92.3077		0.472	0.528	RBD	RBD
FDR_0.8-13	32.3529	92.3077		0.52	0.48	RBD_FDR	RBD
FDR_0.8-13	29.4118	92.3077		0.242	0.758	RBD	RBD
FDR_0.8-13	26.4706	92.3077		0.364	0.636	RBD	RBD
FDR_0.8-13	26.4706	96.1538		0.1	0.9	RBD	RBD
FDR_0.8-13	23.5294	96.1538		0.432	0.568	RBD	RBD
FDR_0.8-13	23.5294	100		0.684	0.316	RBD_FDR	RBD
FDR_0.8-13	20.5882	100		0.08	0.92	RBD	RBD
FDR_0.8-13	17.6471	100		0.438	0.562	RBD	RBD
FDR_0.8-13	11.7647	100		0.158	0.842	RBD	RBD
FDR_0.8-13	8.82353	100		0.388	0.612	RBD	RBD
FDR_0.8-13	5.88235	100		0.66	0.34	RBD_FDR	RBD_FDR
FDR_0.8-13	2.94118	100		0.46	0.54	RBD	RBD
FDR_0.8-13	0	100		0.24	0.76	RBD	RBD_FDR
FDR_0.8-14	100	0		0.602	0.398	RBD_FDR	RBD
FDR_0.8-14	97.0588	0		0.65	0.35	RBD_FDR	RBD_FDR
FDR_0.8-14	97.0588	3.84615		0.266	0.734	RBD	RBD
FDR_0.8-14	97.0588	7.69231		0.664	0.336	RBD_FDR	RBD_FDR
FDR_0.8-14	97.0588	11.5385		0.536	0.464	RBD_FDR	RBD_FDR
FDR_0.8-14	97.0588	15.3846		0.584	0.416	RBD_FDR	RBD
FDR_0.8-14	97.0588	19.2308		0.606	0.394	RBD_FDR	RBD_FDR
FDR_0.8-14	97.0588	23.0769		0.518	0.482	RBD_FDR	RBD_FDR
FDR_0.8-14	94.1176	26.9231		0.418	0.582	RBD	RBD_FDR
FDR_0.8-14	94.1176	34.6154		0.33	0.67	RBD	RBD_FDR
FDR_0.8-14	91.1765	34.6154		0.184	0.816	RBD	RBD
FDR_0.8-14	88.2353	34.6154		0.552	0.448	RBD_FDR	RBD_FDR
FDR_0.8-14	88.2353	38.4615		0.694	0.306	RBD_FDR	RBD
FDR_0.8-14	85.2941	38.4615		0.28	0.72	RBD	RBD
FDR_0.8-14	82.3529	42.3077		0.37	0.63	RBD	RBD_FDR
FDR_0.8-14	82.3529	46.1538		0.634	0.366	RBD_FDR	RBD_FDR
FDR_0.8-14	82.3529	50		0.58	0.42	RBD_FDR	RBD_FDR
FDR_0.8-14	82.3529	53.8462		0.486	0.514	RBD	RBD_FDR
FDR_0.8-14	79.4118	53.8462		0.442	0.558	RBD	RBD_FDR
FDR_0.8-14	79.4118	57.6923		0.58	0.42	RBD_FDR	RBD_FDR
FDR_0.8-14	76.4706	57.6923		0.404	0.596	RBD	RBD
FDR_0.8-14	73.5294	57.6923		0.358	0.642	RBD	RBD
FDR_0.8-14	70.5882	57.6923		0.608	0.392	RBD_FDR	RBD_FDR
FDR_0.8-14	70.5882	65.3846		0.286	0.714	RBD	RBD
FDR_0.8-14	67.6471	65.3846		0.484	0.516	RBD	RBD_FDR
FDR_0.8-14	64.7059	65.3846		0.23	0.77	RBD	RBD_FDR
FDR_0.8-14	64.7059	69.2308		0.62	0.38	RBD_FDR	RBD_FDR
FDR_0.8-14	58.8235	69.2308		0.532	0.468	RBD_FDR	RBD_FDR
FDR_0.8-14	55.8824	73.0769		0.122	0.878	RBD	RBD
FDR_0.8-14	55.8824	76.9231		0.45	0.55	RBD	RBD_FDR
FDR_0.8-14	55.8824	80.7692		0.622	0.378	RBD_FDR	RBD
FDR_0.8-14	52.9412	84.6154		0.58	0.42	RBD_FDR	RBD_FDR
FDR_0.8-14	50	84.6154		0.478	0.522	RBD	RBD_FDR
FDR_0.8-14	47.0588	88.4615		0.324	0.676	RBD	RBD_FDR
FDR_0.8-14	47.0588	92.3077		0.428	0.572	RBD	RBD
FDR_0.8-14	47.0588	96.1538		0.328	0.672	RBD	RBD
FDR_0.8-14	44.1176	96.1538		0.538	0.462	RBD_FDR	RBD
FDR_0.8-14	44.1176	100		0.37	0.63	RBD	RBD
FDR_0.8-14	41.1765	100		0.536	0.464	RBD_FDR	RBD
FDR_0.8-14	38.2353	100		0.22	0.78	RBD	RBD
FDR_0.8-14	35.2941	100		0.68	0.32	RBD_FDR	RBD
FDR_0.8-14	29.4118	100		0.286	0.714	RBD	RBD
FDR_0.8-14	26.4706	100		0.216	0.784	RBD	RBD
FDR_0.8-14	23.5294	100		0.184	0.816	RBD	RBD
FDR_0.8-14	20.5882	100		0.232	0.768	RBD	RBD
FDR_0.8-14	17.6471	100		0.454	0.546	RBD	RBD
FDR_0.8-14	11.7647	100		0.604	0.396	RBD_FDR	RBD
FDR_0.8-14	8.82353	100		0.394	0.606	RBD	RBD
FDR_0.8-14	5.88235	100		0.57	0.43	RBD_FDR	RBD_FDR
FDR_0.8-14	2.94118	100		0.796	0.204	RBD_FDR	RBD
FDR_0.8-14	0	100		0.582	0.418	RBD_FDR	RBD
FDR_0.8-15	100	0		0.462	0.538	RBD	RBD
FDR_0.8-15	100	3.84615		0.438	0.562	RBD	RBD
FDR_0.8-15	100	7.69231		0.572	0.428	RBD_FDR	RBD
FDR_0.8-15	100	11.5385		0.648	0.352	RBD_FDR	RBD_FDR
FDR_0.8-15	97.0588	11.5385		0.556	0.444	RBD_FDR	RBD_FDR
FDR_0.8-15	97.0588	15.3846		0.41	0.59	RBD	RBD
FDR_0.8-15	97.0588	19.2308		0.442	0.558	RBD	RBD
FDR_0.8-15	97.0588	23.0769		0.168	0.832	RBD	RBD
FDR_0.8-15	94.1176	23.0769		0.376	0.624	RBD	RBD_FDR
FDR_0.8-15	91.1765	23.0769		0.32	0.68	RBD	RBD
FDR_0.8-15	91.1765	30.7692		0.184	0.816	RBD	RBD
FDR_0.8-15	91.1765	34.6154		0.38	0.62	RBD	RBD_FDR
FDR_0.8-15	91.1765	38.4615		0.304	0.696	RBD	RBD
FDR_0.8-15	85.2941	38.4615		0.196	0.804	RBD	RBD
FDR_0.8-15	85.2941	42.3077		0.6	0.4	RBD_FDR	RBD_FDR
FDR_0.8-15	82.3529	50		0.616	0.384	RBD_FDR	RBD_FDR
FDR_0.8-15	82.3529	53.8462		0.612	0.388	RBD_FDR	RBD_FDR
FDR_0.8-15	82.3529	57.6923		0.612	0.388	RBD_FDR	RBD
FDR_0.8-15	82.3529	61.5385		0.41	0.59	RBD	RBD_FDR
FDR_0.8-15	82.3529	65.3846		0.434	0.566	RBD	RBD_FDR
FDR_0.8-15	82.3529	69.2308		0.452	0.548	RBD	RBD_FDR
FDR_0.8-15	79.4118	69.2308		0.614	0.386	RBD_FDR	RBD_FDR
FDR_0.8-15	76.4706	69.2308		0.172	0.828	RBD	RBD
FDR_0.8-15	73.5294	69.2308		0.196	0.804	RBD	RBD
FDR_0.8-15	73.5294	73.0769		0.624	0.376	RBD_FDR	RBD_FDR
FDR_0.8-15	70.5882	73.0769		0.424	0.576	RBD	RBD_FDR
FDR_0.8-15	67.6471	73.0769		0.456	0.544	RBD	RBD
FDR_0.8-15	67.6471	76.9231		0.438	0.562	RBD	RBD_FDR
FDR_0.8-15	64.7059	76.9231		0.572	0.428	RBD_FDR	RBD_FDR
FDR_0.8-15	61.7647	76.9231		0.578	0.422	RBD_FDR	RBD_FDR
FDR_0.8-15	58.8235	76.9231		0.6	0.4	RBD_FDR	RBD_FDR
FDR_0.8-15	55.8824	76.9231		0.478	0.522	RBD	RBD_FDR
FDR_0.8-15	52.9412	76.9231		0.302	0.698	RBD	RBD
FDR_0.8-15	52.9412	80.7692		0.808	0.192	RBD_FDR	RBD
FDR_0.8-15	50	80.7692		0.566	0.434	RBD_FDR	RBD_FDR
FDR_0.8-15	47.0588	80.7692		0.302	0.698	RBD	RBD
FDR_0.8-15	47.0588	84.6154		0.402	0.598	RBD	RBD
FDR_0.8-15	44.1176	84.6154		0.328	0.672	RBD	RBD_FDR
FDR_0.8-15	41.1765	84.6154		0.482	0.518	RBD	RBD
FDR_0.8-15	38.2353	84.6154		0.478	0.522	RBD	RBD_FDR
FDR_0.8-15	35.2941	84.6154		0.568	0.432	RBD_FDR	RBD_FDR
FDR_0.8-15	32.3529	84.6154		0.782	0.218	RBD_FDR	RBD_FDR
FDR_0.8-15	29.4118	84.6154		0.576	0.424	RBD_FDR	RBD
FDR_0.8-15	29.4118	92.3077		0.502	0.498	RBD_FDR	RBD_FDR
FDR_0.8-15	26.4706	92.3077		0.668	0.332	RBD_FDR	RBD_FDR
FDR_0.8-15	23.5294	92.3077		0.33	0.67	RBD	RBD
FDR_0.8-15	23.5294	96.1538		0.266	0.734	RBD	RBD
FDR_0.8-15	20.5882	96.1538		0.442	0.558	RBD	RBD
FDR_0.8-15	17.6471	96.1538		0.324	0.676	RBD	RBD
FDR_0.8-15	17.6471	100		0.59	0.41	RBD_FDR	RBD
FDR_0.8-15	14.7059	100		0.384	0.616	RBD	RBD_FDR
FDR_0.8-15	11.7647	100		0.17	0.83	RBD	RBD
FDR_0.8-15	8.82353	100		0.23	0.77	RBD	RBD
FDR_0.8-15	5.88235	100		0.492	0.508	RBD	RBD
FDR_0.8-15	2.94118	100		0.294	0.706	RBD	RBD
FDR_0.8-15	0	100		0.384	0.616	RBD	RBD
FDR_0.8-16	100	0		0.496	0.504	RBD	RBD
FDR_0.8-16	100	3.84615		0.528	0.472	RBD_FDR	RBD
FDR_0.8-16	97.0588	3.84615		0.264	0.736	RBD	RBD
FDR_0.8-16	97.0588	7.69231		0.324	0.676	RBD	RBD
FDR_0.8-16	97.0588	11.5385		0.676	0.324	RBD_FDR	RBD
FDR_0.8-16	97.0588	15.3846		0.572	0.428	RBD_FDR	RBD_FDR
FDR_0.8-16	97.0588	19.2308		0.08	0.92	RBD	RBD
FDR_0.8-16	97.0588	23.0769		0.534	0.466	RBD_FDR	RBD
FDR_0.8-16	97.0588	26.9231		0.506	0.494	RBD_FDR	RBD
FDR_0.8-16	97.0588	30.7692		0.528	0.472	RBD_FDR	RBD
FDR_0.8-16	94.1176	30.7692		0.398	0.602	RBD	RBD
FDR_0.8-16	94.1176	34.6154		0.252	0.748	RBD	RBD
FDR_0.8-16	94.1176	38.4615		0.094	0.906	RBD	RBD
FDR_0.8-16	91.1765	38.4615		0.242	0.758	RBD	RBD
FDR_0.8-16	91.1765	42.3077		0.264	0.736	RBD	RBD_FDR
FDR_0.8-16	91.1765	46.1538		0.65	0.35	RBD_FDR	RBD_FDR
FDR_0.8-16	91.1765	50		0.662	0.338	RBD_FDR	RBD_FDR
FDR_0.8-16	88.2353	50		0.286	0.714	RBD	RBD
FDR_0.8-16	88.2353	53.8462		0.594	0.406	RBD_FDR	RBD_FDR
FDR_0.8-16	88.2353	57.6923		0.036	0.964	RBD	RBD
FDR_0.8-16	85.2941	57.6923		0.468	0.532	RBD	RBD_FDR
FDR_0.8-16	85.2941	61.5385		0.662	0.338	RBD_FDR	RBD_FDR
FDR_0.8-16	82.3529	61.5385		0.384	0.616	RBD	RBD_FDR
FDR_0.8-16	79.4118	61.5385		0.388	0.612	RBD	RBD
FDR_0.8-16	76.4706	61.5385		0.64	0.36	RBD_FDR	RBD
FDR_0.8-16	73.5294	61.5385		0.736	0.264	RBD_FDR	RBD_FDR
FDR_0.8-16	70.5882	61.5385		0.29	0.71	RBD	RBD
FDR_0.8-16	70.5882	65.3846		0.338	0.662	RBD	RBD_FDR
FDR_0.8-16	70.5882	69.2308		0.128	0.872	RBD	RBD
FDR_0.8-16	70.5882	73.0769		0.64	0.36	RBD_FDR	RBD
FDR_0.8-16	70.5882	76.9231		0.766	0.234	RBD_FDR	RBD_FDR
FDR_0.8-16	70.5882	80.7692		0.488	0.512	RBD	RBD_FDR
FDR_0.8-16	67.6471	80.7692		0.328	0.672	RBD	RBD
FDR_0.8-16	67.6471	84.6154		0.074	0.926	RBD	RBD
FDR_0.8-16	64.7059	84.6154		0.62	0.38	RBD_FDR	RBD_FDR
FDR_0.8-16	64.7059	88.4615		0.606	0.394	RBD_FDR	RBD_FDR
FDR_0.8-16	61.7647	88.4615		0.486	0.514	RBD	RBD
FDR_0.8-16	58.8235	88.4615		0.228	0.772	RBD	RBD_FDR
FDR_0.8-16	55.8824	88.4615		0.418	0.582	RBD	RBD
FDR_0.8-16	55.8824	92.3077		0.082	0.918	RBD	RBD
FDR_0.8-16	52.9412	92.3077		0.284	0.716	RBD	RBD
FDR_0.8-16	50	92.3077		0.578	0.422	RBD_FDR	RBD_FDR
FDR_0.8-16	47.0588	92.3077		0.536	0.464	RBD_FDR	RBD_FDR
FDR_0.8-16	44.1176	92.3077		0.822	0.178	RBD_FDR	RBD_FDR
FDR_0.8-16	41.1765	92.3077		0.606	0.394	RBD_FDR	RBD
FDR_0.8-16	38.2353	92.3077		0.606	0.394	RBD_FDR	RBD_FDR
FDR_0.8-16	35.2941	92.3077		0.154	0.846	RBD	RBD_FDR
FDR_0.8-16	32.3529	92.3077		0.264	0.736	RBD	RBD_FDR
FDR_0.8-16	29.4118	92.3077		0.654	0.346	RBD_FDR	RBD_FDR
FDR_0.8-16	26.4706	92.3077		0.428	0.572	RBD	RBD
FDR_0.8-16	23.5294	92.3077		0.36	0.64	RBD	RBD
FDR_0.8-16	20.5882	92.3077		0.546	0.454	RBD_FDR	RBD_FDR
FDR_0.8-16	17.6471	92.3077		0.666	0.334	RBD_FDR	RBD
FDR_0.8-16	14.7059	92.3077		0.896	0.104	RBD_FDR	RBD_FDR
FDR_0.8-16	11.7647	92.3077		0.374	0.626	RBD	RBD
FDR_0.8-16	8.82353	92.3077		0.76	0.24	RBD_FDR	RBD
FDR_0.8-16	5.88235	92.3077		0.386	0.614	RBD	RBD
FDR_0.8-16	2.94118	92.3077		0.19	0.81	RBD	RBD
FDR_0.8-16	0	92.3077		0.476	0.524	RBD	RBD
FDR_0.8-16	0	96.1538		0.268	0.732	RBD	RBD
FDR_0.8-16	0	100		0.694	0.306	RBD_FDR	RBD_FDR
FDR_0.8-17	100	0		0.21	0.79	RBD	RBD
FDR_0.8-17	97.0588	0		0.75	0.25	RBD_FDR	RBD_FDR
FDR_0.8-17	97.0588	3.84615		0.26	0.74	RBD	RBD
FDR_0.8-17	94.1176	3.84615		0.136	0.864	RBD	RBD
FDR_0.8-17	91.1765	7.69231		0.672	0.328	RBD_FDR	RBD
FDR_0.8-17	91.1765	11.5385		0.628	0.372	RBD_FDR	RBD
FDR_0.8-17	91.1765	15.3846		0.096	0.904	RBD	RBD
FDR_0.8-17	91.1765	19.2308		0.158	0.842	RBD	RBD
FDR_0.8-17	91.1765	23.0769		0.58	0.42	RBD_FDR	RBD_FDR
FDR_0.8-17	91.1765	26.9231		0.438	0.562	RBD	RBD
FDR_0.8-17	91.1765	30.7692		0.442	0.558	RBD	RBD_FDR
FDR_0.8-17	88.2353	30.7692		0.692	0.308	RBD_FDR	RBD_FDR
FDR_0.8-17	88.2353	34.6154		0.678	0.322	RBD_FDR	RBD_FDR
FDR_0.8-17	88.2353	38.4615		0.398	0.602	RBD	RBD
FDR_0.8-17	85.2941	38.4615		0.374	0.626	RBD	RBD
FDR_0.8-17	82.3529	38.4615		0.132	0.868	RBD	RBD
FDR_0.8-17	82.3529	42.3077		0.552	0.448	RBD_FDR	RBD
FDR_0.8-17	79.4118	42.3077		0.148	0.852	RBD	RBD
FDR_0.8-17	76.4706	42.3077		0.332	0.668	RBD	RBD
FDR_0.8-17	76.4706	46.1538		0.506	0.494	RBD_FDR	RBD
FDR_0.8-17	76.4706	50		0.072	0.928	RBD	RBD_FDR
FDR_0.8-17	73.5294	50		0.682	0.318	RBD_FDR	RBD_FDR
FDR_0.8-17	70.5882	50		0.538	0.462	RBD_FDR	RBD_FDR
FDR_0.8-17	67.6471	50		0.344	0.656	RBD	RBD_FDR
FDR_0.8-17	64.7059	50		0.59	0.41	RBD_FDR	RBD_FDR
FDR_0.8-17	64.7059	53.8462		0.43	0.57	RBD	RBD_FDR
FDR_0.8-17	61.7647	53.8462		0.224	0.776	RBD	RBD
FDR_0.8-17	61.7647	57.6923		0.606	0.394	RBD_FDR	RBD_FDR
FDR_0.8-17	61.7647	61.5385		0.178	0.822	RBD	RBD
FDR_0.8-17	61.7647	65.3846		0.534	0.466	RBD_FDR	RBD
FDR_0.8-17	58.8235	69.2308		0.494	0.506	RBD	RBD_FDR
FDR_0.8-17	58.8235	73.0769		0.702	0.298	RBD_FDR	RBD_FDR
FDR_0.8-17	55.8824	73.0769		0.738	0.262	RBD_FDR	RBD_FDR
FDR_0.8-17	52.9412	73.0769		0.468	0.532	RBD	RBD_FDR
FDR_0.8-17	50	73.0769		0.452	0.548	RBD	RBD
FDR_0.8-17	47.0588	73.0769		0.24	0.76	RBD	RBD
FDR_0.8-17	44.1176	73.0769		0.562	0.438	RBD_FDR	RBD_FDR
FDR_0.8-17	44.1176	76.9231		0.174	0.826	RBD	RBD
FDR_0.8-17	41.1765	76.9231		0.556	0.444	RBD_FDR	RBD_FDR
FDR_0.8-17	38.2353	76.9231		0.186	0.814	RBD	RBD
FDR_0.8-17	32.3529	76.9231		0.504	0.496	RBD_FDR	RBD
FDR_0.8-17	32.3529	80.7692		0.71	0.29	RBD_FDR	RBD_FDR
FDR_0.8-17	29.4118	84.6154		0.76	0.24	RBD_FDR	RBD
FDR_0.8-17	29.4118	88.4615		0.254	0.746	RBD	RBD
FDR_0.8-17	26.4706	88.4615		0.498	0.502	RBD	RBD_FDR
FDR_0.8-17	26.4706	92.3077		0.424	0.576	RBD	RBD
FDR_0.8-17	23.5294	92.3077		0.532	0.468	RBD_FDR	RBD
FDR_0.8-17	20.5882	92.3077		0.642	0.358	RBD_FDR	RBD_FDR
FDR_0.8-17	14.7059	92.3077		0.18	0.82	RBD	RBD
FDR_0.8-17	14.7059	96.1538		0.466	0.534	RBD	RBD_FDR
FDR_0.8-17	14.7059	100		0.324	0.676	RBD	RBD
FDR_0.8-17	11.7647	100		0.664	0.336	RBD_FDR	RBD_FDR
FDR_0.8-17	8.82353	100		0.488	0.512	RBD	RBD_FDR
FDR_0.8-17	5.88235	100		0.724	0.276	RBD_FDR	RBD_FDR
FDR_0.8-17	2.94118	100		0.508	0.492	RBD_FDR	RBD
FDR_0.8-17	0	100		0.16	0.84	RBD	RBD
FDR_0.8-18	100	0		0.574	0.426	RBD_FDR	RBD
FDR_0.8-18	97.0588	0		0.04	0.96	RBD	RBD_FDR
FDR_0.8-18	97.0588	3.84615		0.768	0.232	RBD_FDR	RBD_FDR
FDR_0.8-18	97.0588	7.69231		0.088	0.912	RBD	RBD
FDR_0.8-18	97.0588	11.5385		0.118	0.882	RBD	RBD
FDR_0.8-18	97.0588	15.3846		0.33	0.67	RBD	RBD
FDR_0.8-18	97.0588	19.2308		0.36	0.64	RBD	RBD_FDR
FDR_0.8-18	94.1176	19.2308		0.498	0.502	RBD	RBD
FDR_0.8-18	94.1176	23.0769		0.122	0.878	RBD	RBD
FDR_0.8-18	94.1176	30.7692		0.406	0.594	RBD	RBD
FDR_0.8-18	94.1176	34.6154		0.412	0.588	RBD	RBD_FDR
FDR_0.8-18	91.1765	34.6154		0.38	0.62	RBD	RBD
FDR_0.8-18	91.1765	38.4615		0.282	0.718	RBD	RBD
FDR_0.8-18	88.2353	38.4615		0.25	0.75	RBD	RBD
FDR_0.8-18	88.2353	42.3077		0.482	0.518	RBD	RBD_FDR
FDR_0.8-18	88.2353	46.1538		0.282	0.718	RBD	RBD_FDR
FDR_0.8-18	88.2353	50		0.8	0.2	RBD_FDR	RBD_FDR
FDR_0.8-18	88.2353	53.8462		0.444	0.556	RBD	RBD
FDR_0.8-18	88.2353	57.6923		0.318	0.682	RBD	RBD
FDR_0.8-18	85.2941	57.6923		0.408	0.592	RBD	RBD_FDR
FDR_0.8-18	85.2941	61.5385		0.478	0.522	RBD	RBD
FDR_0.8-18	85.2941	65.3846		0.166	0.834	RBD	RBD_FDR
FDR_0.8-18	82.3529	65.3846		0.334	0.666	RBD	RBD
FDR_0.8-18	82.3529	69.2308		0.466	0.534	RBD	RBD
FDR_0.8-18	79.4118	69.2308		0.494	0.506	RBD	RBD
FDR_0.8-18	79.4118	73.0769		0.642	0.358	RBD_FDR	RBD_FDR
FDR_0.8-18	79.4118	76.9231		0.412	0.588	RBD	RBD
FDR_0.8-18	76.4706	76.9231		0.068	0.932	RBD	RBD
FDR_0.8-18	73.5294	76.9231		0.528	0.472	RBD_FDR	RBD_FDR
FDR_0.8-18	70.5882	76.9231		0.22	0.78	RBD	RBD
FDR_0.8-18	70.5882	80.7692		0.718	0.282	RBD_FDR	RBD_FDR
FDR_0.8-18	70.5882	84.6154		0.318	0.682	RBD	RBD
FDR_0.8-18	67.6471	84.6154		0.384	0.616	RBD	RBD
FDR_0.8-18	64.7059	84.6154		0.724	0.276	RBD_FDR	RBD_FDR
FDR_0.8-18	64.7059	88.4615		0.764	0.236	RBD_FDR	RBD_FDR
FDR_0.8-18	61.7647	88.4615		0.374	0.626	RBD	RBD
FDR_0.8-18	58.8235	88.4615		0.484	0.516	RBD	RBD_FDR
FDR_0.8-18	55.8824	88.4615		0.246	0.754	RBD	RBD
FDR_0.8-18	52.9412	88.4615		0.912	0.088	RBD_FDR	RBD
FDR_0.8-18	50	88.4615		0.274	0.726	RBD	RBD_FDR
FDR_0.8-18	47.0588	88.4615		0.746	0.254	RBD_FDR	RBD_FDR
FDR_0.8-18	47.0588	92.3077		0.266	0.734	RBD	RBD
FDR_0.8-18	44.1176	96.1538		0.44	0.56	RBD	RBD_FDR
FDR_0.8-18	44.1176	100		0.446	0.554	RBD	RBD
FDR_0.8-18	41.1765	100		0.65	0.35	RBD_FDR	RBD_FDR
FDR_0.8-18	38.2353	100		0.532	0.468	RBD_FDR	RBD
FDR_0.8-18	35.2941	100		0.424	0.576	RBD	RBD_FDR
FDR_0.8-18	32.3529	100		0.808	0.192	RBD_FDR	RBD_FDR
FDR_0.8-18	29.4118	100		0.402	0.598	RBD	RBD
FDR_0.8-18	23.5294	100		0.342	0.658	RBD	RBD
FDR_0.8-18	20.5882	100		0.188	0.812	RBD	RBD_FDR
FDR_0.8-18	17.6471	100		0.42	0.58	RBD	RBD_FDR
FDR_0.8-18	14.7059	100		0.116	0.884	RBD	RBD
FDR_0.8-18	11.7647	100		0.766	0.234	RBD_FDR	RBD_FDR
FDR_0.8-18	8.82353	100		0.824	0.176	RBD_FDR	RBD_FDR
FDR_0.8-18	5.88235	100		0.26	0.74	RBD	RBD_FDR
FDR_0.8-18	2.94118	100		0.812	0.188	RBD_FDR	RBD
FDR_0.8-18	0	100		0.808	0.192	RBD_FDR	RBD
FDR_0.8-19	100	0		0.536	0.464	RBD_FDR	RBD
FDR_0.8-19	97.0588	0		0.316	0.684	RBD	RBD_FDR
FDR_0.8-19	97.0588	7.69231		0.438	0.562	RBD	RBD
FDR_0.8-19	97.0588	11.5385		0.426	0.574	RBD	RBD_FDR
FDR_0.8-19	94.1176	11.5385		0.22	0.78	RBD	RBD
FDR_0.8-19	94.1176	15.3846		0.106	0.894	RBD	RBD
FDR_0.8-19	91.1765	15.3846		0.156	0.844	RBD	RBD
FDR_0.8-19	88.2353	15.3846		0.684	0.316	RBD_FDR	RBD
FDR_0.8-19	88.2353	19.2308		0.266	0.734	RBD	RBD
FDR_0.8-19	88.2353	23.0769		0.208	0.792	RBD	RBD
FDR_0.8-19	85.2941	23.0769		0.376	0.624	RBD	RBD
FDR_0.8-19	85.2941	26.9231		0.326	0.674	RBD	RBD_FDR
FDR_0.8-19	79.4118	26.9231		0.258	0.742	RBD	RBD
FDR_0.8-19	79.4118	30.7692		0.518	0.482	RBD_FDR	RBD
FDR_0.8-19	79.4118	34.6154		0.27	0.73	RBD	RBD
FDR_0.8-19	79.4118	38.4615		0.102	0.898	RBD	RBD
FDR_0.8-19	79.4118	42.3077		0.524	0.476	RBD_FDR	RBD_FDR
FDR_0.8-19	79.4118	46.1538		0.326	0.674	RBD	RBD
FDR_0.8-19	76.4706	46.1538		0.642	0.358	RBD_FDR	RBD_FDR
FDR_0.8-19	73.5294	46.1538		0.712	0.288	RBD_FDR	RBD_FDR
FDR_0.8-19	70.5882	46.1538		0.318	0.682	RBD	RBD
FDR_0.8-19	70.5882	50		0.458	0.542	RBD	RBD
FDR_0.8-19	70.5882	53.8462		0.224	0.776	RBD	RBD
FDR_0.8-19	67.6471	57.6923		0.6	0.4	RBD_FDR	RBD
FDR_0.8-19	67.6471	61.5385		0.54	0.46	RBD_FDR	RBD_FDR
FDR_0.8-19	64.7059	61.5385		0.418	0.582	RBD	RBD
FDR_0.8-19	64.7059	65.3846		0.118	0.882	RBD	RBD
FDR_0.8-19	61.7647	65.3846		0.378	0.622	RBD	RBD
FDR_0.8-19	55.8824	65.3846		0.42	0.58	RBD	RBD_FDR
FDR_0.8-19	55.8824	69.2308		0.532	0.468	RBD_FDR	RBD_FDR
FDR_0.8-19	52.9412	69.2308		0.506	0.494	RBD_FDR	RBD_FDR
FDR_0.8-19	52.9412	73.0769		0.51	0.49	RBD_FDR	RBD
FDR_0.8-19	50	73.0769		0.282	0.718	RBD	RBD
FDR_0.8-19	50	76.9231		0.61	0.39	RBD_FDR	RBD_FDR
FDR_0.8-19	47.0588	76.9231		0.24	0.76	RBD	RBD
FDR_0.8-19	44.1176	76.9231		0.634	0.366	RBD_FDR	RBD
FDR_0.8-19	44.1176	80.7692		0.556	0.444	RBD_FDR	RBD_FDR
FDR_0.8-19	41.1765	80.7692		0.516	0.484	RBD_FDR	RBD_FDR
FDR_0.8-19	38.2353	80.7692		0.388	0.612	RBD	RBD
FDR_0.8-19	35.2941	80.7692		0.562	0.438	RBD_FDR	RBD_FDR
FDR_0.8-19	32.3529	80.7692		0.37	0.63	RBD	RBD
FDR_0.8-19	29.4118	80.7692		0.776	0.224	RBD_FDR	RBD
FDR_0.8-19	26.4706	80.7692		0.59	0.41	RBD_FDR	RBD_FDR
FDR_0.8-19	26.4706	88.4615		0.74	0.26	RBD_FDR	RBD_FDR
FDR_0.8-19	26.4706	92.3077		0.36	0.64	RBD	RBD_FDR
FDR_0.8-19	23.5294	92.3077		0.494	0.506	RBD	RBD_FDR
FDR_0.8-19	20.5882	92.3077		0.67	0.33	RBD_FDR	RBD_FDR
FDR_0.8-19	17.6471	92.3077		0.438	0.562	RBD	RBD_FDR
FDR_0.8-19	14.7059	92.3077		0.616	0.384	RBD_FDR	RBD_FDR
FDR_0.8-19	11.7647	92.3077		0.628	0.372	RBD_FDR	RBD_FDR
FDR_0.8-19	8.82353	96.1538		0.568	0.432	RBD_FDR	RBD_FDR
FDR_0.8-19	8.82353	100		0.702	0.298	RBD_FDR	RBD_FDR
FDR_0.8-19	5.88235	100		0.392	0.608	RBD	RBD_FDR
FDR_0.8-19	2.94118	100		0.468	0.532	RBD	RBD
FDR_0.8-19	0	100		0.584	0.416	RBD_FDR	RBD
FDR_0.8-20	100	0		0.322	0.678	RBD	RBD_FDR
FDR_0.8-20	97.0588	0		0.57	0.43	RBD_FDR	RBD_FDR
FDR_0.8-20	97.0588	3.84615		0.616	0.384	RBD_FDR	RBD_FDR
FDR_0.8-20	97.0588	7.69231		0.312	0.688	RBD	RBD
FDR_0.8-20	94.1176	7.69231		0.246	0.754	RBD	RBD
FDR_0.8-20	91.1765	7.69231		0.408	0.592	RBD	RBD
FDR_0.8-20	91.1765	11.5385		0.17	0.83	RBD	RBD
FDR_0.8-20	91.1765	15.3846		0.31	0.69	RBD	RBD
FDR_0.8-20	91.1765	23.0769		0.538	0.462	RBD_FDR	RBD
FDR_0.8-20	91.1765	26.9231		0.39	0.61	RBD	RBD
FDR_0.8-20	91.1765	30.7692		0.266	0.734	RBD	RBD
FDR_0.8-20	91.1765	34.6154		0.362	0.638	RBD	RBD
FDR_0.8-20	91.1765	38.4615		0.44	0.56	RBD	RBD
FDR_0.8-20	88.2353	38.4615		0.06	0.94	RBD	RBD
FDR_0.8-20	85.2941	38.4615		0.988	0.012	RBD_FDR	RBD
FDR_0.8-20	85.2941	42.3077		0.314	0.686	RBD	RBD
FDR_0.8-20	82.3529	42.3077		0.14	0.86	RBD	RBD_FDR
FDR_0.8-20	82.3529	46.1538		0.092	0.908	RBD	RBD
FDR_0.8-20	82.3529	50		0.796	0.204	RBD_FDR	RBD
FDR_0.8-20	82.3529	53.8462		0.198	0.802	RBD	RBD
FDR_0.8-20	82.3529	57.6923		0.944	0.056	RBD_FDR	RBD
FDR_0.8-20	79.4118	57.6923		0.222	0.778	RBD	RBD
FDR_0.8-20	79.4118	61.5385		0.014	0.986	RBD	RBD
FDR_0.8-20	76.4706	61.5385		0.364	0.636	RBD	RBD
FDR_0.8-20	76.4706	65.3846		0.478	0.522	RBD	RBD
FDR_0.8-20	73.5294	65.3846		0.008	0.992	RBD	RBD
FDR_0.8-20	67.6471	65.3846		0.118	0.882	RBD	RBD
FDR_0.8-20	64.7059	65.3846		0.736	0.264	RBD_FDR	RBD_FDR
FDR_0.8-20	64.7059	69.2308		0.89	0.11	RBD_FDR	RBD
FDR_0.8-20	61.7647	69.2308		0.058	0.942	RBD	RBD_FDR
FDR_0.8-20	58.8235	69.2308		0.986	0.014	RBD_FDR	RBD_FDR
FDR_0.8-20	55.8824	69.2308		0.986	0.014	RBD_FDR	RBD_FDR
FDR_0.8-20	55.8824	73.0769		0.342	0.658	RBD	RBD
FDR_0.8-20	55.8824	76.9231		0.426	0.574	RBD	RBD
FDR_0.8-20	52.9412	76.9231		0.342	0.658	RBD	RBD
FDR_0.8-20	50	76.9231		0.756	0.244	RBD_FDR	RBD_FDR
FDR_0.8-20	47.0588	76.9231		0.866	0.134	RBD_FDR	RBD_FDR
FDR_0.8-20	47.0588	80.7692		0.676	0.324	RBD_FDR	RBD_FDR
FDR_0.8-20	47.0588	84.6154		0.778	0.222	RBD_FDR	RBD_FDR
FDR_0.8-20	44.1176	84.6154		0.73	0.27	RBD_FDR	RBD_FDR
FDR_0.8-20	41.1765	84.6154		0.596	0.404	RBD_FDR	RBD_FDR
FDR_0.8-20	41.1765	88.4615		0.31	0.69	RBD	RBD_FDR
FDR_0.8-20	38.2353	88.4615		0.082	0.918	RBD	RBD
FDR_0.8-20	35.2941	88.4615		0.478	0.522	RBD	RBD_FDR
FDR_0.8-20	35.2941	92.3077		0.396	0.604	RBD	RBD_FDR
FDR_0.8-20	32.3529	92.3077		0.24	0.76	RBD	RBD
FDR_0.8-20	29.4118	92.3077		0.698	0.302	RBD_FDR	RBD
FDR_0.8-20	23.5294	92.3077		0.738	0.262	RBD_FDR	RBD_FDR
FDR_0.8-20	20.5882	92.3077		0.686	0.314	RBD_FDR	RBD
FDR_0.8-20	17.6471	92.3077		0.3	0.7	RBD	RBD_FDR
FDR_0.8-20	14.7059	92.3077		0.798	0.202	RBD_FDR	RBD_FDR
FDR_0.8-20	14.7059	96.1538		0.308	0.692	RBD	RBD
FDR_0.8-20	14.7059	100		0.006	0.994	RBD	RBD
FDR_0.8-20	11.7647	100		0.126	0.874	RBD	RBD_FDR
FDR_0.8-20	8.82353	100		0.46	0.54	RBD	RBD_FDR
FDR_0.8-20	5.88235	100		0.842	0.158	RBD_FDR	RBD_FDR
FDR_0.8-20	2.94118	100		0.868	0.132	RBD_FDR	RBD
FDR_0.8-20	0	100		0.274	0.726	RBD	RBD_FDR
FDR_0.8-21	100	0		0.706	0.294	RBD_FDR	RBD
FDR_0.8-21	97.0588	0		0.316	0.684	RBD	RBD_FDR
FDR_0.8-21	97.0588	3.84615		0.14	0.86	RBD	RBD_FDR
FDR_0.8-21	97.0588	7.69231		0.962	0.038	RBD_FDR	RBD_FDR
FDR_0.8-21	94.1176	7.69231		0.288	0.712	RBD	RBD
FDR_0.8-21	94.1176	11.5385		0.06	0.94	RBD	RBD_FDR
FDR_0.8-21	91.1765	11.5385		0.828	0.172	RBD_FDR	RBD
FDR_0.8-21	91.1765	15.3846		0.942	0.058	RBD_FDR	RBD_FDR
FDR_0.8-21	91.1765	19.2308		0.282	0.718	RBD	RBD
FDR_0.8-21	91.1765	23.0769		0.268	0.732	RBD	RBD
FDR_0.8-21	88.2353	23.0769		0.796	0.204	RBD_FDR	RBD
FDR_0.8-21	88.2353	26.9231		0.074	0.926	RBD	RBD
FDR_0.8-21	85.2941	26.9231		0.172	0.828	RBD	RBD
FDR_0.8-21	82.3529	26.9231		0.084	0.916	RBD	RBD
FDR_0.8-21	82.3529	30.7692		0.258	0.742	RBD	RBD
FDR_0.8-21	82.3529	38.4615		0.13	0.87	RBD	RBD
FDR_0.8-21	79.4118	42.3077		0.232	0.768	RBD	RBD
FDR_0.8-21	76.4706	42.3077		0.158	0.842	RBD	RBD
FDR_0.8-21	73.5294	42.3077		0.446	0.554	RBD	RBD
FDR_0.8-21	73.5294	46.1538		0.578	0.422	RBD_FDR	RBD
FDR_0.8-21	73.5294	50		0.596	0.404	RBD_FDR	RBD
FDR_0.8-21	70.5882	53.8462		0.222	0.778	RBD	RBD
FDR_0.8-21	67.6471	53.8462		0.58	0.42	RBD_FDR	RBD_FDR
FDR_0.8-21	67.6471	57.6923		0.64	0.36	RBD_FDR	RBD_FDR
FDR_0.8-21	67.6471	61.5385		0.358	0.642	RBD	RBD
FDR_0.8-21	67.6471	65.3846		0.206	0.794	RBD	RBD
FDR_0.8-21	67.6471	69.2308		0.432	0.568	RBD	RBD
FDR_0.8-21	67.6471	73.0769		0.226	0.774	RBD	RBD
FDR_0.8-21	64.7059	73.0769		0.47	0.53	RBD	RBD
FDR_0.8-21	61.7647	73.0769		0.57	0.43	RBD_FDR	RBD_FDR
FDR_0.8-21	58.8235	73.0769		0.424	0.576	RBD	RBD
FDR_0.8-21	55.8824	73.0769		0.46	0.54	RBD	RBD_FDR
FDR_0.8-21	55.8824	76.9231		0.222	0.778	RBD	RBD
FDR_0.8-21	52.9412	76.9231		0.704	0.296	RBD_FDR	RBD_FDR
FDR_0.8-21	52.9412	80.7692		0.148	0.852	RBD	RBD
FDR_0.8-21	52.9412	84.6154		0.434	0.566	RBD	RBD_FDR
FDR_0.8-21	52.9412	88.4615		0.27	0.73	RBD	RBD
FDR_0.8-21	50	88.4615		0.268	0.732	RBD	RBD_FDR
FDR_0.8-21	47.0588	88.4615		0.69	0.31	RBD_FDR	RBD_FDR
FDR_0.8-21	47.0588	92.3077		0.312	0.688	RBD	RBD
FDR_0.8-21	44.1176	92.3077		0.166	0.834	RBD	RBD_FDR
FDR_0.8-21	41.1765	92.3077		0.616	0.384	RBD_FDR	RBD_FDR
FDR_0.8-21	38.2353	92.3077		0.122	0.878	RBD	RBD
FDR_0.8-21	35.2941	92.3077		0.456	0.544	RBD	RBD
FDR_0.8-21	32.3529	92.3077		0.4	0.6	RBD	RBD_FDR
FDR_0.8-21	32.3529	96.1538		0.198	0.802	RBD	RBD
FDR_0.8-21	29.4118	96.1538		0.282	0.718	RBD	RBD
FDR_0.8-21	26.4706	96.1538		0.29	0.71	RBD	RBD_FDR
FDR_0.8-21	23.5294	96.1538		0.2	0.8	RBD	RBD
FDR_0.8-21	20.5882	96.1538		0.19	0.81	RBD	RBD_FDR
FDR_0.8-21	17.6471	96.1538		0.676	0.324	RBD_FDR	RBD_FDR
FDR_0.8-21	14.7059	96.1538		0.604	0.396	RBD_FDR	RBD_FDR
FDR_0.8-21	11.7647	96.1538		0.372	0.628	RBD	RBD
FDR_0.8-21	11.7647	100		0.356	0.644	RBD	RBD_FDR
FDR_0.8-21	8.82353	100		0.498	0.502	RBD	RBD_FDR
FDR_0.8-21	5.88235	100		0.696	0.304	RBD_FDR	RBD_FDR
FDR_0.8-21	2.94118	100		0.69	0.31	RBD_FDR	RBD_FDR
FDR_0.8-21	0	100		0.334	0.666	RBD	RBD_FDR
FDR_0.8-22	100	0		0.38	0.62	RBD	RBD
FDR_0.8-22	100	3.84615		0.418	0.582	RBD	RBD
FDR_0.8-22	100	7.69231		0.55	0.45	RBD_FDR	RBD_FDR
FDR_0.8-22	97.0588	7.69231		0.402	0.598	RBD	RBD_FDR
FDR_0.8-22	97.0588	11.5385		0.518	0.482	RBD_FDR	RBD_FDR
FDR_0.8-22	97.0588	19.2308		0.458	0.542	RBD	RBD
FDR_0.8-22	97.0588	23.0769		0.706	0.294	RBD_FDR	RBD
FDR_0.8-22	97.0588	26.9231		0.73	0.27	RBD_FDR	RBD_FDR
FDR_0.8-22	97.0588	30.7692		0.156	0.844	RBD	RBD
FDR_0.8-22	97.0588	34.6154		0.502	0.498	RBD_FDR	RBD
FDR_0.8-22	97.0588	38.4615		0.59	0.41	RBD_FDR	RBD
FDR_0.8-22	97.0588	42.3077		0.738	0.262	RBD_FDR	RBD_FDR
FDR_0.8-22	94.1176	42.3077		0.814	0.186	RBD_FDR	RBD
FDR_0.8-22	91.1765	42.3077		0.302	0.698	RBD	RBD
FDR_0.8-22	88.2353	42.3077		0.456	0.544	RBD	RBD
FDR_0.8-22	88.2353	46.1538		0.514	0.486	RBD_FDR	RBD_FDR
FDR_0.8-22	88.2353	50		0.72	0.28	RBD_FDR	RBD
FDR_0.8-22	88.2353	53.8462		0.29	0.71	RBD	RBD_FDR
FDR_0.8-22	85.2941	57.6923		0.08	0.92	RBD	RBD
FDR_0.8-22	85.2941	61.5385		0.114	0.886	RBD	RBD
FDR_0.8-22	85.2941	65.3846		0.3	0.7	RBD	RBD
FDR_0.8-22	85.2941	69.2308		0.662	0.338	RBD_FDR	RBD
FDR_0.8-22	82.3529	69.2308		0.34	0.66	RBD	RBD
FDR_0.8-22	79.4118	69.2308		0.438	0.562	RBD	RBD_FDR
FDR_0.8-22	79.4118	73.0769		0.202	0.798	RBD	RBD
FDR_0.8-22	79.4118	76.9231		0.794	0.206	RBD_FDR	RBD_FDR
FDR_0.8-22	73.5294	76.9231		0.606	0.394	RBD_FDR	RBD
FDR_0.8-22	70.5882	76.9231		0.602	0.398	RBD_FDR	RBD
FDR_0.8-22	70.5882	80.7692		0.478	0.522	RBD	RBD
FDR_0.8-22	70.5882	84.6154		0.19	0.81	RBD	RBD
FDR_0.8-22	67.6471	88.4615		0.658	0.342	RBD_FDR	RBD_FDR
FDR_0.8-22	64.7059	88.4615		0.816	0.184	RBD_FDR	RBD
FDR_0.8-22	61.7647	88.4615		0.608	0.392	RBD_FDR	RBD_FDR
FDR_0.8-22	58.8235	88.4615		0.456	0.544	RBD	RBD
FDR_0.8-22	55.8824	88.4615		0.048	0.952	RBD	RBD
FDR_0.8-22	52.9412	92.3077		0.708	0.292	RBD_FDR	RBD_FDR
FDR_0.8-22	50	92.3077		0.212	0.788	RBD	RBD
FDR_0.8-22	47.0588	96.1538		0.232	0.768	RBD	RBD
FDR_0.8-22	44.1176	96.1538		0.282	0.718	RBD	RBD_FDR
FDR_0.8-22	41.1765	96.1538		0.24	0.76	RBD	RBD
FDR_0.8-22	38.2353	96.1538		0.078	0.922	RBD	RBD_FDR
FDR_0.8-22	35.2941	96.1538		0.44	0.56	RBD	RBD_FDR
FDR_0.8-22	32.3529	96.1538		0.196	0.804	RBD	RBD
FDR_0.8-22	29.4118	96.1538		0.108	0.892	RBD	RBD
FDR_0.8-22	26.4706	96.1538		0.172	0.828	RBD	RBD_FDR
FDR_0.8-22	23.5294	96.1538		0.302	0.698	RBD	RBD_FDR
FDR_0.8-22	20.5882	96.1538		0.59	0.41	RBD_FDR	RBD
FDR_0.8-22	17.6471	96.1538		0.736	0.264	RBD_FDR	RBD
FDR_0.8-22	14.7059	96.1538		0.36	0.64	RBD	RBD
FDR_0.8-22	11.7647	96.1538		0.772	0.228	RBD_FDR	RBD_FDR
FDR_0.8-22	8.82353	96.1538		0.132	0.868	RBD	RBD
FDR_0.8-22	5.88235	96.1538		0.068	0.932	RBD	RBD
FDR_0.8-22	2.94118	96.1538		0.362	0.638	RBD	RBD
FDR_0.8-22	2.94118	100		0.696	0.304	RBD_FDR	RBD_FDR
FDR_0.8-22	0	100		0.478	0.522	RBD	RBD_FDR
FDR_0.8-23	100	0		0.256	0.744	RBD	RBD
FDR_0.8-23	97.0588	0		0.606	0.394	RBD_FDR	RBD_FDR
FDR_0.8-23	94.1176	0		0.396	0.604	RBD	RBD_FDR
FDR_0.8-23	94.1176	3.84615		0.326	0.674	RBD	RBD
FDR_0.8-23	94.1176	11.5385		0.274	0.726	RBD	RBD_FDR
FDR_0.8-23	91.1765	11.5385		0.526	0.474	RBD_FDR	RBD_FDR
FDR_0.8-23	88.2353	11.5385		0.624	0.376	RBD_FDR	RBD_FDR
FDR_0.8-23	88.2353	15.3846		0.67	0.33	RBD_FDR	RBD_FDR
FDR_0.8-23	88.2353	19.2308		0.376	0.624	RBD	RBD_FDR
FDR_0.8-23	88.2353	23.0769		0.608	0.392	RBD_FDR	RBD_FDR
FDR_0.8-23	88.2353	26.9231		0.754	0.246	RBD_FDR	RBD_FDR
FDR_0.8-23	85.2941	26.9231		0.634	0.366	RBD_FDR	RBD
FDR_0.8-23	85.2941	30.7692		0.238	0.762	RBD	RBD_FDR
FDR_0.8-23	85.2941	34.6154		0.05	0.95	RBD	RBD
FDR_0.8-23	85.2941	38.4615		0.642	0.358	RBD_FDR	RBD
FDR_0.8-23	82.3529	38.4615		0.39	0.61	RBD	RBD_FDR
FDR_0.8-23	79.4118	38.4615		0.764	0.236	RBD_FDR	RBD
FDR_0.8-23	79.4118	42.3077		0.07	0.93	RBD	RBD
FDR_0.8-23	79.4118	50		0.094	0.906	RBD	RBD
FDR_0.8-23	79.4118	53.8462		0.116	0.884	RBD	RBD
FDR_0.8-23	79.4118	57.6923		0.144	0.856	RBD	RBD
FDR_0.8-23	79.4118	61.5385		0.586	0.414	RBD_FDR	RBD_FDR
FDR_0.8-23	76.4706	61.5385		0.24	0.76	RBD	RBD
FDR_0.8-23	73.5294	61.5385		0.134	0.866	RBD	RBD
FDR_0.8-23	73.5294	65.3846		0.35	0.65	RBD	RBD
FDR_0.8-23	73.5294	69.2308		0.414	0.586	RBD	RBD
FDR_0.8-23	70.5882	69.2308		0.584	0.416	RBD_FDR	RBD_FDR
FDR_0.8-23	70.5882	73.0769		0.222	0.778	RBD	RBD
FDR_0.8-23	70.5882	80.7692		0.586	0.414	RBD_FDR	RBD_FDR
FDR_0.8-23	70.5882	84.6154		0.5	0.5	RBD	RBD_FDR
FDR_0.8-23	67.6471	84.6154		0.18	0.82	RBD	RBD
FDR_0.8-23	64.7059	84.6154		0.286	0.714	RBD	RBD
FDR_0.8-23	61.7647	84.6154		0.548	0.452	RBD_FDR	RBD
FDR_0.8-23	55.8824	84.6154		0.258	0.742	RBD	RBD
FDR_0.8-23	52.9412	84.6154		0.52	0.48	RBD_FDR	RBD_FDR
FDR_0.8-23	50	88.4615		0.414	0.586	RBD	RBD
FDR_0.8-23	47.0588	88.4615		0.304	0.696	RBD	RBD
FDR_0.8-23	44.1176	88.4615		0.25	0.75	RBD	RBD
FDR_0.8-23	41.1765	88.4615		0.51	0.49	RBD_FDR	RBD_FDR
FDR_0.8-23	41.1765	92.3077		0.326	0.674	RBD	RBD
FDR_0.8-23	38.2353	92.3077		0.53	0.47	RBD_FDR	RBD_FDR
FDR_0.8-23	35.2941	100		0.324	0.676	RBD	RBD_FDR
FDR_0.8-23	32.3529	100		0.378	0.622	RBD	RBD_FDR
FDR_0.8-23	29.4118	100		0.2	0.8	RBD	RBD
FDR_0.8-23	20.5882	100		0.506	0.494	RBD_FDR	RBD_FDR
FDR_0.8-23	17.6471	100		0.574	0.426	RBD_FDR	RBD_FDR
FDR_0.8-23	14.7059	100		0.406	0.594	RBD	RBD_FDR
FDR_0.8-23	11.7647	100		0.282	0.718	RBD	RBD
FDR_0.8-23	8.82353	100		0.498	0.502	RBD	RBD_FDR
FDR_0.8-23	5.88235	100		0.364	0.636	RBD	RBD
FDR_0.8-23	2.94118	100		0.614	0.386	RBD_FDR	RBD_FDR
FDR_0.8-23	0	100		0.248	0.752	RBD	RBD
FDR_0.8-24	100	0		0.598	0.402	RBD_FDR	RBD_FDR
FDR_0.8-24	100	3.84615		0.416	0.584	RBD	RBD_FDR
FDR_0.8-24	100	7.69231		0.276	0.724	RBD	RBD
FDR_0.8-24	97.0588	7.69231		0.6	0.4	RBD_FDR	RBD_FDR
FDR_0.8-24	94.1176	7.69231		0.324	0.676	RBD	RBD
FDR_0.8-24	94.1176	11.5385		0.32	0.68	RBD	RBD
FDR_0.8-24	94.1176	15.3846		0.664	0.336	RBD_FDR	RBD_FDR
FDR_0.8-24	94.1176	19.2308		0.392	0.608	RBD	RBD_FDR
FDR_0.8-24	94.1176	23.0769		0.494	0.506	RBD	RBD_FDR
FDR_0.8-24	94.1176	26.9231		0.708	0.292	RBD_FDR	RBD_FDR
FDR_0.8-24	91.1765	26.9231		0.378	0.622	RBD	RBD
FDR_0.8-24	88.2353	26.9231		0.558	0.442	RBD_FDR	RBD
FDR_0.8-24	88.2353	30.7692		0.464	0.536	RBD	RBD
FDR_0.8-24	88.2353	34.6154		0.664	0.336	RBD_FDR	RBD_FDR
FDR_0.8-24	85.2941	34.6154		0.232	0.768	RBD	RBD
FDR_0.8-24	85.2941	38.4615		0.506	0.494	RBD_FDR	RBD
FDR_0.8-24	85.2941	46.1538		0.338	0.662	RBD	RBD
FDR_0.8-24	82.3529	46.1538		0.678	0.322	RBD_FDR	RBD_FDR
FDR_0.8-24	79.4118	46.1538		0.432	0.568	RBD	RBD_FDR
FDR_0.8-24	79.4118	50		0.434	0.566	RBD	RBD
FDR_0.8-24	76.4706	50		0.33	0.67	RBD	RBD
FDR_0.8-24	76.4706	53.8462		0.268	0.732	RBD	RBD
FDR_0.8-24	73.5294	53.8462		0.358	0.642	RBD	RBD
FDR_0.8-24	70.5882	53.8462		0.166	0.834	RBD	RBD_FDR
FDR_0.8-24	67.6471	53.8462		0.668	0.332	RBD_FDR	RBD_FDR
FDR_0.8-24	64.7059	53.8462		0.33	0.67	RBD	RBD_FDR
FDR_0.8-24	64.7059	57.6923		0.41	0.59	RBD	RBD
FDR_0.8-24	61.7647	57.6923		0.674	0.326	RBD_FDR	RBD
FDR_0.8-24	61.7647	61.5385		0.196	0.804	RBD	RBD
FDR_0.8-24	61.7647	65.3846		0.56	0.44	RBD_FDR	RBD
FDR_0.8-24	61.7647	69.2308		0.262	0.738	RBD	RBD
FDR_0.8-24	58.8235	69.2308		0.596	0.404	RBD_FDR	RBD_FDR
FDR_0.8-24	55.8824	69.2308		0.302	0.698	RBD	RBD_FDR
FDR_0.8-24	52.9412	69.2308		0.398	0.602	RBD	RBD
FDR_0.8-24	52.9412	73.0769		0.166	0.834	RBD	RBD
FDR_0.8-24	52.9412	76.9231		0.33	0.67	RBD	RBD
FDR_0.8-24	50	76.9231		0.08	0.92	RBD	RBD
FDR_0.8-24	50	80.7692		0.734	0.266	RBD_FDR	RBD_FDR
FDR_0.8-24	44.1176	80.7692		0.296	0.704	RBD	RBD_FDR
FDR_0.8-24	44.1176	84.6154		0.71	0.29	RBD_FDR	RBD_FDR
FDR_0.8-24	44.1176	88.4615		0.472	0.528	RBD	RBD_FDR
FDR_0.8-24	41.1765	88.4615		0.512	0.488	RBD_FDR	RBD
FDR_0.8-24	38.2353	88.4615		0.674	0.326	RBD_FDR	RBD_FDR
FDR_0.8-24	35.2941	88.4615		0.314	0.686	RBD	RBD
FDR_0.8-24	32.3529	88.4615		0.3	0.7	RBD	RBD
FDR_0.8-24	29.4118	88.4615		0.596	0.404	RBD_FDR	RBD_FDR
FDR_0.8-24	29.4118	92.3077		0.268	0.732	RBD	RBD
FDR_0.8-24	26.4706	92.3077		0.198	0.802	RBD	RBD
FDR_0.8-24	26.4706	96.1538		0.636	0.364	RBD_FDR	RBD_FDR
FDR_0.8-24	20.5882	96.1538		0.57	0.43	RBD_FDR	RBD_FDR
FDR_0.8-24	17.6471	96.1538		0.206	0.794	RBD	RBD
FDR_0.8-24	14.7059	96.1538		0.714	0.286	RBD_FDR	RBD
FDR_0.8-24	14.7059	100		0.518	0.482	RBD_FDR	RBD
FDR_0.8-24	11.7647	100		0.61	0.39	RBD_FDR	RBD
FDR_0.8-24	8.82353	100		0.634	0.366	RBD_FDR	RBD_FDR
FDR_0.8-24	5.88235	100		0.358	0.642	RBD	RBD
FDR_0.8-24	2.94118	100		0.262	0.738	RBD	RBD
FDR_0.8-24	0	100		0.296	0.704	RBD	RBD_FDR
FDR_0.8-25	100	0		0.648	0.352	RBD_FDR	RBD_FDR
FDR_0.8-25	100	3.84615		0.532	0.468	RBD_FDR	RBD_FDR
FDR_0.8-25	100	7.69231		0.432	0.568	RBD	RBD_FDR
FDR_0.8-25	97.0588	7.69231		0.612	0.388	RBD_FDR	RBD
FDR_0.8-25	97.0588	11.5385		0.486	0.514	RBD	RBD_FDR
FDR_0.8-25	97.0588	15.3846		0.666	0.334	RBD_FDR	RBD_FDR
FDR_0.8-25	94.1176	15.3846		0.262	0.738	RBD	RBD
FDR_0.8-25	91.1765	15.3846		0.444	0.556	RBD	RBD_FDR
FDR_0.8-25	88.2353	15.3846		0.542	0.458	RBD_FDR	RBD_FDR
FDR_0.8-25	88.2353	19.2308		0.432	0.568	RBD	RBD_FDR
FDR_0.8-25	85.2941	19.2308		0.316	0.684	RBD	RBD
FDR_0.8-25	82.3529	19.2308		0.83	0.17	RBD_FDR	RBD
FDR_0.8-25	82.3529	23.0769		0.7	0.3	RBD_FDR	RBD_FDR
FDR_0.8-25	82.3529	26.9231		0.654	0.346	RBD_FDR	RBD
FDR_0.8-25	82.3529	30.7692		0.404	0.596	RBD	RBD_FDR
FDR_0.8-25	82.3529	34.6154		0.734	0.266	RBD_FDR	RBD_FDR
FDR_0.8-25	82.3529	38.4615		0.468	0.532	RBD	RBD
FDR_0.8-25	82.3529	42.3077		0.736	0.264	RBD_FDR	RBD_FDR
FDR_0.8-25	79.4118	42.3077		0.598	0.402	RBD_FDR	RBD_FDR
FDR_0.8-25	76.4706	42.3077		0.716	0.284	RBD_FDR	RBD
FDR_0.8-25	73.5294	42.3077		0.378	0.622	RBD	RBD
FDR_0.8-25	73.5294	46.1538		0.13	0.87	RBD	RBD
FDR_0.8-25	70.5882	46.1538		0.328	0.672	RBD	RBD
FDR_0.8-25	70.5882	50		0.328	0.672	RBD	RBD_FDR
FDR_0.8-25	70.5882	53.8462		0.176	0.824	RBD	RBD
FDR_0.8-25	67.6471	53.8462		0.296	0.704	RBD	RBD
FDR_0.8-25	67.6471	57.6923		0.222	0.778	RBD	RBD
FDR_0.8-25	67.6471	61.5385		0.312	0.688	RBD	RBD
FDR_0.8-25	67.6471	65.3846		0.292	0.708	RBD	RBD
FDR_0.8-25	67.6471	69.2308		0.358	0.642	RBD	RBD
FDR_0.8-25	64.7059	69.2308		0.364	0.636	RBD	RBD
FDR_0.8-25	64.7059	73.0769		0.766	0.234	RBD_FDR	RBD
FDR_0.8-25	64.7059	76.9231		0.31	0.69	RBD	RBD
FDR_0.8-25	61.7647	76.9231		0.146	0.854	RBD	RBD
FDR_0.8-25	61.7647	80.7692		0.066	0.934	RBD	RBD
FDR_0.8-25	58.8235	80.7692		0.03	0.97	RBD	RBD
FDR_0.8-25	55.8824	80.7692		0.35	0.65	RBD	RBD_FDR
FDR_0.8-25	52.9412	80.7692		0.574	0.426	RBD_FDR	RBD
FDR_0.8-25	52.9412	84.6154		0.144	0.856	RBD	RBD_FDR
FDR_0.8-25	52.9412	88.4615		0.61	0.39	RBD_FDR	RBD
FDR_0.8-25	47.0588	88.4615		0.228	0.772	RBD	RBD
FDR_0.8-25	44.1176	88.4615		0.762	0.238	RBD_FDR	RBD_FDR
FDR_0.8-25	41.1765	88.4615		0.262	0.738	RBD	RBD_FDR
FDR_0.8-25	38.2353	88.4615		0.452	0.548	RBD	RBD
FDR_0.8-25	35.2941	88.4615		0.648	0.352	RBD_FDR	RBD_FDR
FDR_0.8-25	32.3529	88.4615		0.16	0.84	RBD	RBD
FDR_0.8-25	29.4118	88.4615		0.764	0.236	RBD_FDR	RBD_FDR
FDR_0.8-25	29.4118	92.3077		0.038	0.962	RBD	RBD
FDR_0.8-25	26.4706	92.3077		0.682	0.318	RBD_FDR	RBD_FDR
FDR_0.8-25	20.5882	92.3077		0.122	0.878	RBD	RBD_FDR
FDR_0.8-25	17.6471	92.3077		0.13	0.87	RBD	RBD
FDR_0.8-25	14.7059	92.3077		0.31	0.69	RBD	RBD
FDR_0.8-25	11.7647	92.3077		0.196	0.804	RBD	RBD
FDR_0.8-25	8.82353	92.3077		0.612	0.388	RBD_FDR	RBD_FDR
FDR_0.8-25	5.88235	92.3077		0.33	0.67	RBD	RBD_FDR
FDR_0.8-25	2.94118	92.3077		0.86	0.14	RBD_FDR	RBD_FDR
FDR_0.8-25	2.94118	96.1538		0.064	0.936	RBD	RBD
FDR_0.8-25	2.94118	100		0.628	0.372	RBD_FDR	RBD
FDR_0.8-25	0	100		0.648	0.352	RBD_FDR	RBD_FDR
				0.244	0.756	RBD	RBD_FDR
				0.664	0.336	RBD_FDR	RBD_FDR
				0.436	0.564	RBD	RBD
				0.514	0.486	RBD_FDR	RBD_FDR
				0.758	0.242	RBD_FDR	RBD_FDR
				0.714	0.286	RBD_FDR	RBD
				0.822	0.178	RBD_FDR	RBD
				0.496	0.504	RBD	RBD_FDR
				0.554	0.446	RBD_FDR	RBD
				0.722	0.278	RBD_FDR	RBD_FDR
				0.416	0.584	RBD	RBD_FDR
				0.502	0.498	RBD_FDR	RBD_FDR
				0.688	0.312	RBD_FDR	RBD_FDR
				0.694	0.306	RBD_FDR	RBD
				0.53	0.47	RBD_FDR	RBD_FDR
				0.096	0.904	RBD	RBD
				0.876	0.124	RBD_FDR	RBD_FDR
				0.616	0.384	RBD_FDR	RBD
				0.578	0.422	RBD_FDR	RBD_FDR
				0.78	0.22	RBD_FDR	RBD_FDR
				0.676	0.324	RBD_FDR	RBD
				0.194	0.806	RBD	RBD
				0.336	0.664	RBD	RBD
				0.54	0.46	RBD_FDR	RBD
				0.814	0.186	RBD_FDR	RBD
				0.044	0.956	RBD	RBD_FDR
				0.026	0.974	RBD	RBD
				0.022	0.978	RBD	RBD
				0.536	0.464	RBD_FDR	RBD
				0.522	0.478	RBD_FDR	RBD
				0.456	0.544	RBD	RBD
				0.096	0.904	RBD	RBD
				0.028	0.972	RBD	RBD
				0.546	0.454	RBD_FDR	RBD
				0.498	0.502	RBD	RBD
				0.33	0.67	RBD	RBD
				0.65	0.35	RBD_FDR	RBD
				0.548	0.452	RBD_FDR	RBD
				0.558	0.442	RBD_FDR	RBD_FDR
				0.176	0.824	RBD	RBD
				0.366	0.634	RBD	RBD
				0.668	0.332	RBD_FDR	RBD_FDR
				0.366	0.634	RBD	RBD
				0.438	0.562	RBD	RBD
				0.274	0.726	RBD	RBD
				0.14	0.86	RBD	RBD
				0.332	0.668	RBD	RBD
				0.59	0.41	RBD_FDR	RBD_FDR
				0.562	0.438	RBD_FDR	RBD_FDR
				0.336	0.664	RBD	RBD
				0.622	0.378	RBD_FDR	RBD
				0.134	0.866	RBD	RBD_FDR
				0.252	0.748	RBD	RBD
				0.448	0.552	RBD	RBD_FDR
				0.37	0.63	RBD	RBD_FDR
				0.542	0.458	RBD_FDR	RBD_FDR
				0.61	0.39	RBD_FDR	RBD
				0.494	0.506	RBD	RBD_FDR
				0.592	0.408	RBD_FDR	RBD_FDR
				0.576	0.424	RBD_FDR	RBD_FDR
				0.252	0.748	RBD	RBD
				0.172	0.828	RBD	RBD
				0.524	0.476	RBD_FDR	RBD
				0.496	0.504	RBD	RBD_FDR
				0.318	0.682	RBD	RBD
				0.51	0.49	RBD_FDR	RBD_FDR
				0.248	0.752	RBD	RBD
				0.352	0.648	RBD	RBD
				0.302	0.698	RBD	RBD_FDR
				0.138	0.862	RBD	RBD
				0.652	0.348	RBD_FDR	RBD_FDR
				0.71	0.29	RBD_FDR	RBD_FDR
				0.372	0.628	RBD	RBD_FDR
				0.45	0.55	RBD	RBD_FDR
				0.508	0.492	RBD_FDR	RBD_FDR
				0.358	0.642	RBD	RBD
				0.638	0.362	RBD_FDR	RBD
				0.468	0.532	RBD	RBD_FDR
				0.582	0.418	RBD_FDR	RBD_FDR
				0.47	0.53	RBD	RBD_FDR
				0.626	0.374	RBD_FDR	RBD_FDR
				0.682	0.318	RBD_FDR	RBD_FDR
				0.42	0.58	RBD	RBD_FDR
				0.642	0.358	RBD_FDR	RBD
				0.23	0.77	RBD	RBD
				0.082	0.918	RBD	RBD_FDR
				0.384	0.616	RBD	RBD
				0.402	0.598	RBD	RBD
				0.554	0.446	RBD_FDR	RBD
				0.058	0.942	RBD	RBD
				0.466	0.534	RBD	RBD
				0.408	0.592	RBD	RBD
				0.68	0.32	RBD_FDR	RBD

## Sheet: Fig.5a
Genus	RBD_FDR	RBD	Early_PD	Age	BMF score	Male	Antidepressant	Osmotic laxatives	Statin
Clostridia_UCG-014			0.969353			0.366715
Christensenellaceae_R-7_group			0.880635		0.287343
Collinsella	0.528554	0.495336			0.205518	0.415305
Oscillospiraceae_UCG-002		0.541708		0.0196667	0.30079
Oscillospiraceae_UCG-005		0.491003	0.627385		0.323454
Uncultured_Oscillospiraceae_g061		0.616108
UBA1819			0.651021		0.295134	-0.273127	0.435917	-0.9206
Akkermansia				0.0179699	0.171187		0.477609
Uncultured_Ruminococcaceae_g071		0.293647	0.458858		0.140676		0.290908
[Eubacterium]_coprostanoligenes_group					0.250178
Desulfovibrio		0.339287	0.500028
Incertae_Sedis					0.177855
Family_XIII_AD3011_group		0.402297			0.132996
Eubacterium					0.153212
NK4A214_group					0.216929
Monoglobus		-0.433751			-0.274146				0.411362
Unclassified_Lachnospiraceae_g024							0.467963	-0.661866
Lachnospiraceae_ND3007_group					-0.309586		-0.484311
Fusicatenibacter			-0.95384
Faecalibacterium		-0.710506		-0.031606	-0.316717
Butyricicoccus		-0.666448	-0.78587		-0.340335
Lachnospira		-0.793429	-0.800688
[Eubacterium]_ventriosum_group	-0.517758	-0.885537	-0.812847			0.377607

[truncated: 9 more sheets: Fig.5b, Fig.5c, Fig.6, Fig.7, Suppl Fig.2a, b, Suppl Fig.3 & Fig.9, Suppl Fig.6, Suppl Fig.7, Suppl Fig.8c,d]
